# Supplementary material for: Influence of nutrient supply on plankton microbiome biodiversity and distribution in a coastal upwelling region
Source: Nat Commun. 2022 May 4;13:2448. doi: 10.1038/s41467-022-30139-4 (PMC9068609; doi:10.1038/s41467-022-30139-4)
Supplement: Supplementary file 4 — Supplementary Data 1 [file 41467_2022_30139_MOESM4_ESM.csv]

	Delta Relative Abundance	Dominant Cluster	Taxonomy	Major Group
1	0.0234069700082674	Offshore	d__Bacteria; p__Proteobacteria; c__Alphaproteobacteria; o__SAR11_clade; f__Clade_I; g__Clade_Ia	Bacteria
2	0.0208296041190194	Offshore	d__Bacteria; p__Proteobacteria; c__Alphaproteobacteria; o__SAR11_clade; f__Clade_I; g__Clade_Ia	Bacteria
3	0.0073073946969619	Offshore	d__Bacteria; p__Actinobacteriota; c__Acidimicrobiia; o__Actinomarinales; f__Actinomarinaceae; g__Candidatus_Actinomarina; s__marine_metagenome	Bacteria
4	0.00710738669381808	Offshore	d__Bacteria; p__Proteobacteria; c__Alphaproteobacteria; o__Puniceispirillales; f__SAR116_clade; g__SAR116_clade; s__alpha_proteobacterium	Bacteria
5	0.00693724114595202	Offshore	d__Bacteria; p__Proteobacteria; c__Alphaproteobacteria; o__SAR11_clade; f__Clade_I; g__Clade_Ib	Bacteria
6	0.00672738458747312	Offshore	d__Bacteria; p__Bacteroidota; c__Bacteroidia; o__Flavobacteriales; f__Flavobacteriaceae; g__NS2b_marine_group; s__uncultured_marine	Bacteria
7	0.00552937843412387	Offshore	d__Bacteria; p__SAR324_clade(Marine_group_B); c__SAR324_clade(Marine_group_B); o__SAR324_clade(Marine_group_B); f__SAR324_clade(Marine_group_B); g__SAR324_clade(Marine_group_B); s__uncultured_SAR324	Bacteria
8	0.0052000555936664	Offshore	d__Bacteria; p__Proteobacteria; c__Alphaproteobacteria; o__SAR11_clade; f__Clade_II; g__Clade_II	Bacteria
9	0.00503130200729991	Offshore	d__Bacteria; p__Actinobacteriota; c__Acidimicrobiia; o__Actinomarinales; f__Actinomarinaceae; g__Candidatus_Actinomarina	Bacteria
10	0.00412631179729085	Offshore	d__Bacteria; p__Proteobacteria; c__Alphaproteobacteria; o__Rhodospirillales; f__AEGEAN-169_marine_group; g__AEGEAN-169_marine_group; s__metagenome	Bacteria
11	0.00409935640950311	Offshore	d__Bacteria; p__Proteobacteria; c__Alphaproteobacteria; o__SAR11_clade; f__Clade_II; g__Clade_II	Bacteria
12	0.0038802603482666	Offshore	d__Bacteria; p__Proteobacteria; c__Alphaproteobacteria; o__SAR11_clade; f__Clade_IV; g__Clade_IV; s__uncultured_bacterium	Bacteria
13	0.00366234394854082	Offshore	d__Bacteria; p__Proteobacteria; c__Alphaproteobacteria; o__Puniceispirillales; f__SAR116_clade; g__SAR116_clade; s__alpha_proteobacterium	Bacteria
14	0.00313356666356462	Offshore	d__Bacteria; p__Actinobacteriota; c__Acidimicrobiia; o__Actinomarinales; f__Actinomarinaceae; g__Candidatus_Actinomarina	Bacteria
15	0.00302135668781135	Offshore	d__Bacteria; p__Proteobacteria; c__Alphaproteobacteria; o__SAR11_clade; f__Clade_I; g__Clade_Ia	Bacteria
16	0.0029248581881034	Offshore	d__Bacteria; p__Proteobacteria; c__Gammaproteobacteria; o__SAR86_clade; f__SAR86_clade; g__SAR86_clade; s__metagenome	Bacteria
17	0.00281948013940477	Offshore	d__Bacteria; p__Proteobacteria; c__Alphaproteobacteria; o__SAR11_clade; f__Clade_I; g__Clade_Ia	Bacteria
18	0.00278850221275116	Offshore	d__Bacteria; p__Proteobacteria; c__Alphaproteobacteria; o__Parvibaculales; f__OCS116_clade; g__OCS116_clade; s__uncultured_marine	Bacteria
19	0.00264853069405173	Offshore	d__Bacteria; p__Marinimicrobia_(SAR406_clade); c__Marinimicrobia_(SAR406_clade); o__Marinimicrobia_(SAR406_clade); f__Marinimicrobia_(SAR406_clade); g__Marinimicrobia_(SAR406_clade); s__unidentified_marine	Bacteria
20	0.00264193402131675	Offshore	d__Bacteria; p__Proteobacteria; c__Alphaproteobacteria; o__SAR11_clade; f__Clade_I; g__Clade_Ia	Bacteria
21	0.00257305171924572	Offshore	d__Bacteria; p__Proteobacteria; c__Alphaproteobacteria; o__Rhodobacterales; f__Rhodobacteraceae	Bacteria
22	0.00253476872918544	Offshore	d__Bacteria; p__Proteobacteria; c__Gammaproteobacteria; o__SAR86_clade; f__SAR86_clade; g__SAR86_clade; s__uncultured_bacterium	Bacteria
23	0.00252456406569136	Offshore	d__Bacteria; p__Marinimicrobia_(SAR406_clade); c__Marinimicrobia_(SAR406_clade); o__Marinimicrobia_(SAR406_clade); f__Marinimicrobia_(SAR406_clade); g__Marinimicrobia_(SAR406_clade); s__marine_metagenome	Bacteria
24	0.00251572400405544	Offshore	d__Bacteria; p__Proteobacteria; c__Alphaproteobacteria; o__SAR11_clade; f__Clade_I; g__Clade_Ia	Bacteria
25	0.00250554501081552	Offshore	d__Bacteria; p__Proteobacteria; c__Alphaproteobacteria; o__Rhodobacterales; f__Rhodobacteraceae; g__uncultured	Bacteria
26	0.0023964816827722	Offshore	d__Bacteria; p__Bacteroidota; c__Bacteroidia; o__Cytophagales; f__Cyclobacteriaceae; g__Marinoscillum; s__marine_metagenome	Bacteria
27	0.00238885404891115	Offshore	d__Bacteria; p__Proteobacteria; c__Alphaproteobacteria; o__Rhodobacterales; f__Rhodobacteraceae; g__uncultured	Bacteria
28	0.00234160528043944	Offshore	d__Bacteria; p__Proteobacteria; c__Alphaproteobacteria; o__Thalassobaculales; f__Nisaeaceae; g__OM75_clade	Bacteria
29	0.00232625107024818	Offshore	d__Bacteria; p__Bacteroidota; c__Bacteroidia; o__Flavobacteriales; f__Flavobacteriaceae; g__NS2b_marine_group; s__uncultured_bacterium	Bacteria
30	0.00219668120432867	Offshore	d__Bacteria; p__Proteobacteria; c__Alphaproteobacteria; o__SAR11_clade; f__Clade_I; g__Clade_Ib	Bacteria
31	0.00214713118226344	Offshore	d__Bacteria; p__Proteobacteria; c__Alphaproteobacteria; o__Parvibaculales; f__OCS116_clade; g__OCS116_clade; s__uncultured_bacterium	Bacteria
32	0.00214594622068072	Offshore	d__Bacteria; p__Bacteroidota; c__Bacteroidia; o__Flavobacteriales; f__Flavobacteriaceae; g__NS4_marine_group	Bacteria
33	0.00212950548810894	Offshore	d__Bacteria; p__Proteobacteria; c__Gammaproteobacteria; o__Cellvibrionales; f__Porticoccaceae; g__SAR92_clade; s__uncultured_marine	Bacteria
34	0.00205629368030541	Offshore	d__Bacteria; p__SAR324_clade(Marine_group_B); c__SAR324_clade(Marine_group_B); o__SAR324_clade(Marine_group_B); f__SAR324_clade(Marine_group_B); g__SAR324_clade(Marine_group_B); s__uncultured_SAR324	Bacteria
35	0.00200963684334745	Offshore	d__Bacteria; p__Marinimicrobia_(SAR406_clade); c__Marinimicrobia_(SAR406_clade); o__Marinimicrobia_(SAR406_clade); f__Marinimicrobia_(SAR406_clade); g__Marinimicrobia_(SAR406_clade); s__marine_metagenome	Bacteria
36	0.00194765941924491	Offshore	d__Bacteria; p__Proteobacteria; c__Alphaproteobacteria; o__SAR11_clade; f__Clade_I; g__Clade_Ia	Bacteria
37	0.00189609728632978	Offshore	d__Bacteria; p__Bacteroidota; c__Bacteroidia; o__Flavobacteriales; f__Flavobacteriaceae; g__NS5_marine_group; s__hydrothermal_vent	Bacteria
38	0.00186467785805427	Offshore	d__Bacteria; p__Proteobacteria; c__Alphaproteobacteria; o__SAR11_clade; f__Clade_I; g__Clade_Ia	Bacteria
39	0.00185915494818933	Offshore	d__Bacteria; p__Proteobacteria; c__Alphaproteobacteria; o__Rhodobacterales; f__Rhodobacteraceae; g__uncultured; s__uncultured_marine	Bacteria
40	0.00184023955861646	Offshore	d__Bacteria; p__Proteobacteria; c__Alphaproteobacteria; o__Puniceispirillales; f__SAR116_clade; g__SAR116_clade	Bacteria
41	0.00178811095335994	Offshore	d__Bacteria; p__Proteobacteria; c__Alphaproteobacteria; o__Rhodobacterales; f__Rhodobacteraceae; g__uncultured; s__marine_metagenome	Bacteria
42	0.00169770015591113	Offshore	d__Bacteria; p__Dadabacteria; c__Dadabacteriia; o__Dadabacteriales; f__Dadabacteriales; g__Dadabacteriales; s__metagenome	Bacteria
43	0.0016944706549152	Offshore	d__Bacteria; p__Bacteroidota; c__Bacteroidia; o__Flavobacteriales; f__Flavobacteriaceae; g__NS5_marine_group	Bacteria
44	0.00165295660884349	Offshore	d__Bacteria; p__Proteobacteria; c__Alphaproteobacteria; o__SAR11_clade; f__Clade_I; g__Clade_Ib	Bacteria
45	0.00159100764275115	Offshore	d__Bacteria; p__Proteobacteria; c__Alphaproteobacteria; o__SAR11_clade; f__Clade_I; g__Clade_Ib	Bacteria
46	0.00158677732819705	Offshore	d__Bacteria; p__Proteobacteria; c__Alphaproteobacteria; o__Parvibaculales; f__OCS116_clade; g__OCS116_clade	Bacteria
47	0.00151512169932707	Offshore	d__Bacteria; p__Proteobacteria; c__Gammaproteobacteria; o__SAR86_clade; f__SAR86_clade; g__SAR86_clade	Bacteria
48	0.00150058683238766	Offshore	d__Bacteria; p__Proteobacteria; c__Alphaproteobacteria; o__Rhodobacterales; f__Rhodobacteraceae; g__uncultured; s__marine_metagenome	Bacteria
49	0.00149151575211804	Offshore	d__Bacteria; p__Proteobacteria; c__Alphaproteobacteria; o__SAR11_clade; f__Clade_II; g__Clade_II	Bacteria
50	0.0014847783483104	Offshore	d__Bacteria; p__Proteobacteria; c__Alphaproteobacteria; o__Rhodobacterales; f__Rhodobacteraceae; g__uncultured	Bacteria
51	0.00144141396253113	Offshore	d__Bacteria; p__Proteobacteria; c__Alphaproteobacteria; o__Sphingomonadales; f__Sphingomonadaceae	Bacteria
52	0.00143032162197271	Offshore	d__Bacteria; p__Proteobacteria; c__Gammaproteobacteria; o__Thiomicrospirales; f__Thioglobaceae; g__SUP05_cluster; s__uncultured_SUP05	Bacteria
53	0.0013317653171773	Offshore	d__Bacteria; p__Actinobacteriota; c__Acidimicrobiia; o__Actinomarinales; f__Actinomarinaceae; g__Candidatus_Actinomarina	Bacteria
54	0.00129643744810623	Offshore	d__Bacteria; p__Dadabacteria; c__Dadabacteriia; o__Dadabacteriales; f__Dadabacteriales; g__Dadabacteriales; s__uncultured_marine	Bacteria
55	0.00129569997388017	Offshore	d__Bacteria; p__Bacteroidota; c__Bacteroidia; o__Flavobacteriales; f__Flavobacteriaceae; g__NS5_marine_group	Bacteria
56	0.00121610653055563	Offshore	d__Bacteria; p__Proteobacteria; c__Gammaproteobacteria; o__Thiotrichales; f__Thiotrichaceae; g__uncultured; s__uncultured_marine	Bacteria
57	0.00120699852699881	Offshore	d__Bacteria; p__Actinobacteriota; c__Acidimicrobiia; o__Actinomarinales; f__Actinomarinaceae; g__Candidatus_Actinomarina; s__uncultured_marine	Bacteria
58	0.00120427873961265	Offshore	d__Bacteria; p__Proteobacteria; c__Gammaproteobacteria; o__SAR86_clade; f__SAR86_clade; g__SAR86_clade; s__uncultured_bacterium	Bacteria
59	0.00116832952196977	Offshore	d__Bacteria; p__Proteobacteria; c__Alphaproteobacteria; o__Puniceispirillales; f__SAR116_clade; g__SAR116_clade; s__alpha_proteobacterium	Bacteria
60	0.00113022690673869	Offshore	d__Bacteria; p__Proteobacteria; c__Alphaproteobacteria; o__Rickettsiales; f__Mitochondria; g__Mitochondria; s__marine_metagenome	Bacteria
61	0.00112883085468172	Offshore	d__Bacteria; p__Marinimicrobia_(SAR406_clade); c__Marinimicrobia_(SAR406_clade); o__Marinimicrobia_(SAR406_clade); f__Marinimicrobia_(SAR406_clade); g__Marinimicrobia_(SAR406_clade); s__unidentified_marine	Bacteria
62	0.00112033511036128	Offshore	d__Bacteria; p__Chloroflexi; c__Dehalococcoidia; o__SAR202_clade; f__SAR202_clade; g__SAR202_clade; s__metagenome	Bacteria
63	0.00111894986483622	Offshore	d__Bacteria; p__Proteobacteria; c__Gammaproteobacteria; o__HOC36; f__HOC36; g__HOC36; s__uncultured_marine	Bacteria
64	0.00109359934138906	Offshore	d__Bacteria; p__Proteobacteria; c__Gammaproteobacteria; o__SAR86_clade; f__SAR86_clade; g__SAR86_clade; s__uncultured_bacterium	Bacteria
65	0.0010700457181987	Offshore	d__Bacteria; p__Marinimicrobia_(SAR406_clade); c__Marinimicrobia_(SAR406_clade); o__Marinimicrobia_(SAR406_clade); f__Marinimicrobia_(SAR406_clade); g__Marinimicrobia_(SAR406_clade); s__marine_metagenome	Bacteria
66	0.00105818126677516	Offshore	d__Bacteria; p__Bacteroidota; c__Bacteroidia; o__Flavobacteriales; f__Flavobacteriaceae; g__NS5_marine_group; s__uncultured_Flavobacteriia	Bacteria
67	0.00104556265721058	Offshore	d__Bacteria; p__Proteobacteria; c__Alphaproteobacteria; o__Puniceispirillales; f__SAR116_clade; g__SAR116_clade; s__marine_metagenome	Bacteria
68	0.00102671409089816	Offshore	d__Bacteria; p__Proteobacteria; c__Alphaproteobacteria; o__Rhodobacterales; f__Rhodobacteraceae; g__uncultured	Bacteria
69	0.00102391075954719	Offshore	d__Bacteria; p__SAR324_clade(Marine_group_B); c__SAR324_clade(Marine_group_B); o__SAR324_clade(Marine_group_B); f__SAR324_clade(Marine_group_B); g__SAR324_clade(Marine_group_B); s__uncultured_SAR324	Bacteria
70	0.00102268675282764	Offshore	d__Bacteria; p__Actinobacteriota; c__Acidimicrobiia; o__Actinomarinales; f__Actinomarinaceae; g__Candidatus_Actinomarina	Bacteria
71	0.00100690106230738	Offshore	d__Bacteria; p__SAR324_clade(Marine_group_B); c__SAR324_clade(Marine_group_B); o__SAR324_clade(Marine_group_B); f__SAR324_clade(Marine_group_B); g__SAR324_clade(Marine_group_B)	Bacteria
72	0.00100359102608965	Offshore	d__Bacteria; p__Proteobacteria; c__Gammaproteobacteria; o__SAR86_clade; f__SAR86_clade; g__SAR86_clade; s__metagenome	Bacteria
73	0.000987826537727842	Offshore	d__Bacteria; p__Proteobacteria; c__Gammaproteobacteria; o__SAR86_clade; f__SAR86_clade; g__SAR86_clade	Bacteria
74	0.000973842793605103	Offshore	d__Bacteria; p__Proteobacteria; c__Alphaproteobacteria; o__Parvibaculales; f__OCS116_clade; g__OCS116_clade; s__uncultured_marine	Bacteria
75	0.000960893625976894	Offshore	d__Bacteria; p__Bacteroidota; c__Bacteroidia; o__Flavobacteriales; f__Flavobacteriaceae; g__NS2b_marine_group; s__uncultured_marine	Bacteria
76	0.000943183152969357	Offshore	d__Bacteria; p__Proteobacteria; c__Alphaproteobacteria; o__SAR11_clade; f__Clade_I; g__Clade_Ib	Bacteria
77	0.000928828523043197	Offshore	d__Bacteria; p__Proteobacteria; c__Gammaproteobacteria; o__Oceanospirillales; f__Pseudohongiellaceae; g__Pseudohongiella	Bacteria
78	0.000926360844993102	Offshore	d__Bacteria; p__Bacteroidota; c__Bacteroidia; o__Cytophagales; f__Cyclobacteriaceae; g__Marinoscillum; s__marine_metagenome	Bacteria
79	0.000925511015500015	Offshore	d__Bacteria; p__Proteobacteria; c__Alphaproteobacteria; o__Rickettsiales; f__S25-593; g__S25-593; s__uncultured_marine	Bacteria
80	0.000922417501189752	Offshore	d__Bacteria; p__Proteobacteria; c__Gammaproteobacteria; o__SAR86_clade; f__SAR86_clade; g__SAR86_clade; s__uncultured_bacterium	Bacteria
81	0.000920040466088098	Offshore	d__Bacteria; p__Bacteroidota; c__Bacteroidia; o__Flavobacteriales; f__Flavobacteriaceae; g__NS5_marine_group	Bacteria
82	0.000910032257128677	Offshore	d__Bacteria; p__Proteobacteria; c__Gammaproteobacteria; o__SAR86_clade; f__SAR86_clade; g__SAR86_clade	Bacteria
83	0.000909273705628357	Offshore	d__Bacteria; p__SAR324_clade(Marine_group_B); c__SAR324_clade(Marine_group_B); o__SAR324_clade(Marine_group_B); f__SAR324_clade(Marine_group_B); g__SAR324_clade(Marine_group_B)	Bacteria
84	0.000877240392780646	Offshore	d__Bacteria; p__Proteobacteria; c__Alphaproteobacteria; o__SAR11_clade; f__Clade_I; g__Clade_Ib	Bacteria
85	0.000870128749824605	Offshore	d__Bacteria; p__Bacteroidota; c__Bacteroidia; o__Flavobacteriales; f__Flavobacteriaceae; g__Formosa; s__uncultured_marine	Bacteria
86	0.000830497328760347	Offshore	d__Bacteria; p__Proteobacteria; c__Alphaproteobacteria; o__Puniceispirillales; f__SAR116_clade; g__SAR116_clade; s__uncultured_alpha	Bacteria
87	0.000825166375463445	Offshore	d__Bacteria; p__Proteobacteria; c__Alphaproteobacteria; o__SAR11_clade; f__Clade_I; g__Clade_Ia	Bacteria
88	0.000818022123059644	Offshore	d__Bacteria; p__Bacteroidota; c__Bacteroidia; o__Flavobacteriales; f__Flavobacteriaceae; g__NS2b_marine_group; s__uncultured_marine	Bacteria
89	0.000800632422716312	Offshore	d__Bacteria; p__Proteobacteria; c__Alphaproteobacteria; o__SAR11_clade; f__Clade_II; g__Clade_II	Bacteria
90	0.000793519835057638	Offshore	d__Bacteria; p__Proteobacteria; c__Gammaproteobacteria; o__SAR86_clade; f__SAR86_clade; g__SAR86_clade	Bacteria
91	0.00078947909819097	Offshore	d__Bacteria; p__Proteobacteria; c__Gammaproteobacteria; o__KI89A_clade; f__KI89A_clade; g__KI89A_clade; s__uncultured_marine	Bacteria
92	0.000774384766445049	Offshore	d__Bacteria; p__Proteobacteria; c__Alphaproteobacteria; o__Defluviicoccales; f__uncultured; g__uncultured	Bacteria
93	0.000772093819432813	Offshore	d__Bacteria; p__Proteobacteria; c__Alphaproteobacteria; o__SAR11_clade; f__Clade_I; g__Clade_Ib	Bacteria
94	0.000765312313102423	Offshore	d__Bacteria; p__Proteobacteria; c__Alphaproteobacteria; o__SAR11_clade; f__Clade_I; g__Clade_Ib	Bacteria
95	0.000758391035483459	Offshore	d__Bacteria; p__Bacteroidota; c__Bacteroidia; o__Flavobacteriales; f__Flavobacteriaceae; g__NS4_marine_group	Bacteria
96	0.000756709504293486	Offshore	d__Bacteria; p__Bacteroidota; c__Bacteroidia; o__Flavobacteriales; f__NS7_marine_group; g__NS7_marine_group; s__uncultured_marine	Bacteria
97	0.000739625109106848	Offshore	d__Bacteria; p__Proteobacteria; c__Alphaproteobacteria; o__Defluviicoccales; f__uncultured; g__uncultured; s__unidentified_marine	Bacteria
98	0.000738995669147655	Offshore	d__Bacteria; p__Proteobacteria; c__Alphaproteobacteria; o__Rickettsiales; f__S25-593; g__S25-593; s__uncultured_marine	Bacteria
99	0.000726570121218329	Offshore	d__Bacteria; p__Bacteroidota; c__Bacteroidia; o__Flavobacteriales; f__Cryomorphaceae; g__uncultured; s__uncultured_Owenweeksia	Bacteria
100	0.000704292834353976	Offshore	d__Bacteria; p__Proteobacteria; c__Alphaproteobacteria; o__SAR11_clade; f__Clade_IV; g__Clade_IV	Bacteria
101	0.000699425199779171	Offshore	d__Bacteria; p__Proteobacteria; c__Gammaproteobacteria; o__SAR86_clade; f__SAR86_clade; g__SAR86_clade; s__uncultured_SAR86	Bacteria
102	0.000694570349031781	Offshore	d__Bacteria; p__Proteobacteria; c__Alphaproteobacteria; o__Puniceispirillales; f__SAR116_clade; g__SAR116_clade	Bacteria
103	0.00069126045247985	Offshore	d__Bacteria; p__Planctomycetota; c__Planctomycetes; o__Pirellulales; f__Pirellulaceae; g__uncultured; s__marine_metagenome	Bacteria
104	0.00068755450712116	Offshore	d__Bacteria; p__Proteobacteria; c__Alphaproteobacteria; o__Rhodobacterales; f__Rhodobacteraceae; g__Ascidiaceihabitans	Bacteria
105	0.000686516883337847	Offshore	d__Bacteria; p__Bacteroidota; c__Bacteroidia; o__Flavobacteriales; f__Flavobacteriaceae; g__NS4_marine_group	Bacteria
106	0.00068451844004427	Offshore	d__Bacteria; p__Proteobacteria; c__Gammaproteobacteria; o__KI89A_clade; f__KI89A_clade; g__KI89A_clade; s__uncultured_marine	Bacteria
107	0.000673301634006284	Offshore	d__Bacteria; p__Actinobacteriota; c__Acidimicrobiia; o__Microtrichales; f__Microtrichaceae; g__Sva0996_marine_group	Bacteria
108	0.000666477041937931	Offshore	d__Bacteria; p__Chloroflexi; c__Dehalococcoidia; o__SAR202_clade; f__SAR202_clade; g__SAR202_clade; s__marine_metagenome	Bacteria
109	0.000662060123655755	Offshore	d__Bacteria; p__Proteobacteria; c__Alphaproteobacteria; o__Thalassobaculales; f__Nisaeaceae; g__OM75_clade	Bacteria
110	0.000657476377411078	Offshore	d__Bacteria; p__Bacteroidota; c__Bacteroidia; o__Flavobacteriales; f__Flavobacteriaceae; g__NS5_marine_group	Bacteria
111	0.000652015747897294	Offshore	d__Bacteria; p__Proteobacteria; c__Alphaproteobacteria; o__Rhodobacterales; f__Rhodobacteraceae; g__Ascidiaceihabitans	Bacteria
112	0.000645019935887039	Offshore	d__Bacteria; p__Proteobacteria; c__Alphaproteobacteria; o__Defluviicoccales; f__uncultured; g__uncultured	Bacteria
113	0.000643810753560674	Offshore	d__Bacteria; p__Proteobacteria; c__Gammaproteobacteria; o__SAR86_clade; f__SAR86_clade; g__SAR86_clade	Bacteria
114	0.000642204981821944	Offshore	d__Bacteria; p__Bacteroidota; c__Bacteroidia; o__Flavobacteriales; f__Flavobacteriaceae; g__NS4_marine_group	Bacteria
115	0.000641196119022336	Offshore	d__Bacteria; p__Proteobacteria; c__Gammaproteobacteria; o__Thiomicrospirales; f__Thioglobaceae; g__SUP05_cluster	Bacteria
116	0.000638330065982267	Offshore	d__Bacteria; p__Proteobacteria; c__Gammaproteobacteria; o__SAR86_clade; f__SAR86_clade; g__SAR86_clade; s__uncultured_bacterium	Bacteria
117	0.000635058773199435	Offshore	d__Bacteria; p__Proteobacteria; c__Alphaproteobacteria; o__SAR11_clade; f__Clade_I; g__Clade_Ib	Bacteria
118	0.00062918360303286	Offshore	d__Bacteria; p__Marinimicrobia_(SAR406_clade); c__Marinimicrobia_(SAR406_clade); o__Marinimicrobia_(SAR406_clade); f__Marinimicrobia_(SAR406_clade); g__Marinimicrobia_(SAR406_clade)	Bacteria
119	0.000624625803180216	Offshore	d__Bacteria; p__Proteobacteria; c__Alphaproteobacteria; o__SAR11_clade; f__Clade_I; g__Clade_Ia	Bacteria
120	0.000620393870586654	Offshore	d__Bacteria; p__Marinimicrobia_(SAR406_clade); c__Marinimicrobia_(SAR406_clade); o__Marinimicrobia_(SAR406_clade); f__Marinimicrobia_(SAR406_clade); g__Marinimicrobia_(SAR406_clade); s__metagenome	Bacteria
121	0.000620362185344928	Offshore	d__Bacteria; p__Actinobacteriota; c__Acidimicrobiia; o__Microtrichales; f__Microtrichaceae; g__Sva0996_marine_group; s__marine_metagenome	Bacteria
122	0.000616082067958284	Offshore	d__Bacteria; p__Bacteroidota; c__Bacteroidia; o__Cytophagales; f__Cyclobacteriaceae; g__Marinoscillum; s__uncultured_marine	Bacteria
123	0.000614974695182494	Offshore	d__Bacteria; p__Proteobacteria; c__Alphaproteobacteria; o__SAR11_clade; f__Clade_IV; g__Clade_IV	Bacteria
124	0.000614342877752882	Offshore	d__Bacteria; p__Proteobacteria; c__Gammaproteobacteria; o__SAR86_clade; f__SAR86_clade; g__SAR86_clade	Bacteria
125	0.000611355833317693	Offshore	d__Bacteria; p__Proteobacteria; c__Alphaproteobacteria; o__SAR11_clade; f__Clade_I	Bacteria
126	0.000605068510213237	Offshore	d__Bacteria; p__Proteobacteria; c__Alphaproteobacteria; o__Parvibaculales; f__Parvibaculaceae; g__uncultured; s__uncultured_Alphaproteobacteria	Bacteria
127	0.000604632397613278	Offshore	d__Bacteria; p__SAR324_clade(Marine_group_B); c__SAR324_clade(Marine_group_B); o__SAR324_clade(Marine_group_B); f__SAR324_clade(Marine_group_B); g__SAR324_clade(Marine_group_B)	Bacteria
128	0.000602495638149903	Offshore	d__Bacteria; p__Proteobacteria; c__Alphaproteobacteria; o__Puniceispirillales; f__SAR116_clade; g__Candidatus_Puniceispirillum; s__uncultured_bacterium	Bacteria
129	0.00059877545223085	Offshore	d__Bacteria; p__Proteobacteria; c__Gammaproteobacteria; o__SAR86_clade; f__SAR86_clade; g__SAR86_clade; s__marine_metagenome	Bacteria
130	0.000597911613349541	Offshore	d__Bacteria; p__Marinimicrobia_(SAR406_clade); c__Marinimicrobia_(SAR406_clade); o__Marinimicrobia_(SAR406_clade); f__Marinimicrobia_(SAR406_clade); g__Marinimicrobia_(SAR406_clade)	Bacteria
131	0.000595362425085144	Offshore	d__Bacteria; p__Proteobacteria; c__Gammaproteobacteria; o__SAR86_clade; f__SAR86_clade; g__SAR86_clade; s__uncultured_bacterium	Bacteria
132	0.000585901875201714	Offshore	d__Bacteria; p__Proteobacteria; c__Gammaproteobacteria; o__OM182_clade; f__OM182_clade; g__OM182_clade	Bacteria
133	0.000577345809157204	Offshore	d__Bacteria; p__SAR324_clade(Marine_group_B); c__SAR324_clade(Marine_group_B); o__SAR324_clade(Marine_group_B); f__SAR324_clade(Marine_group_B); g__SAR324_clade(Marine_group_B); s__uncultured_SAR324	Bacteria
134	0.000571312191630802	Offshore	d__Bacteria; p__Bacteroidota; c__Bacteroidia; o__Flavobacteriales; f__Flavobacteriaceae; g__NS2b_marine_group; s__uncultured_marine	Bacteria
135	0.000569817990761202	Offshore	d__Bacteria; p__Proteobacteria; c__Alphaproteobacteria; o__SAR11_clade; f__Clade_I; g__Clade_Ib	Bacteria
136	0.000567119477178022	Offshore	d__Bacteria; p__Planctomycetota; c__Planctomycetes; o__Planctomycetales; f__Rubinisphaeraceae; g__uncultured; s__uncultured_marine	Bacteria
137	0.000560372558636394	Offshore	d__Bacteria; p__Marinimicrobia_(SAR406_clade); c__Marinimicrobia_(SAR406_clade); o__Marinimicrobia_(SAR406_clade); f__Marinimicrobia_(SAR406_clade); g__Marinimicrobia_(SAR406_clade)	Bacteria
138	0.000557856037446774	Offshore	d__Bacteria; p__Marinimicrobia_(SAR406_clade); c__Marinimicrobia_(SAR406_clade); o__Marinimicrobia_(SAR406_clade); f__Marinimicrobia_(SAR406_clade); g__Marinimicrobia_(SAR406_clade); s__uncultured_marine	Bacteria
139	0.000557145167405491	Offshore	d__Bacteria; p__Proteobacteria; c__Alphaproteobacteria; o__Rhodobacterales; f__Rhodobacteraceae; g__uncultured; s__marine_metagenome	Bacteria
140	0.000553800966779786	Offshore	d__Bacteria; p__Marinimicrobia_(SAR406_clade); c__Marinimicrobia_(SAR406_clade); o__Marinimicrobia_(SAR406_clade); f__Marinimicrobia_(SAR406_clade); g__Marinimicrobia_(SAR406_clade); s__uncultured_marine	Bacteria
141	0.000551865311439497	Offshore	d__Bacteria; p__Bacteroidota; c__Bacteroidia; o__Flavobacteriales; f__Flavobacteriaceae; g__NS5_marine_group; s__uncultured_marine	Bacteria
142	0.000545822647831356	Offshore	d__Bacteria; p__Proteobacteria; c__Gammaproteobacteria; o__HOC36; f__HOC36; g__HOC36; s__uncultured_marine	Bacteria
143	0.000544851798916112	Offshore	d__Bacteria; p__Proteobacteria; c__Gammaproteobacteria; o__SAR86_clade; f__SAR86_clade; g__SAR86_clade; s__marine_metagenome	Bacteria
144	0.000540864034438586	Offshore	d__Bacteria; p__Marinimicrobia_(SAR406_clade); c__Marinimicrobia_(SAR406_clade); o__Marinimicrobia_(SAR406_clade); f__Marinimicrobia_(SAR406_clade); g__Marinimicrobia_(SAR406_clade); s__uncultured_bacterium	Bacteria
145	0.000538721430460017	Offshore	d__Bacteria; p__Proteobacteria; c__Gammaproteobacteria; o__Pseudomonadales; f__Moraxellaceae; g__Acinetobacter	Bacteria
146	0.000537429079975897	Offshore	d__Bacteria; p__Bacteroidota; c__Bacteroidia; o__Flavobacteriales; f__NS7_marine_group; g__NS7_marine_group; s__uncultured_bacterium	Bacteria
147	0.000533968771345331	Offshore	d__Bacteria; p__Proteobacteria; c__Gammaproteobacteria; o__HOC36; f__HOC36; g__HOC36	Bacteria
148	0.00052983570530997	Offshore	d__Bacteria; p__Actinobacteriota; c__Acidimicrobiia; o__Microtrichales; f__Microtrichaceae; g__Sva0996_marine_group; s__marine_metagenome	Bacteria
149	0.000529166489779556	Offshore	d__Bacteria; p__Bacteroidota; c__Bacteroidia; o__Flavobacteriales; f__Flavobacteriaceae; g__NS5_marine_group; s__uncultured_marine	Bacteria
150	0.000528514102382291	Offshore	d__Bacteria; p__Actinobacteriota; c__Actinobacteria; o__Corynebacteriales; f__Nocardiaceae; g__Rhodococcus	Bacteria
151	0.000524553654569777	Offshore	d__Bacteria; p__Proteobacteria; c__Alphaproteobacteria; o__Parvibaculales; f__OCS116_clade; g__OCS116_clade; s__uncultured_marine	Bacteria
152	0.000523033019100683	Offshore	d__Bacteria; p__Proteobacteria; c__Alphaproteobacteria; o__Rhodospirillales; f__AEGEAN-169_marine_group; g__AEGEAN-169_marine_group	Bacteria
153	0.000521766370388099	Offshore	d__Bacteria; p__Proteobacteria; c__Gammaproteobacteria; o__Cellvibrionales; f__Halieaceae; g__Parahaliea	Bacteria
154	0.000521624156446458	Offshore	d__Bacteria; p__Planctomycetota; c__Planctomycetes; o__Pirellulales; f__Pirellulaceae; g__Rhodopirellula; s__marine_metagenome	Bacteria
155	0.000520174084370287	Offshore	d__Bacteria; p__Proteobacteria; c__Alphaproteobacteria; o__Rhodospirillales; f__AEGEAN-169_marine_group; g__AEGEAN-169_marine_group	Bacteria
156	0.000519946664727626	Offshore	d__Bacteria; p__Bacteroidota; c__Bacteroidia; o__Flavobacteriales; f__NS9_marine_group; g__NS9_marine_group; s__uncultured_Flavobacteriia	Bacteria
157	0.000514504310825604	Offshore	d__Bacteria; p__Marinimicrobia_(SAR406_clade); c__Marinimicrobia_(SAR406_clade); o__Marinimicrobia_(SAR406_clade); f__Marinimicrobia_(SAR406_clade); g__Marinimicrobia_(SAR406_clade); s__uncultured_Fibrobacteres/Acidobacteria	Bacteria
158	0.00051113810752373	Offshore	d__Bacteria; p__Verrucomicrobiota; c__Verrucomicrobiae; o__Verrucomicrobiales; f__DEV007; g__DEV007; s__uncultured_marine	Bacteria
159	0.000505235926440666	Offshore	d__Bacteria; p__Marinimicrobia_(SAR406_clade); c__Marinimicrobia_(SAR406_clade); o__Marinimicrobia_(SAR406_clade); f__Marinimicrobia_(SAR406_clade); g__Marinimicrobia_(SAR406_clade)	Bacteria
160	0.000500492052451349	Offshore	d__Bacteria; p__Bacteroidota; c__Bacteroidia; o__Flavobacteriales; f__Flavobacteriaceae; g__NS5_marine_group	Bacteria
161	0.000496610746075058	Offshore	d__Bacteria; p__Bacteroidota; c__Bacteroidia; o__Flavobacteriales; f__Flavobacteriaceae; g__NS4_marine_group	Bacteria
162	0.000491852718838496	Offshore	d__Bacteria; p__Marinimicrobia_(SAR406_clade); c__Marinimicrobia_(SAR406_clade); o__Marinimicrobia_(SAR406_clade); f__Marinimicrobia_(SAR406_clade); g__Marinimicrobia_(SAR406_clade); s__uncultured_delta	Bacteria
163	0.000491459812060255	Offshore	d__Bacteria; p__Verrucomicrobiota; c__Verrucomicrobiae; o__Opitutales; f__Puniceicoccaceae; g__Lentimonas	Bacteria
164	0.000490977256400598	Offshore	d__Bacteria; p__Bacteroidota; c__Bacteroidia; o__Flavobacteriales; f__Flavobacteriaceae; g__NS4_marine_group	Bacteria
165	0.000488935284699588	Offshore	d__Bacteria; p__Proteobacteria; c__Alphaproteobacteria; o__Rhodospirillales; f__AEGEAN-169_marine_group; g__AEGEAN-169_marine_group; s__uncultured_marine	Bacteria
166	0.000477471352715863	Offshore	d__Bacteria; p__Proteobacteria; c__Alphaproteobacteria; o__SAR11_clade; f__Clade_IV; g__Clade_IV	Bacteria
167	0.000476959902862235	Offshore	d__Bacteria; p__Proteobacteria; c__Alphaproteobacteria; o__Rickettsiales; f__S25-593; g__S25-593; s__uncultured_marine	Bacteria
168	0.000473536462633395	Offshore	d__Bacteria; p__Bacteroidota; c__Bacteroidia; o__Flavobacteriales; f__Flavobacteriaceae; g__NS5_marine_group; s__marine_metagenome	Bacteria
169	0.000469709389483113	Offshore	d__Bacteria; p__Proteobacteria; c__Gammaproteobacteria; o__Pseudomonadales; f__Pseudomonadaceae; g__Pseudomonas	Bacteria
170	0.000466965445170507	Offshore	d__Bacteria; p__Bacteroidota; c__Bacteroidia; o__Cytophagales; f__Cyclobacteriaceae; g__Marinoscillum; s__uncultured_Cytophagia	Bacteria
171	0.000462595468811345	Offshore	d__Bacteria; p__Proteobacteria; c__Alphaproteobacteria; o__SAR11_clade; f__Clade_I; g__Clade_Ia	Bacteria
172	0.000458640132738673	Offshore	d__Bacteria; p__Proteobacteria; c__Alphaproteobacteria; o__SAR11_clade; f__Clade_I; g__Clade_Ib	Bacteria
173	-0.000234284021152204	Nearshore	d__Bacteria; p__Bacteroidota; c__Bacteroidia; o__Chitinophagales; f__Saprospiraceae; g__uncultured; s__uncultured_Bacteroidetes	Bacteria
174	-0.000234400481707315	Nearshore	d__Bacteria; p__Bacteroidota; c__Bacteroidia; o__Flavobacteriales; f__Flavobacteriaceae; g__NS5_marine_group; s__uncultured_Flavobacterium	Bacteria
175	-0.000237251472000078	Nearshore	d__Bacteria; p__Proteobacteria; c__Alphaproteobacteria; o__Rickettsiales; f__Mitochondria; g__Mitochondria; s__uncultured_bacterium	Bacteria
176	-0.000239849536990173	Nearshore	d__Bacteria; p__Proteobacteria	Bacteria
177	-0.000240170277996257	Nearshore	d__Bacteria; p__Bacteroidota; c__Bacteroidia; o__Flavobacteriales; f__Flavobacteriaceae; g__Polaribacter	Bacteria
178	-0.000240501666907119	Nearshore	d__Bacteria; p__Bacteroidota; c__Bacteroidia; o__Flavobacteriales; f__Cryomorphaceae; g__uncultured; s__uncultured_Flavobacterium	Bacteria
179	-0.000247065480426577	Nearshore	d__Bacteria; p__Proteobacteria; c__Gammaproteobacteria; o__Cellvibrionales; f__Halieaceae; g__OM60(NOR5)_clade	Bacteria
180	-0.000259732432634828	Nearshore	d__Bacteria; p__Proteobacteria; c__Alphaproteobacteria; o__SAR11_clade; f__Clade_I; g__Clade_Ia	Bacteria
181	-0.000262274479351056	Nearshore	d__Bacteria; p__Proteobacteria; c__Alphaproteobacteria; o__SAR11_clade; f__Clade_I; g__Clade_Ia	Bacteria
182	-0.000263670569211582	Nearshore	d__Bacteria; p__Planctomycetota; c__Planctomycetes; o__Pirellulales; f__Pirellulaceae; g__uncultured; s__marine_metagenome	Bacteria
183	-0.000266123850315013	Nearshore	d__Bacteria; p__Proteobacteria; c__Gammaproteobacteria; o__SAR86_clade; f__SAR86_clade; g__SAR86_clade	Bacteria
184	-0.000268827052928288	Nearshore	d__Bacteria; p__Marinimicrobia_(SAR406_clade); c__Marinimicrobia_(SAR406_clade); o__Marinimicrobia_(SAR406_clade); f__Marinimicrobia_(SAR406_clade); g__Marinimicrobia_(SAR406_clade); s__uncultured_marine	Bacteria
185	-0.000277571358181618	Nearshore	d__Bacteria; p__Bacteroidota; c__Bacteroidia; o__Flavobacteriales; f__Flavobacteriaceae; g__NS5_marine_group; s__uncultured_Flavobacteriia	Bacteria
186	-0.000279252550985122	Nearshore	d__Bacteria; p__Proteobacteria; c__Alphaproteobacteria; o__Rhodobacterales; f__Rhodobacteraceae; g__Ascidiaceihabitans; s__uncultured_bacterium	Bacteria
187	-0.000283816802440812	Nearshore	d__Bacteria; p__Bacteroidota; c__Bacteroidia; o__Flavobacteriales; f__NS9_marine_group; g__NS9_marine_group	Bacteria
188	-0.000284989649414015	Nearshore	d__Bacteria; p__Proteobacteria; c__Alphaproteobacteria; o__Rhizobiales; f__Stappiaceae; g__Stappiaceae; s__uncultured_bacterium	Bacteria
189	-0.000286267975924463	Nearshore	d__Bacteria; p__Proteobacteria; c__Gammaproteobacteria; o__SAR86_clade; f__SAR86_clade; g__SAR86_clade; s__uncultured_bacterium	Bacteria
190	-0.000288392166006145	Nearshore	d__Bacteria; p__Proteobacteria; c__Alphaproteobacteria; o__Puniceispirillales; f__SAR116_clade; g__SAR116_clade; s__uncultured_Rhodospirillales	Bacteria
191	-0.000289314109223679	Nearshore	d__Bacteria; p__Verrucomicrobiota; c__Verrucomicrobiae; o__Opitutales; f__Puniceicoccaceae; g__MB11C04_marine_group	Bacteria
192	-0.000289668336395302	Nearshore	d__Bacteria; p__Proteobacteria; c__Gammaproteobacteria; o__UBA10353_marine_group; f__UBA10353_marine_group; g__UBA10353_marine_group	Bacteria
193	-0.000289820397736302	Nearshore	d__Bacteria; p__Bacteroidota; c__Bacteroidia; o__Flavobacteriales; f__NS9_marine_group; g__NS9_marine_group	Bacteria
194	-0.000291754195070534	Nearshore	d__Bacteria; p__Bacteroidota; c__Bacteroidia; o__Chitinophagales; f__Saprospiraceae; g__uncultured; s__uncultured_marine	Bacteria
195	-0.00029374105327628	Nearshore	d__Bacteria; p__Bacteroidota; c__Bacteroidia; o__Flavobacteriales; f__NS9_marine_group; g__NS9_marine_group; s__uncultured_Bacteroidetes	Bacteria
196	-0.000295837207420213	Nearshore	d__Bacteria; p__Bacteroidota; c__Bacteroidia; o__Flavobacteriales; f__NS7_marine_group; g__NS7_marine_group; s__uncultured_marine	Bacteria
197	-0.00029630848282299	Nearshore	d__Bacteria; p__Proteobacteria; c__Gammaproteobacteria; o__SAR86_clade; f__SAR86_clade; g__SAR86_clade	Bacteria
198	-0.000299249547214787	Nearshore	d__Bacteria; p__Proteobacteria; c__Alphaproteobacteria; o__Defluviicoccales; f__uncultured; g__uncultured; s__uncultured_Pelagibacterales	Bacteria
199	-0.000305532184593411	Nearshore	d__Bacteria; p__Bacteroidota; c__Bacteroidia; o__Flavobacteriales; f__Flavobacteriaceae; g__Ulvibacter; s__uncultured_marine	Bacteria
200	-0.00030654191900806	Nearshore	d__Bacteria; p__Proteobacteria; c__Gammaproteobacteria; o__OM182_clade; f__OM182_clade; g__OM182_clade	Bacteria
201	-0.000309616136009674	Nearshore	d__Bacteria; p__Proteobacteria; c__Gammaproteobacteria; o__Cellvibrionales; f__Halieaceae; g__Luminiphilus	Bacteria
202	-0.000310646549341703	Nearshore	d__Bacteria; p__Bacteroidota; c__Bacteroidia; o__Flavobacteriales; f__Flavobacteriaceae; g__Psychroserpens; s__uncultured_Psychroserpens	Bacteria
203	-0.000313825196019544	Nearshore	d__Bacteria; p__Bacteroidota; c__Bacteroidia; o__Flavobacteriales; f__Flavobacteriaceae; g__NS5_marine_group	Bacteria
204	-0.000316379437363072	Nearshore	d__Bacteria; p__Proteobacteria; c__Alphaproteobacteria; o__Rhodobacterales; f__Rhodobacteraceae; g__HIMB11; s__uncultured_bacterium	Bacteria
205	-0.000317936705772395	Nearshore	d__Bacteria; p__Bacteroidota; c__Bacteroidia; o__Flavobacteriales; f__Flavobacteriaceae; g__NS5_marine_group	Bacteria
206	-0.000329941969839375	Nearshore	d__Bacteria; p__Proteobacteria; c__Gammaproteobacteria; o__Alteromonadales; f__Colwelliaceae; g__Colwellia	Bacteria
207	-0.000333942916637813	Nearshore	d__Bacteria; p__Bacteroidota; c__Bacteroidia; o__Flavobacteriales; f__NS9_marine_group; g__NS9_marine_group	Bacteria
208	-0.000340409321263562	Nearshore	d__Bacteria; p__Proteobacteria; c__Alphaproteobacteria; o__Rhodobacterales; f__Rhodobacteraceae; g__Planktomarina	Bacteria
209	-0.000341341829461924	Nearshore	d__Bacteria; p__Bacteroidota; c__Bacteroidia; o__Flavobacteriales; f__Flavobacteriaceae; g__NS5_marine_group; s__uncultured_Flavobacterium	Bacteria
210	-0.000348711650917662	Nearshore	d__Bacteria; p__Proteobacteria; c__Gammaproteobacteria; o__Oceanospirillales; f__Nitrincolaceae; g__Neptuniibacter; s__uncultured_bacterium	Bacteria
211	-0.000350264052657145	Nearshore	d__Bacteria; p__Bacteroidota; c__Bacteroidia; o__Flavobacteriales; f__Flavobacteriaceae; g__NS2b_marine_group	Bacteria
212	-0.000351981491676388	Nearshore	d__Bacteria; p__Proteobacteria; c__Gammaproteobacteria; o__SAR86_clade; f__SAR86_clade; g__SAR86_clade	Bacteria
213	-0.000355771914296966	Nearshore	d__Bacteria; p__Bacteroidota; c__Bacteroidia; o__Flavobacteriales; f__Crocinitomicaceae; g__Salinirepens; s__uncultured_bacterium	Bacteria
214	-0.000361765038259634	Nearshore	d__Bacteria; p__Proteobacteria; c__Alphaproteobacteria; o__Puniceispirillales; f__SAR116_clade; g__SAR116_clade	Bacteria
215	-0.000361989049870949	Nearshore	d__Bacteria; p__Bacteroidota; c__Bacteroidia; o__Cytophagales; f__Cyclobacteriaceae; g__Marinoscillum; s__uncultured_Cytophagia	Bacteria
216	-0.000375321858150499	Nearshore	d__Bacteria; p__Bacteroidota; c__Bacteroidia; o__Flavobacteriales; f__Flavobacteriaceae; g__NS4_marine_group	Bacteria
217	-0.00037915773225442	Nearshore	d__Bacteria; p__Proteobacteria; c__Gammaproteobacteria; o__Thiotrichales; f__Thiotrichaceae; g__uncultured; s__uncultured_marine	Bacteria
218	-0.000389072409082691	Nearshore	d__Bacteria; p__Verrucomicrobiota; c__Verrucomicrobiae; o__Opitutales; f__Puniceicoccaceae; g__Lentimonas; s__uncultured_marine	Bacteria
219	-0.000395901363257461	Nearshore	d__Bacteria; p__Bacteroidota; c__Bacteroidia; o__Chitinophagales; f__uncultured; g__uncultured; s__uncultured_Bacteroidetes/Chlorobi	Bacteria
220	-0.000401019391418446	Nearshore	d__Bacteria; p__Proteobacteria; c__Gammaproteobacteria; o__Cellvibrionales; f__Porticoccaceae; g__SAR92_clade	Bacteria
221	-0.000402080838160644	Nearshore	d__Bacteria; p__Bdellovibrionota; c__Oligoflexia; o__Silvanigrellales; f__Silvanigrellaceae; g__Silvanigrella	Bacteria
222	-0.000405975285418203	Nearshore	d__Bacteria; p__Bacteroidota; c__Bacteroidia; o__Flavobacteriales; f__NS9_marine_group; g__NS9_marine_group	Bacteria
223	-0.000408599862539781	Nearshore	d__Bacteria; p__Bacteroidota; c__Bacteroidia; o__Chitinophagales; f__Saprospiraceae; g__uncultured; s__uncultured_marine	Bacteria
224	-0.000416977130589262	Nearshore	d__Bacteria; p__Bacteroidota; c__Bacteroidia; o__Flavobacteriales; f__Flavobacteriaceae; g__NS5_marine_group	Bacteria
225	-0.000417263558042392	Nearshore	d__Bacteria; p__Planctomycetota; c__Phycisphaerae; o__Phycisphaerales; f__Phycisphaeraceae; g__CL500-3	Bacteria
226	-0.000426162690932556	Nearshore	d__Bacteria; p__Proteobacteria; c__Alphaproteobacteria; o__Puniceispirillales; f__SAR116_clade; g__SAR116_clade	Bacteria
227	-0.000444272103750312	Nearshore	d__Bacteria; p__Proteobacteria; c__Gammaproteobacteria; o__Cellvibrionales; f__Porticoccaceae; g__Porticoccus; s__uncultured_marine	Bacteria
228	-0.000448433507443868	Nearshore	d__Bacteria; p__Proteobacteria; c__Gammaproteobacteria; o__Ectothiorhodospirales; f__Ectothiorhodospiraceae; g__uncultured; s__uncultured_marine	Bacteria
229	-0.000454045121693318	Nearshore	d__Bacteria; p__Bacteroidota; c__Bacteroidia; o__Sphingobacteriales; f__NS11-12_marine_group; g__NS11-12_marine_group; s__unidentified_marine	Bacteria
230	-0.000454338178129192	Nearshore	d__Bacteria; p__Proteobacteria; c__Alphaproteobacteria; o__Rhodobacterales; f__Rhodobacteraceae; g__Ascidiaceihabitans	Bacteria
231	-0.000454355015406774	Nearshore	d__Bacteria; p__Proteobacteria; c__Gammaproteobacteria; o__Burkholderiales; f__Nitrosomonadaceae; g__IS-44; s__uncultured_marine	Bacteria
232	-0.000455015954319387	Nearshore	d__Bacteria; p__Bacteroidota; c__Bacteroidia; o__Flavobacteriales; f__Flavobacteriaceae; g__Formosa; s__uncultured_marine	Bacteria
233	-0.000456317191964411	Nearshore	d__Bacteria; p__Proteobacteria; c__Gammaproteobacteria; o__OM182_clade; f__OM182_clade; g__OM182_clade; s__marine_gamma	Bacteria
234	-0.000474490347510643	Nearshore	d__Bacteria; p__Proteobacteria; c__Gammaproteobacteria; o__Burkholderiales; f__Methylophilaceae; g__OM43_clade	Bacteria
235	-0.000475078559127352	Nearshore	d__Bacteria; p__Bacteroidota; c__Bacteroidia; o__Flavobacteriales; f__NS7_marine_group; g__NS7_marine_group; s__uncultured_marine	Bacteria
236	-0.000475639175072128	Nearshore	d__Bacteria; p__Proteobacteria; c__Alphaproteobacteria; o__Puniceispirillales; f__SAR116_clade; g__SAR116_clade	Bacteria
237	-0.000480295208578	Nearshore	d__Bacteria; p__Bacteroidota; c__Bacteroidia; o__Flavobacteriales; f__Flavobacteriaceae; g__uncultured; s__uncultured_Bacteroidetes	Bacteria
238	-0.000486042024304894	Nearshore	d__Bacteria; p__Proteobacteria; c__Gammaproteobacteria; o__Cellvibrionales; f__Halieaceae; g__OM60(NOR5)_clade	Bacteria
239	-0.000488621811038447	Nearshore	d__Bacteria; p__Bacteroidota; c__Bacteroidia; o__Flavobacteriales; f__NS9_marine_group; g__NS9_marine_group	Bacteria
240	-0.000493674862900487	Nearshore	d__Bacteria; p__Proteobacteria; c__Alphaproteobacteria; o__Rhodospirillales; f__AEGEAN-169_marine_group; g__AEGEAN-169_marine_group; s__metagenome	Bacteria
241	-0.000502389865136422	Nearshore	d__Bacteria; p__Proteobacteria; c__Gammaproteobacteria; o__Cellvibrionales; f__Porticoccaceae; g__SAR92_clade	Bacteria
242	-0.000505522845384401	Nearshore	d__Bacteria; p__Bacteroidota; c__Bacteroidia; o__Flavobacteriales; f__Flavobacteriaceae; g__Formosa	Bacteria
243	-0.000508795446299583	Nearshore	d__Bacteria; p__Bacteroidota; c__Bacteroidia; o__Flavobacteriales; f__NS9_marine_group; g__NS9_marine_group; s__uncultured_Flavobacteriia	Bacteria
244	-0.00052556262907063	Nearshore	d__Bacteria; p__Proteobacteria; c__Gammaproteobacteria; o__SAR86_clade; f__SAR86_clade; g__SAR86_clade; s__SAR86_cluster	Bacteria
245	-0.000526550140295723	Nearshore	d__Bacteria; p__Bacteroidota; c__Bacteroidia; o__Flavobacteriales; f__Flavobacteriaceae; g__Tenacibaculum	Bacteria
246	-0.000528969841210124	Nearshore	d__Bacteria; p__Proteobacteria; c__Alphaproteobacteria; o__Parvibaculales; f__PS1_clade; g__PS1_clade; s__uncultured_bacterium	Bacteria
247	-0.000531628925080631	Nearshore	d__Bacteria; p__Bacteroidota; c__Bacteroidia; o__Chitinophagales; f__Saprospiraceae; g__uncultured; s__uncultured_Sphingobacteriia	Bacteria
248	-0.000539012587595025	Nearshore	d__Bacteria; p__Bacteroidota; c__Bacteroidia; o__Flavobacteriales; f__Flavobacteriaceae; g__Formosa; s__uncultured_marine	Bacteria
249	-0.00054991436205273	Nearshore	d__Bacteria; p__Proteobacteria; c__Gammaproteobacteria; o__Thiotrichales; f__Thiotrichaceae; g__uncultured; s__uncultured_marine	Bacteria
250	-0.000558974839792665	Nearshore	d__Bacteria; p__Proteobacteria; c__Alphaproteobacteria; o__Puniceispirillales; f__SAR116_clade; g__Candidatus_Puniceispirillum; s__uncultured_bacterium	Bacteria
251	-0.000570529723563251	Nearshore	d__Bacteria; p__Bacteroidota; c__Bacteroidia; o__Flavobacteriales; f__Flavobacteriaceae; g__NS4_marine_group; s__uncultured_bacterium	Bacteria
252	-0.000591431303396514	Nearshore	d__Bacteria; p__Bacteroidota; c__Bacteroidia; o__Flavobacteriales; f__Crocinitomicaceae; g__Fluviicola	Bacteria
253	-0.000592855302907275	Nearshore	d__Bacteria; p__Proteobacteria; c__Alphaproteobacteria; o__SAR11_clade; f__Clade_I; g__Clade_Ia	Bacteria
254	-0.000596507793886945	Nearshore	d__Bacteria; p__Bacteroidota; c__Bacteroidia; o__Flavobacteriales; f__Flavobacteriaceae	Bacteria
255	-0.000602329268047561	Nearshore	d__Bacteria; p__Bacteroidota; c__Bacteroidia; o__Flavobacteriales; f__NS9_marine_group; g__NS9_marine_group	Bacteria
256	-0.000614241884363218	Nearshore	d__Bacteria; p__Proteobacteria; c__Alphaproteobacteria; o__Puniceispirillales; f__SAR116_clade; g__Candidatus_Puniceispirillum; s__uncultured_bacterium	Bacteria
257	-0.000618112039546629	Nearshore	d__Bacteria; p__Proteobacteria; c__Alphaproteobacteria; o__Rhodobacterales; f__Rhodobacteraceae; g__Roseobacter_clade_NAC11-7_lineage	Bacteria
258	-0.000625725407152485	Nearshore	d__Bacteria; p__Bacteroidota; c__Bacteroidia; o__Flavobacteriales; f__Flavobacteriaceae; g__NS2b_marine_group	Bacteria
259	-0.000640025232535383	Nearshore	d__Bacteria; p__Proteobacteria; c__Gammaproteobacteria; o__Thiotrichales; f__Thiotrichaceae; g__uncultured; s__uncultured_marine	Bacteria
260	-0.000655507405687308	Nearshore	d__Bacteria; p__Proteobacteria; c__Alphaproteobacteria; o__Defluviicoccales; f__uncultured; g__uncultured; s__uncultured_Pelagibacterales	Bacteria
261	-0.000657519959472709	Nearshore	d__Bacteria; p__Bacteroidota; c__Bacteroidia; o__Flavobacteriales; f__NS9_marine_group; g__NS9_marine_group; s__marine_metagenome	Bacteria
262	-0.000699784659029083	Nearshore	d__Bacteria; p__Bacteroidota; c__Bacteroidia; o__Flavobacteriales; f__Flavobacteriaceae; g__Ulvibacter; s__uncultured_marine	Bacteria
263	-0.000701432461041613	Nearshore	d__Bacteria; p__Proteobacteria; c__Alphaproteobacteria; o__Puniceispirillales; f__SAR116_clade; g__SAR116_clade; s__uncultured_Oceanibaculum	Bacteria
264	-0.000778971434950102	Nearshore	d__Bacteria; p__Bacteroidota; c__Bacteroidia; o__Flavobacteriales; f__Flavobacteriaceae; g__Formosa	Bacteria
265	-0.00078306379471913	Nearshore	d__Bacteria; p__Proteobacteria; c__Alphaproteobacteria; o__SAR11_clade; f__Clade_I; g__Clade_Ia	Bacteria
266	-0.000786242500690766	Nearshore	d__Bacteria; p__Proteobacteria; c__Gammaproteobacteria; o__SAR86_clade; f__SAR86_clade; g__SAR86_clade	Bacteria
267	-0.000794150607352897	Nearshore	d__Bacteria; p__Marinimicrobia_(SAR406_clade); c__Marinimicrobia_(SAR406_clade); o__Marinimicrobia_(SAR406_clade); f__Marinimicrobia_(SAR406_clade); g__Marinimicrobia_(SAR406_clade); s__unidentified_marine	Bacteria
268	-0.000865661955998362	Nearshore	d__Bacteria; p__Proteobacteria; c__Gammaproteobacteria; o__SAR86_clade; f__SAR86_clade; g__SAR86_clade; s__bacterium_WHC4-9	Bacteria
269	-0.000896653465467259	Nearshore	d__Bacteria; p__Bacteroidota; c__Bacteroidia; o__Flavobacteriales; f__Flavobacteriaceae; g__NS5_marine_group	Bacteria
270	-0.000916426695718142	Nearshore	d__Bacteria; p__Bacteroidota; c__Bacteroidia; o__Flavobacteriales; f__NS7_marine_group; g__NS7_marine_group	Bacteria
271	-0.00092383045584527	Nearshore	d__Bacteria; p__Bacteroidota; c__Bacteroidia; o__Flavobacteriales; f__Cryomorphaceae; g__uncultured; s__uncultured_Owenweeksia	Bacteria
272	-0.000927371204261824	Nearshore	d__Bacteria; p__Verrucomicrobiota; c__Verrucomicrobiae; o__Verrucomicrobiales; f__Rubritaleaceae; g__Roseibacillus; s__uncultured_marine	Bacteria
273	-0.000929845378296637	Nearshore	d__Bacteria; p__Bacteroidota; c__Bacteroidia; o__Flavobacteriales; f__Flavobacteriaceae; g__uncultured; s__uncultured_marine	Bacteria
274	-0.000940772484027994	Nearshore	d__Bacteria; p__Bacteroidota; c__Bacteroidia; o__Flavobacteriales; f__Flavobacteriaceae; g__NS5_marine_group	Bacteria
275	-0.000974635112730768	Nearshore	d__Bacteria; p__Bacteroidota; c__Bacteroidia; o__Flavobacteriales; f__Cryomorphaceae; g__uncultured; s__uncultured_bacterium	Bacteria
276	-0.000977080638869632	Nearshore	d__Bacteria; p__Bacteroidota; c__Bacteroidia; o__Flavobacteriales; f__Flavobacteriaceae; g__NS5_marine_group; s__uncultured_Flavobacteriaceae	Bacteria
277	-0.000987144459852977	Nearshore	d__Bacteria; p__Proteobacteria; c__Alphaproteobacteria; o__Caulobacterales; f__Hyphomonadaceae; g__Hellea	Bacteria
278	-0.000989773541728696	Nearshore	d__Bacteria; p__Proteobacteria; c__Gammaproteobacteria; o__Cellvibrionales; f__Halieaceae; g__OM60(NOR5)_clade	Bacteria
279	-0.000996085890214766	Nearshore	d__Bacteria; p__Marinimicrobia_(SAR406_clade); c__Marinimicrobia_(SAR406_clade); o__Marinimicrobia_(SAR406_clade); f__Marinimicrobia_(SAR406_clade); g__Marinimicrobia_(SAR406_clade); s__unidentified_marine	Bacteria
280	-0.00101254399972407	Nearshore	d__Bacteria; p__Verrucomicrobiota; c__Verrucomicrobiae; o__Verrucomicrobiales; f__Rubritaleaceae; g__Persicirhabdus; s__uncultured_bacterium	Bacteria
281	-0.00103001173795174	Nearshore	d__Bacteria; p__Proteobacteria; c__Gammaproteobacteria; o__KI89A_clade; f__KI89A_clade; g__KI89A_clade; s__uncultured_marine	Bacteria
282	-0.00106489504708543	Nearshore	d__Bacteria; p__Bacteroidota; c__Bacteroidia; o__Flavobacteriales; f__Flavobacteriaceae; g__NS5_marine_group	Bacteria
283	-0.00111971747066617	Nearshore	d__Bacteria; p__Proteobacteria; c__Gammaproteobacteria; o__Steroidobacterales; f__Woeseiaceae; g__Woeseia; s__uncultured_marine	Bacteria
284	-0.00113406171360056	Nearshore	d__Bacteria; p__Proteobacteria; c__Gammaproteobacteria; o__Cellvibrionales; f__Halieaceae; g__OM60(NOR5)_clade	Bacteria
285	-0.00115448013090286	Nearshore	d__Bacteria; p__Verrucomicrobiota; c__Verrucomicrobiae; o__Verrucomicrobiales; f__Rubritaleaceae; g__Roseibacillus	Bacteria
286	-0.00119035121707128	Nearshore	d__Bacteria; p__Bacteroidota; c__Bacteroidia; o__Flavobacteriales; f__Flavobacteriaceae; g__uncultured	Bacteria
287	-0.00120127227774511	Nearshore	d__Bacteria; p__Marinimicrobia_(SAR406_clade); c__Marinimicrobia_(SAR406_clade); o__Marinimicrobia_(SAR406_clade); f__Marinimicrobia_(SAR406_clade); g__Marinimicrobia_(SAR406_clade); s__marine_metagenome	Bacteria
288	-0.00120393170767562	Nearshore	d__Bacteria; p__Proteobacteria; c__Gammaproteobacteria; o__SAR86_clade; f__SAR86_clade; g__SAR86_clade	Bacteria
289	-0.00120603470961984	Nearshore	d__Bacteria; p__Bacteroidota; c__Rhodothermia; o__Balneolales; f__Balneolaceae; g__Balneola; s__uncultured_bacterium	Bacteria
290	-0.00126010909702201	Nearshore	d__Bacteria; p__Proteobacteria; c__Alphaproteobacteria; o__Parvibaculales; f__PS1_clade; g__PS1_clade; s__uncultured_Alphaproteobacteria	Bacteria
291	-0.00127881996089608	Nearshore	d__Bacteria; p__Proteobacteria; c__Gammaproteobacteria; o__SAR86_clade; f__SAR86_clade; g__SAR86_clade	Bacteria
292	-0.00128371444352976	Nearshore	d__Bacteria; p__Bacteroidota; c__Bacteroidia; o__Flavobacteriales; f__Crocinitomicaceae; g__Fluviicola	Bacteria
293	-0.00129746617225333	Nearshore	d__Bacteria; p__Proteobacteria; c__Gammaproteobacteria; o__Thiomicrospirales; f__Thioglobaceae; g__SUP05_cluster	Bacteria
294	-0.00133704853065429	Nearshore	d__Bacteria; p__Marinimicrobia_(SAR406_clade); c__Marinimicrobia_(SAR406_clade); o__Marinimicrobia_(SAR406_clade); f__Marinimicrobia_(SAR406_clade); g__Marinimicrobia_(SAR406_clade)	Bacteria
295	-0.00133977207930155	Nearshore	d__Bacteria; p__Bacteroidota; c__Bacteroidia; o__Flavobacteriales; f__Flavobacteriaceae; g__Formosa; s__uncultured_marine	Bacteria
296	-0.00139287367604799	Nearshore	d__Bacteria; p__Proteobacteria; c__Alphaproteobacteria; o__Rhodospirillales; f__AEGEAN-169_marine_group; g__AEGEAN-169_marine_group; s__uncultured_Alphaproteobacteria	Bacteria
297	-0.00139470221082914	Nearshore	d__Bacteria; p__Bacteroidota; c__Bacteroidia; o__Flavobacteriales; f__Crocinitomicaceae; g__Fluviicola	Bacteria
298	-0.00143122812084255	Nearshore	d__Bacteria; p__Bacteroidota; c__Bacteroidia; o__Flavobacteriales; f__Flavobacteriaceae; g__NS4_marine_group; s__uncultured_marine	Bacteria
299	-0.00151346982129315	Nearshore	d__Bacteria; p__Bacteroidota; c__Bacteroidia; o__Flavobacteriales; f__Flavobacteriaceae; g__Formosa	Bacteria
300	-0.00152421576180541	Nearshore	d__Bacteria; p__Marinimicrobia_(SAR406_clade); c__Marinimicrobia_(SAR406_clade); o__Marinimicrobia_(SAR406_clade); f__Marinimicrobia_(SAR406_clade); g__Marinimicrobia_(SAR406_clade); s__marine_metagenome	Bacteria
301	-0.00156703943021466	Nearshore	d__Bacteria; p__Proteobacteria; c__Alphaproteobacteria; o__SAR11_clade; f__Clade_IV; g__Clade_IV	Bacteria
302	-0.0016240823799466	Nearshore	d__Bacteria; p__Bacteroidota; c__Bacteroidia; o__Flavobacteriales; f__Flavobacteriaceae; g__NS4_marine_group; s__uncultured_Flavobacteriaceae	Bacteria
303	-0.00163734622807859	Nearshore	d__Bacteria; p__Proteobacteria; c__Gammaproteobacteria; o__SAR86_clade; f__SAR86_clade; g__SAR86_clade	Bacteria
304	-0.0016785210805432	Nearshore	d__Bacteria; p__Proteobacteria; c__Alphaproteobacteria; o__Rhodobacterales; f__Rhodobacteraceae; g__Roseobacter_clade_NAC11-7_lineage; s__uncultured_Rhodobacteraceae	Bacteria
305	-0.00168291381252107	Nearshore	d__Bacteria; p__Proteobacteria; c__Alphaproteobacteria; o__Puniceispirillales; f__SAR116_clade; g__Candidatus_Puniceispirillum; s__uncultured_bacterium	Bacteria
306	-0.00179395264983516	Nearshore	d__Bacteria; p__Proteobacteria; c__Gammaproteobacteria; o__SAR86_clade; f__SAR86_clade; g__SAR86_clade; s__uncultured_SAR86	Bacteria
307	-0.00190783798823415	Nearshore	d__Bacteria; p__Bacteroidota; c__Bacteroidia; o__Flavobacteriales; f__NS9_marine_group; g__NS9_marine_group	Bacteria
308	-0.00191610973595768	Nearshore	d__Bacteria; p__Proteobacteria; c__Alphaproteobacteria; o__SAR11_clade; f__Clade_I; g__Clade_Ia	Bacteria
309	-0.00192006088849891	Nearshore	d__Bacteria; p__Bacteroidota; c__Bacteroidia; o__Flavobacteriales; f__NS9_marine_group; g__NS9_marine_group; s__uncultured_Flavobacteriia	Bacteria
310	-0.00192116880898207	Nearshore	d__Bacteria; p__Proteobacteria; c__Gammaproteobacteria; o__SAR86_clade; f__SAR86_clade; g__SAR86_clade	Bacteria
311	-0.00221699824592406	Nearshore	d__Bacteria; p__Bacteroidota; c__Bacteroidia; o__Flavobacteriales; f__Flavobacteriaceae; g__NS5_marine_group	Bacteria
312	-0.00232305482565956	Nearshore	d__Bacteria; p__Bacteroidota; c__Bacteroidia; o__Flavobacteriales; f__Cryomorphaceae; g__uncultured	Bacteria
313	-0.00236955545769077	Nearshore	d__Bacteria; p__Bacteroidota; c__Bacteroidia; o__Flavobacteriales; f__Flavobacteriaceae; g__NS5_marine_group; s__uncultured_Flavobacterium	Bacteria
314	-0.00242154407005099	Nearshore	d__Bacteria; p__Proteobacteria; c__Alphaproteobacteria; o__SAR11_clade; f__Clade_I; g__Clade_Ia	Bacteria
315	-0.00250863965506437	Nearshore	d__Bacteria; p__Bacteroidota; c__Bacteroidia; o__Flavobacteriales; f__Flavobacteriaceae; g__NS5_marine_group; s__uncultured_Flavobacterium	Bacteria
316	-0.00252031392682745	Nearshore	d__Bacteria; p__Proteobacteria; c__Gammaproteobacteria; o__Cellvibrionales; f__Porticoccaceae; g__SAR92_clade	Bacteria
317	-0.00255841504357498	Nearshore	d__Bacteria; p__Bacteroidota; c__Bacteroidia; o__Flavobacteriales; f__Flavobacteriaceae; g__NS4_marine_group	Bacteria
318	-0.00257673034307009	Nearshore	d__Bacteria; p__Bacteroidota; c__Bacteroidia; o__Flavobacteriales; f__Flavobacteriaceae; g__Formosa	Bacteria
319	-0.00267330757922479	Nearshore	d__Bacteria; p__Bacteroidota; c__Bacteroidia; o__Flavobacteriales; f__Flavobacteriaceae; g__uncultured; s__uncultured_marine	Bacteria
320	-0.00290603086379968	Nearshore	d__Bacteria; p__Proteobacteria; c__Gammaproteobacteria; o__Oceanospirillales; f__Pseudohongiellaceae; g__Pseudohongiella	Bacteria
321	-0.00304052679426868	Nearshore	d__Bacteria; p__Proteobacteria; c__Gammaproteobacteria; o__SAR86_clade; f__SAR86_clade; g__SAR86_clade; s__uncultured_bacterium	Bacteria
322	-0.00328980093555426	Nearshore	d__Bacteria; p__Bacteroidota; c__Bacteroidia; o__Flavobacteriales; f__Flavobacteriaceae; g__Formosa	Bacteria
323	-0.00343170461267826	Nearshore	d__Bacteria; p__Proteobacteria; c__Alphaproteobacteria; o__Rhodospirillales; f__AEGEAN-169_marine_group; g__AEGEAN-169_marine_group	Bacteria
324	-0.00358788556322088	Nearshore	d__Bacteria; p__Proteobacteria; c__Gammaproteobacteria; o__SAR86_clade; f__SAR86_clade; g__SAR86_clade	Bacteria
325	-0.00369869497489674	Nearshore	d__Bacteria; p__Proteobacteria; c__Alphaproteobacteria; o__Puniceispirillales; f__SAR116_clade; g__SAR116_clade	Bacteria
326	-0.00384325392390897	Nearshore	d__Bacteria; p__Proteobacteria; c__Alphaproteobacteria; o__Rhodobacterales; f__Rhodobacteraceae	Bacteria
327	-0.00404131790796015	Nearshore	d__Bacteria; p__Proteobacteria; c__Gammaproteobacteria; o__Burkholderiales; f__Methylophilaceae; g__OM43_clade	Bacteria
328	-0.00425765822758365	Nearshore	d__Bacteria; p__Proteobacteria; c__Gammaproteobacteria; o__Cellvibrionales; f__Halieaceae; g__OM60(NOR5)_clade	Bacteria
329	-0.00437609846618156	Nearshore	d__Bacteria; p__Proteobacteria; c__Alphaproteobacteria; o__Rhodobacterales; f__Rhodobacteraceae; g__Planktomarina	Bacteria
330	-0.00438856461095286	Nearshore	d__Bacteria; p__Verrucomicrobiota; c__Verrucomicrobiae; o__Verrucomicrobiales; f__Rubritaleaceae; g__Roseibacillus; s__uncultured_marine	Bacteria
331	-0.00466051765739725	Nearshore	d__Bacteria; p__Bacteroidota; c__Bacteroidia; o__Flavobacteriales; f__Flavobacteriaceae; g__Tenacibaculum	Bacteria
332	-0.00474382933540395	Nearshore	d__Bacteria; p__Bacteroidota; c__Bacteroidia; o__Flavobacteriales; f__Flavobacteriaceae; g__NS4_marine_group	Bacteria
333	-0.0054364184178102	Nearshore	d__Bacteria; p__Proteobacteria; c__Alphaproteobacteria; o__Parvibaculales; f__OCS116_clade; g__OCS116_clade	Bacteria
334	-0.00558091369776772	Nearshore	d__Bacteria; p__Proteobacteria; c__Gammaproteobacteria; o__Thiomicrospirales; f__Thioglobaceae; g__SUP05_cluster	Bacteria
335	-0.00710025841078127	Nearshore	d__Bacteria; p__Bacteroidota; c__Bacteroidia; o__Flavobacteriales; f__Flavobacteriaceae; g__NS4_marine_group	Bacteria
336	-0.0073580786094674	Nearshore	d__Bacteria; p__Proteobacteria; c__Alphaproteobacteria; o__Rhodobacterales; f__Rhodobacteraceae; g__Ascidiaceihabitans	Bacteria
337	-0.00789761921311445	Nearshore	d__Bacteria; p__Proteobacteria; c__Alphaproteobacteria; o__Rhodobacterales; f__Rhodobacteraceae; g__Ascidiaceihabitans	Bacteria
338	-0.00886108410967567	Nearshore	d__Bacteria; p__Proteobacteria; c__Gammaproteobacteria; o__Thiomicrospirales; f__Thioglobaceae; g__SUP05_cluster	Bacteria
339	-0.00996249463674642	Nearshore	d__Bacteria; p__Bacteroidota; c__Bacteroidia; o__Flavobacteriales; f__Flavobacteriaceae; g__NS5_marine_group	Bacteria
340	-0.00999734954686545	Nearshore	d__Bacteria; p__Proteobacteria; c__Gammaproteobacteria; o__SAR86_clade; f__SAR86_clade; g__SAR86_clade	Bacteria
341	-0.0113182684583855	Nearshore	d__Bacteria; p__Bacteroidota; c__Bacteroidia; o__Flavobacteriales; f__Flavobacteriaceae; g__NS2b_marine_group	Bacteria
342	-0.0186144847059487	Nearshore	d__Bacteria; p__Actinobacteriota; c__Acidimicrobiia; o__Actinomarinales; f__Actinomarinaceae; g__Candidatus_Actinomarina; s__uncultured_marine	Bacteria
343	-0.0190977567346384	Nearshore	d__Bacteria; p__Proteobacteria; c__Alphaproteobacteria; o__Rhodobacterales; f__Rhodobacteraceae; g__Amylibacter	Bacteria
344	-0.101464735497269	Nearshore	d__Bacteria; p__Proteobacteria; c__Alphaproteobacteria; o__SAR11_clade; f__Clade_I; g__Clade_Ia	Bacteria
345	0.311197081378313	Offshore	d__Bacteria; p__Cyanobacteria; c__Cyanobacteriia; o__Synechococcales; f__Cyanobiaceae; g__Prochlorococcus_MIT9313; s__Prochlorococcus_marinus	Cyanobacteria
346	0.0916940691834819	Offshore	d__Bacteria; p__Cyanobacteria; c__Cyanobacteriia; o__Synechococcales; f__Cyanobiaceae; g__Prochlorococcus_MIT9313	Cyanobacteria
347	0.0693898740801102	Offshore	d__Bacteria; p__Cyanobacteria; c__Cyanobacteriia; o__Synechococcales; f__Cyanobiaceae; g__Prochlorococcus_MIT9313	Cyanobacteria
348	0.0558672988422706	Offshore	d__Bacteria; p__Cyanobacteria; c__Cyanobacteriia; o__Synechococcales; f__Cyanobiaceae; g__Prochlorococcus_MIT9313	Cyanobacteria
349	0.0360186499526319	Offshore	d__Bacteria; p__Cyanobacteria; c__Cyanobacteriia; o__Synechococcales; f__Cyanobiaceae; g__Prochlorococcus_MIT9313	Cyanobacteria
350	0.035179801954556	Offshore	d__Bacteria; p__Cyanobacteria; c__Cyanobacteriia; o__Synechococcales; f__Cyanobiaceae; g__Prochlorococcus_MIT9313; s__Prochlorococcus_marinus	Cyanobacteria
351	-0.00288102270315548	Nearshore	d__Bacteria; p__Cyanobacteria; c__Cyanobacteriia; o__Synechococcales; f__Cyanobiaceae; g__Synechococcus_CC9902	Cyanobacteria
352	-0.0029497095002965	Nearshore	d__Bacteria; p__Cyanobacteria; c__Cyanobacteriia; o__Synechococcales; f__Cyanobiaceae; g__Synechococcus_CC9902	Cyanobacteria
353	-0.00296398567803402	Nearshore	d__Bacteria; p__Cyanobacteria; c__Cyanobacteriia; o__Synechococcales; f__Cyanobiaceae; g__Synechococcus_CC9902	Cyanobacteria
354	-0.00968687142234689	Nearshore	d__Bacteria; p__Cyanobacteria; c__Cyanobacteriia; o__Synechococcales; f__Cyanobiaceae; g__Synechococcus_CC9902	Cyanobacteria
355	-0.184325689102161	Nearshore	d__Bacteria; p__Cyanobacteria; c__Cyanobacteriia; o__Synechococcales; f__Cyanobiaceae; g__Synechococcus_CC9902	Cyanobacteria
356	-0.456075584760982	Nearshore	d__Bacteria; p__Cyanobacteria; c__Cyanobacteriia; o__Synechococcales; f__Cyanobiaceae; g__Synechococcus_CC9902	Cyanobacteria
357	0.100293774247344	Offshore	d__Archaea; p__Thermoplasmatota; c__Thermoplasmata; o__Marine_Group_II; f__Marine_Group_II; g__Marine_Group_II	Archaea
358	0.0434896964620969	Offshore	d__Archaea; p__Thermoplasmatota; c__Thermoplasmata; o__Marine_Group_II; f__Marine_Group_II; g__Marine_Group_II; s__unidentified_archaeon	Archaea
359	0.0434470620481371	Offshore	d__Archaea; p__Thermoplasmatota; c__Thermoplasmata; o__Marine_Group_II; f__Marine_Group_II; g__Marine_Group_II; s__Marine_group	Archaea
360	0.0429593083648191	Offshore	d__Archaea; p__Thermoplasmatota; c__Thermoplasmata; o__Marine_Group_II; f__Marine_Group_II; g__Marine_Group_II	Archaea
361	0.0406097989261473	Offshore	d__Archaea; p__Thermoplasmatota; c__Thermoplasmata; o__Thermoplasmata; f__Thermoplasmata; g__Marine_Group_III; s__marine_metagenome	Archaea
362	0.0285435748956484	Offshore	d__Archaea; p__Thermoplasmatota; c__Thermoplasmata; o__Marine_Group_II; f__Marine_Group_II; g__Marine_Group_II; s__Marine_group	Archaea
363	0.0163880449017889	Offshore	d__Archaea; p__Crenarchaeota; c__Nitrososphaeria; o__Nitrosopumilales; f__Nitrosopumilaceae; g__Candidatus_Nitrosopelagicus	Archaea
364	-0.0150976579504711	Nearshore	d__Archaea; p__Thermoplasmatota; c__Thermoplasmata; o__Marine_Group_II; f__Marine_Group_II; g__Marine_Group_II; s__marine_metagenome	Archaea
365	-0.0225064812993638	Nearshore	d__Archaea; p__Thermoplasmatota; c__Thermoplasmata; o__Marine_Group_II; f__Marine_Group_II; g__Marine_Group_II; s__metagenome	Archaea
366	-0.0293343529170645	Nearshore	d__Archaea; p__Thermoplasmatota; c__Thermoplasmata; o__Marine_Group_II; f__Marine_Group_II; g__Marine_Group_II; s__marine_metagenome	Archaea
367	-0.0343000301753581	Nearshore	d__Archaea; p__Thermoplasmatota; c__Thermoplasmata; o__Marine_Group_II; f__Marine_Group_II; g__Marine_Group_II	Archaea
368	-0.0487860766093981	Nearshore	d__Archaea; p__Thermoplasmatota; c__Thermoplasmata; o__Marine_Group_II; f__Marine_Group_II; g__Marine_Group_II; s__seawater_metagenome	Archaea
369	-0.0825189503975401	Nearshore	d__Archaea; p__Thermoplasmatota; c__Thermoplasmata; o__Marine_Group_II; f__Marine_Group_II; g__Marine_Group_II; s__marine_metagenome	Archaea
370	-0.204841949311288	Nearshore	d__Archaea; p__Thermoplasmatota; c__Thermoplasmata; o__Marine_Group_II; f__Marine_Group_II; g__Marine_Group_II	Archaea
371	0.0128535590922313	Offshore	Eukaryota;Opisthokonta	Heterotrophic Eukaryotic Protists
372	0.00661935771387521	Offshore	Eukaryota;Rhizaria;Radiolaria;RAD-B;RAD-B_X;RAD-B-Group-IV	Heterotrophic Eukaryotic Protists
373	0.00357290788681736	Offshore	Eukaryota	Heterotrophic Eukaryotic Protists
374	0.00324856947509533	Offshore	Eukaryota;Rhizaria;Radiolaria;Polycystinea;Spumellarida;Spumellarida-Group-I;Spumellarida-Group-I_X;Spumellarida-Group-I_X_sp.;	Heterotrophic Eukaryotic Protists
375	0.00322671894124113	Offshore	Eukaryota	Heterotrophic Eukaryotic Protists
376	0.00322561644332854	Offshore	Eukaryota;Rhizaria;Radiolaria;RAD-B;RAD-B_X;RAD-B-Group-I;RAD-B-Group-I_X;RAD-B-Group-I_X_sp.;	Heterotrophic Eukaryotic Protists
377	0.00322314980805577	Offshore	Eukaryota;Alveolata;Dinoflagellata;Syndiniales;Dino-Group-I;Dino-Group-I-Clade-1;Dino-Group-I-Clade-1_X;Dino-Group-I-Clade-1_X_sp.;	Heterotrophic Eukaryotic Protists
378	0.00307820771860671	Offshore	Eukaryota;Alveolata;Dinoflagellata;Syndiniales;Dino-Group-I;Dino-Group-I-Clade-1;Dino-Group-I-Clade-1_X;Dino-Group-I-Clade-1_X_sp.;	Heterotrophic Eukaryotic Protists
379	0.00293572601346541	Offshore	Eukaryota;Rhizaria;Radiolaria;Polycystinea;Spumellarida;Spumellarida-Group-I	Heterotrophic Eukaryotic Protists
380	0.00249252333944155	Offshore	Eukaryota;Rhizaria;Radiolaria;Polycystinea;Spumellarida;Spumellarida-Group-I;Spumellarida-Group-I_X;Spumellarida-Group-I_X_sp.;	Heterotrophic Eukaryotic Protists
381	0.00230656902981624	Offshore	Eukaryota;Alveolata;Dinoflagellata;Syndiniales;Dino-Group-I;Dino-Group-I-Clade-1;Dino-Group-I-Clade-1_X;Dino-Group-I-Clade-1_X_sp.;	Heterotrophic Eukaryotic Protists
382	0.0022287660910956	Offshore	Eukaryota;Rhizaria;Radiolaria;Polycystinea;Collodaria;Collodaria_X;Collodaria_XX;Collodaria_XX_sp.;	Heterotrophic Eukaryotic Protists
383	0.00203298347077125	Offshore	Eukaryota;Alveolata;Dinoflagellata;Syndiniales;Dino-Group-II;Dino-Group-II-Clade-22;Dino-Group-II-Clade-22_X;Dino-Group-II-Clade-22_X_sp.;	Heterotrophic Eukaryotic Protists
384	0.00191467039941666	Offshore	Eukaryota;Opisthokonta;Fungi;Ascomycota;Pezizomycotina;Dothideomycetes	Heterotrophic Eukaryotic Protists
385	0.00190675215342017	Offshore	Eukaryota;Alveolata;Dinoflagellata;Syndiniales;Dino-Group-I;Dino-Group-I-Clade-8;Dino-Group-I-Clade-8_X;Dino-Group-I-Clade-8_X_sp.;	Heterotrophic Eukaryotic Protists
386	0.00184369048774705	Offshore	Eukaryota	Heterotrophic Eukaryotic Protists
387	0.00179771446058754	Offshore	Eukaryota;Rhizaria;Radiolaria;Polycystinea;Collodaria;Collodaria_X;Collodaria_XX;Collodaria_XX_sp.;	Heterotrophic Eukaryotic Protists
388	0.00172097379943104	Offshore	Eukaryota;Rhizaria;Radiolaria;RAD-B;RAD-B_X;RAD-B-Group-II;RAD-B-Group-II_X;RAD-B-Group-II_X_sp.;	Heterotrophic Eukaryotic Protists
389	0.00171108733549677	Offshore	Eukaryota;Alveolata;Dinoflagellata;Syndiniales;Dino-Group-II;Dino-Group-II-Clade-7;Dino-Group-II-Clade-7_X;Dino-Group-II-Clade-7_X_sp.;	Heterotrophic Eukaryotic Protists
390	0.00150877401073159	Offshore	Eukaryota;Alveolata;Dinoflagellata;Syndiniales;Dino-Group-II;Dino-Group-II-Clade-7;Dino-Group-II-Clade-7_X;Dino-Group-II-Clade-7_X_sp.;	Heterotrophic Eukaryotic Protists
391	0.00149937009673975	Offshore	Eukaryota;Rhizaria;Radiolaria;Acantharea;Arthracanthida-Symphyacanthida;Arthracanthida-Symphyacanthida_X	Heterotrophic Eukaryotic Protists
392	0.00149117754287539	Offshore	Eukaryota;Rhizaria;Radiolaria;Polycystinea;Collodaria;Sphaerozoidae	Heterotrophic Eukaryotic Protists
393	0.00147306157038047	Offshore	Eukaryota;Alveolata;Dinoflagellata;Syndiniales;Dino-Group-I;Dino-Group-I-Clade-1;Dino-Group-I-Clade-1_X;Dino-Group-I-Clade-1_X_sp.;	Heterotrophic Eukaryotic Protists
394	0.0014100461043478	Offshore	Eukaryota	Heterotrophic Eukaryotic Protists
395	0.001381984180935	Offshore	Eukaryota;Alveolata;Dinoflagellata;Syndiniales;Dino-Group-V;Dino-Group-V_X;Dino-Group-V_XX;Dino-Group-V_XX_sp.;	Heterotrophic Eukaryotic Protists
396	0.00138082072365634	Offshore	Eukaryota;Stramenopiles;Opalozoa;MAST-3;MAST-3I;MAST-3I_X;MAST-3I_XX;MAST-3I_XX_sp.;	Heterotrophic Eukaryotic Protists
397	0.00138012141241913	Offshore	Eukaryota;Alveolata;Dinoflagellata;Syndiniales;Dino-Group-I;Dino-Group-I-Clade-1;Dino-Group-I-Clade-1_X;Dino-Group-I-Clade-1_X_sp.;	Heterotrophic Eukaryotic Protists
398	0.00134297296800052	Offshore	Eukaryota	Heterotrophic Eukaryotic Protists
399	0.00131267129888147	Offshore	Eukaryota;Alveolata;Dinoflagellata;Syndiniales;Dino-Group-II;Dino-Group-II-Clade-10-and-11;Dino-Group-II-Clade-10-and-11_X;Dino-Group-II-Clade-10-and-11_X_sp.;	Heterotrophic Eukaryotic Protists
400	0.00128460164232002	Offshore	Eukaryota;Rhizaria;Radiolaria;Polycystinea;Collodaria;Collosphaeridae;Acrosphaera;Acrosphaera_sp.;	Heterotrophic Eukaryotic Protists
401	0.00126716506535499	Offshore	Eukaryota;Alveolata	Heterotrophic Eukaryotic Protists
402	0.00126549061841419	Offshore	Eukaryota	Heterotrophic Eukaryotic Protists
403	0.00124889935446896	Offshore	Eukaryota	Heterotrophic Eukaryotic Protists
404	0.00124548681503995	Offshore	Eukaryota;Rhizaria;Radiolaria;Polycystinea;Collodaria;Sphaerozoidae;Collozoum;Collozoum_amoeboides;	Heterotrophic Eukaryotic Protists
405	0.00123282156481148	Offshore	Eukaryota;Rhizaria;Radiolaria;RAD-A;RAD-A_X;RAD-A_XX;RAD-A_XXX;RAD-A_XXX_sp.;	Heterotrophic Eukaryotic Protists
406	0.00117977715585764	Offshore	Eukaryota;Alveolata;Dinoflagellata;Syndiniales;Dino-Group-I;Dino-Group-I-Clade-5;Dino-Group-I-Clade-5_X;Dino-Group-I-Clade-5_X_sp.;	Heterotrophic Eukaryotic Protists
407	0.00117546887783288	Offshore	Eukaryota;Alveolata;Dinoflagellata;Syndiniales;Dino-Group-I;Dino-Group-I-Clade-5;Dino-Group-I-Clade-5_X;Dino-Group-I-Clade-5_X_sp.;	Heterotrophic Eukaryotic Protists
408	0.00113194213932341	Offshore	Eukaryota;Alveolata;Dinoflagellata;Syndiniales;Dino-Group-I;Dino-Group-I-Clade-1;Dino-Group-I-Clade-1_X;Dino-Group-I-Clade-1_X_sp.;	Heterotrophic Eukaryotic Protists
409	0.00111872553509339	Offshore	Eukaryota	Heterotrophic Eukaryotic Protists
410	0.00111074755464139	Offshore	Eukaryota;Alveolata;Dinoflagellata	Heterotrophic Eukaryotic Protists
411	0.00108943185699145	Offshore	Eukaryota;Alveolata;Dinoflagellata;Syndiniales;Dino-Group-II;Dino-Group-II-Clade-10-and-11;Dino-Group-II-Clade-10-and-11_X;Dino-Group-II-Clade-10-and-11_X_sp.;	Heterotrophic Eukaryotic Protists
412	0.00106764058876869	Offshore	Eukaryota;Alveolata;Dinoflagellata;Syndiniales;Dino-Group-I;Dino-Group-I-Clade-8;Dino-Group-I-Clade-8_X;Dino-Group-I-Clade-8_X_sp.;	Heterotrophic Eukaryotic Protists
413	0.00105831018139653	Offshore	Eukaryota;Stramenopiles;Pseudofungi;MAST-1;MAST-1D;MAST-1D_X;MAST-1D_XX;MAST-1D_XX_sp.;	Heterotrophic Eukaryotic Protists
414	0.00102741934344541	Offshore	Eukaryota;Rhizaria;Radiolaria;RAD-A;RAD-A_X;RAD-A_XX;RAD-A_XXX;RAD-A_XXX_sp.;	Heterotrophic Eukaryotic Protists
415	0.00101898321614167	Offshore	Eukaryota;Alveolata;Dinoflagellata;Syndiniales;Dino-Group-II;Dino-Group-II-Clade-6;Dino-Group-II-Clade-6_X;Dino-Group-II-Clade-6_X_sp.;	Heterotrophic Eukaryotic Protists
416	0.00101573301091792	Offshore	Eukaryota;Alveolata;Dinoflagellata;Syndiniales;Dino-Group-II;Dino-Group-II-Clade-16;Dino-Group-II-Clade-16_X;Dino-Group-II-Clade-16_X_sp.;	Heterotrophic Eukaryotic Protists
417	0.00101429985560225	Offshore	Eukaryota;Alveolata;Dinoflagellata	Heterotrophic Eukaryotic Protists
418	0.000999329684963418	Offshore	Eukaryota	Heterotrophic Eukaryotic Protists
419	0.000939921533737405	Offshore	Eukaryota	Heterotrophic Eukaryotic Protists
420	0.000934961336495836	Offshore	Eukaryota	Heterotrophic Eukaryotic Protists
421	0.000929832277558657	Offshore	Eukaryota;Rhizaria;Radiolaria;Polycystinea;Spumellarida;Spumellarida-Group-I;Spumellarida-Group-I_X;Spumellarida-Group-I_X_sp.;	Heterotrophic Eukaryotic Protists
422	0.000916488163709082	Offshore	Eukaryota	Heterotrophic Eukaryotic Protists
423	0.000912714282912071	Offshore	Eukaryota;Rhizaria;Radiolaria;Polycystinea;Collodaria;Sphaerozoidae;Collozoum	Heterotrophic Eukaryotic Protists
424	0.000899142487496663	Offshore	Eukaryota;Rhizaria;Radiolaria;RAD-B;RAD-B_X;RAD-B-Group-IV;RAD-B-Group-IV_X;RAD-B-Group-IV_X_sp.;	Heterotrophic Eukaryotic Protists
425	0.000898428922085831	Offshore	Eukaryota;Alveolata;Dinoflagellata;Syndiniales;Dino-Group-II;Dino-Group-II-Clade-6;Dino-Group-II-Clade-6_X;Dino-Group-II-Clade-6_X_sp.;	Heterotrophic Eukaryotic Protists
426	0.000886589561559776	Offshore	Eukaryota;Alveolata;Dinoflagellata;Syndiniales;Dino-Group-I;Dino-Group-I-Clade-5;Dino-Group-I-Clade-5_X;Dino-Group-I-Clade-5_X_sp.;	Heterotrophic Eukaryotic Protists
427	0.000883059000401619	Offshore	Eukaryota;Hacrobia	Heterotrophic Eukaryotic Protists
428	0.000875864981879865	Offshore	Eukaryota	Heterotrophic Eukaryotic Protists
429	0.000872052660724877	Offshore	Eukaryota;Alveolata;Dinoflagellata;Syndiniales;Dino-Group-I;Dino-Group-I-Clade-1;Dino-Group-I-Clade-1_X;Dino-Group-I-Clade-1_X_sp.;	Heterotrophic Eukaryotic Protists
430	0.000859476959219578	Offshore	Eukaryota;Alveolata;Ciliophora;Oligohymenophorea;OLIGO5;OLIGO5_X;OLIGO5_XX;OLIGO5_XX_sp.;	Heterotrophic Eukaryotic Protists
431	0.000851161414165219	Offshore	Eukaryota	Heterotrophic Eukaryotic Protists
432	0.000817505027058057	Offshore	Eukaryota;Alveolata;Dinoflagellata;Syndiniales;Dino-Group-II;Dino-Group-II-Clade-16;Dino-Group-II-Clade-16_X;Dino-Group-II-Clade-16_X_sp.;	Heterotrophic Eukaryotic Protists
433	0.000792279696563998	Offshore	Eukaryota	Heterotrophic Eukaryotic Protists
434	0.000784368401321987	Offshore	Eukaryota	Heterotrophic Eukaryotic Protists
435	0.000780120494943881	Offshore	Eukaryota	Heterotrophic Eukaryotic Protists
436	0.000775918364176006	Offshore	Eukaryota;Alveolata;Dinoflagellata;Syndiniales;Dino-Group-V;Dino-Group-V_X;Dino-Group-V_XX;Dino-Group-V_XX_sp.;	Heterotrophic Eukaryotic Protists
437	0.000771852670089265	Offshore	Eukaryota;Alveolata;Dinoflagellata;Syndiniales;Dino-Group-I;Dino-Group-I-Clade-5;Dino-Group-I-Clade-5_X;Dino-Group-I-Clade-5_X_sp.;	Heterotrophic Eukaryotic Protists
438	0.000759541697720893	Offshore	Eukaryota	Heterotrophic Eukaryotic Protists
439	0.000759360677313124	Offshore	Eukaryota;Stramenopiles;Pseudofungi;MAST-1;MAST-1A;MAST-1A_X;MAST-1A_XX;MAST-1A_XX_sp.;	Heterotrophic Eukaryotic Protists
440	0.000728227893386288	Offshore	Eukaryota;Rhizaria;Radiolaria;Polycystinea;Spumellarida;Spongodiscidae-Coccodiscidae	Heterotrophic Eukaryotic Protists
441	0.00070110633315534	Offshore	Eukaryota;Alveolata;Dinoflagellata;Syndiniales;Dino-Group-I;Dino-Group-I-Clade-5;Dino-Group-I-Clade-5_X;Dino-Group-I-Clade-5_X_sp.;	Heterotrophic Eukaryotic Protists
442	0.000698395371640459	Offshore	Eukaryota;Rhizaria;Radiolaria;Polycystinea;Spumellarida;Spumellarida-Group-I;Spumellarida-Group-I_X;Spumellarida-Group-I_X_sp.;	Heterotrophic Eukaryotic Protists
443	0.000690530450287658	Offshore	Eukaryota;Alveolata;Dinoflagellata;Syndiniales;Dino-Group-II;Dino-Group-II-Clade-7;Dino-Group-II-Clade-7_X;Dino-Group-II-Clade-7_X_sp.;	Heterotrophic Eukaryotic Protists
444	0.000690346648718324	Offshore	Eukaryota;Alveolata;Dinoflagellata;Syndiniales;Dino-Group-I;Dino-Group-I-Clade-1;Dino-Group-I-Clade-1_X;Dino-Group-I-Clade-1_X_sp.;	Heterotrophic Eukaryotic Protists
445	0.000676158505727626	Offshore	Eukaryota;Rhizaria;Radiolaria;Polycystinea;Collodaria;Sphaerozoidae;Rhaphidozoum;Rhaphidozoum_acuferum;	Heterotrophic Eukaryotic Protists
446	0.000674800564292058	Offshore	Eukaryota;Stramenopiles;Opalozoa;MAST-3;MAST-3I;MAST-3I_X;MAST-3I_XX;MAST-3I_XX_sp.;	Heterotrophic Eukaryotic Protists
447	0.000669457659903651	Offshore	Eukaryota;Stramenopiles;Opalozoa;MAST-3;MAST-3C;MAST-3C_X;MAST-3C_XX;MAST-3C_XX_sp.;	Heterotrophic Eukaryotic Protists
448	0.000666201022663003	Offshore	Eukaryota	Heterotrophic Eukaryotic Protists
449	0.000660689840264624	Offshore	Eukaryota;Alveolata;Apicomplexa;Colpodellidea;Colpodellida;Colpodellaceae;Colpodella;Colpodella_sp.;	Heterotrophic Eukaryotic Protists
450	0.000649972669631468	Offshore	Eukaryota;Rhizaria;Radiolaria;Acantharea;Chaunacanthida;Chaunacanthida_X;Chaunacanthida_XX;Chaunacanthida_XX_sp.;	Heterotrophic Eukaryotic Protists
451	0.000648900384487495	Offshore	Eukaryota;Alveolata	Heterotrophic Eukaryotic Protists
452	0.000625582029435752	Offshore	Eukaryota;Alveolata;Dinoflagellata;Syndiniales;Dino-Group-II;Dino-Group-II-Clade-10-and-11;Dino-Group-II-Clade-10-and-11_X;Dino-Group-II-Clade-10-and-11_X_sp.;	Heterotrophic Eukaryotic Protists
453	0.000618605770386636	Offshore	Eukaryota;Alveolata;Dinoflagellata;Syndiniales;Dino-Group-II;Dino-Group-II-Clade-7;Dino-Group-II-Clade-7_X;Dino-Group-II-Clade-7_X_sp.;	Heterotrophic Eukaryotic Protists
454	0.000615750582334253	Offshore	Eukaryota;Alveolata;Dinoflagellata;Syndiniales;Dino-Group-II;Dino-Group-II-Clade-16;Dino-Group-II-Clade-16_X;Dino-Group-II-Clade-16_X_sp.;	Heterotrophic Eukaryotic Protists
455	0.000605538529112843	Offshore	Eukaryota;Rhizaria;Radiolaria;RAD-B;RAD-B_X;RAD-B-Group-I;RAD-B-Group-I_X;RAD-B-Group-I_X_sp.;	Heterotrophic Eukaryotic Protists
456	0.000597804781360153	Offshore	Eukaryota;Alveolata;Dinoflagellata;Syndiniales;Dino-Group-II;Dino-Group-II-Clade-10-and-11;Dino-Group-II-Clade-10-and-11_X;Dino-Group-II-Clade-10-and-11_X_sp.;	Heterotrophic Eukaryotic Protists
457	0.000593988781012541	Offshore	Eukaryota;Alveolata	Heterotrophic Eukaryotic Protists
458	0.000588998974802766	Offshore	Eukaryota;Rhizaria;Radiolaria;Polycystinea;Collodaria;Sphaerozoidae;Collozoum	Heterotrophic Eukaryotic Protists
459	0.000587448134221638	Offshore	Eukaryota;Alveolata;Dinoflagellata;Syndiniales;Dino-Group-I;Dino-Group-I-Clade-4;Dino-Group-I-Clade-4_X;Dino-Group-I-Clade-4_X_sp.;	Heterotrophic Eukaryotic Protists
460	0.000579594506869011	Offshore	Eukaryota;Alveolata;Dinoflagellata;Syndiniales;Dino-Group-I;Dino-Group-I-Clade-5;Dino-Group-I-Clade-5_X;Dino-Group-I-Clade-5_X_sp.;	Heterotrophic Eukaryotic Protists
461	0.000569797387739758	Offshore	Eukaryota;Alveolata;Dinoflagellata	Heterotrophic Eukaryotic Protists
462	0.000569539118344127	Offshore	Eukaryota;Rhizaria;Radiolaria;Polycystinea;Collodaria;Sphaerozoidae;Collozoum	Heterotrophic Eukaryotic Protists
463	0.000566678729875624	Offshore	Eukaryota	Heterotrophic Eukaryotic Protists
464	0.000563387491485713	Offshore	Eukaryota;Alveolata;Dinoflagellata;Syndiniales;Dino-Group-I;Dino-Group-I-Clade-5;Dino-Group-I-Clade-5_X;Dino-Group-I-Clade-5_X_sp.;	Heterotrophic Eukaryotic Protists
465	0.000552851856756287	Offshore	Eukaryota;Alveolata;Apicomplexa;Gregarinomorphea;Eugregarinorida;Cephaloidophoridae;Cephaloidophora	Heterotrophic Eukaryotic Protists
466	0.000548103536253093	Offshore	Eukaryota;Rhizaria;Radiolaria;Polycystinea;Spumellarida;Spumellarida-Group-I;Spumellarida-Group-I_X;Spumellarida-Group-I_X_sp.;	Heterotrophic Eukaryotic Protists
467	0.000534729401336347	Offshore	Eukaryota;Rhizaria;Radiolaria;RAD-B;RAD-B_X;RAD-B-Group-I;RAD-B-Group-I_X;RAD-B-Group-I_X_sp.;	Heterotrophic Eukaryotic Protists
468	0.000527389620837264	Offshore	Eukaryota	Heterotrophic Eukaryotic Protists
469	0.000524617361475814	Offshore	Eukaryota;Alveolata;Dinoflagellata;Syndiniales;Dino-Group-I;Dino-Group-I-Clade-5;Dino-Group-I-Clade-5_X;Dino-Group-I-Clade-5_X_sp.;	Heterotrophic Eukaryotic Protists
470	0.000521311974573572	Offshore	Eukaryota	Heterotrophic Eukaryotic Protists
471	0.000511967253581792	Offshore	Eukaryota;Rhizaria;Radiolaria;Polycystinea;Collodaria;Sphaerozoidae;Rhaphidozoum;Rhaphidozoum_acuferum;	Heterotrophic Eukaryotic Protists
472	0.000507743267984073	Offshore	Eukaryota;Stramenopiles;Opalozoa;MAST-3;MAST-3I;MAST-3I_X;MAST-3I_XX;MAST-3I_XX_sp.;	Heterotrophic Eukaryotic Protists
473	0.000507105765310243	Offshore	Eukaryota;Alveolata;Dinoflagellata;Syndiniales;Dino-Group-II;Dino-Group-II-Clade-8;Dino-Group-II-Clade-8_X;Dino-Group-II-Clade-8_X_sp.;	Heterotrophic Eukaryotic Protists
474	0.000506477900484474	Offshore	Eukaryota;Rhizaria;Radiolaria;RAD-B;RAD-B_X;RAD-B_XX;RAD-B_XXX;RAD-B_XXX_sp.;	Heterotrophic Eukaryotic Protists
475	0.000498002710962268	Offshore	Eukaryota;Rhizaria;Radiolaria;RAD-A;RAD-A_X;RAD-A_XX;RAD-A_XXX;RAD-A_XXX_sp.;	Heterotrophic Eukaryotic Protists
476	0.000497319021043637	Offshore	Eukaryota;Alveolata;Dinoflagellata;Syndiniales;Dino-Group-I;Dino-Group-I-Clade-1;Dino-Group-I-Clade-1_X;Dino-Group-I-Clade-1_X_sp.;	Heterotrophic Eukaryotic Protists
477	0.000492465325818767	Offshore	Eukaryota;Alveolata;Dinoflagellata	Heterotrophic Eukaryotic Protists
478	0.000489337562532083	Offshore	Eukaryota	Heterotrophic Eukaryotic Protists
479	0.000488487139701488	Offshore	Eukaryota;Alveolata;Dinoflagellata;Syndiniales;Dino-Group-II;Dino-Group-II-Clade-4	Heterotrophic Eukaryotic Protists
480	0.000487912978742707	Offshore	Eukaryota;Alveolata	Heterotrophic Eukaryotic Protists
481	0.000487282555351922	Offshore	Eukaryota	Heterotrophic Eukaryotic Protists
482	0.00048034323654068	Offshore	Eukaryota;Alveolata;Dinoflagellata;Syndiniales;Dino-Group-II;Dino-Group-II-Clade-6;Dino-Group-II-Clade-6_X;Dino-Group-II-Clade-6_X_sp.;	Heterotrophic Eukaryotic Protists
483	0.000478219417910444	Offshore	Eukaryota;Rhizaria;Radiolaria;RAD-B;RAD-B_X;RAD-B-Group-IV;Spumellarian;Spumellarian_radiolarian;	Heterotrophic Eukaryotic Protists
484	0.000472830359440025	Offshore	Eukaryota;Alveolata	Heterotrophic Eukaryotic Protists
485	0.000471535403125869	Offshore	Eukaryota	Heterotrophic Eukaryotic Protists
486	0.000470794843476062	Offshore	Eukaryota	Heterotrophic Eukaryotic Protists
487	0.000468754680977153	Offshore	Eukaryota	Heterotrophic Eukaryotic Protists
488	0.00046147412011327	Offshore	Eukaryota;Stramenopiles;Pseudofungi;MAST-1;MAST-1C;MAST-1C_X;MAST-1C_XX;MAST-1C_XX_sp.;	Heterotrophic Eukaryotic Protists
489	0.00046099975960751	Offshore	Eukaryota;Alveolata;Dinoflagellata;Syndiniales;Dino-Group-II;Dino-Group-II-Clade-10-and-11;Dino-Group-II-Clade-10-and-11_X;Dino-Group-II-Clade-10-and-11_X_sp.;	Heterotrophic Eukaryotic Protists
490	0.00045630642873524	Offshore	Eukaryota;Alveolata;Dinoflagellata;Syndiniales;Dino-Group-II;Dino-Group-II-Clade-10-and-11;Dino-Group-II-Clade-10-and-11_X;Dino-Group-II-Clade-10-and-11_X_sp.;	Heterotrophic Eukaryotic Protists
491	0.000455601830087323	Offshore	Eukaryota;Alveolata;Dinoflagellata;Syndiniales;Dino-Group-II;Dino-Group-II-Clade-20;Dino-Group-II-Clade-20_X;Dino-Group-II-Clade-20_X_sp.;	Heterotrophic Eukaryotic Protists
492	0.000453822780490006	Offshore	Eukaryota;Alveolata;Ciliophora;Spirotrichea;Strombidiida_E;Strombidiida_E_X;Strombidiida_E_XX;Strombidiida_E_XX_sp.;	Heterotrophic Eukaryotic Protists
493	0.000452481031114217	Offshore	Eukaryota;Alveolata;Dinoflagellata;Syndiniales;Dino-Group-I;Dino-Group-I-Clade-5;Dino-Group-I-Clade-5_X;Dino-Group-I-Clade-5_X_sp.;	Heterotrophic Eukaryotic Protists
494	0.000442782826072093	Offshore	Eukaryota	Heterotrophic Eukaryotic Protists
495	0.000441552845019323	Offshore	Eukaryota;Alveolata;Dinoflagellata;Syndiniales;Dino-Group-II;Dino-Group-II-Clade-26;Dino-Group-II-Clade-26_X;Dino-Group-II-Clade-26_X_sp.;	Heterotrophic Eukaryotic Protists
496	0.000438181938096554	Offshore	Eukaryota;Alveolata;Dinoflagellata;Syndiniales;Dino-Group-I;Dino-Group-I-Clade-1;Dino-Group-I-Clade-1_X;Dino-Group-I-Clade-1_X_sp.;	Heterotrophic Eukaryotic Protists
497	0.000437123081266482	Offshore	Eukaryota;Rhizaria;Radiolaria;Polycystinea;Collodaria;Sphaerozoidae;Collozoum	Heterotrophic Eukaryotic Protists
498	0.000431981256031693	Offshore	Eukaryota;Hacrobia;Centroheliozoa;Centroheliozoa_X;Pterocystida;Pterocystida_X;Pterocystida_XX;Pterocystida_XX_sp.;	Heterotrophic Eukaryotic Protists
499	0.000429717397868675	Offshore	Eukaryota;Rhizaria;Radiolaria;Polycystinea;Spumellarida;Spongodiscidae-Coccodiscidae	Heterotrophic Eukaryotic Protists
500	0.000427456532535722	Offshore	Eukaryota;Alveolata;Dinoflagellata;Syndiniales;Dino-Group-I;Dino-Group-I-Clade-5;Dino-Group-I-Clade-5_X;Dino-Group-I-Clade-5_X_sp.;	Heterotrophic Eukaryotic Protists
501	0.000421738515692913	Offshore	Eukaryota;Rhizaria;Radiolaria;RAD-A;RAD-A_X;RAD-A_XX;RAD-A_XXX;RAD-A_XXX_sp.;	Heterotrophic Eukaryotic Protists
502	0.000415949502690864	Offshore	Eukaryota;Rhizaria;Radiolaria;RAD-C;RAD-C_X;RAD-C_XX;RAD-C_XXX;RAD-C_XXX_sp.;	Heterotrophic Eukaryotic Protists
503	0.000415292068429217	Offshore	Eukaryota	Heterotrophic Eukaryotic Protists
504	0.00041349955013792	Offshore	Eukaryota;Excavata;Discoba;Euglenozoa;Diplonemea;Diplonemea_X;Diplonemea_XX;Diplonemea_XX_sp.;	Heterotrophic Eukaryotic Protists
505	0.000413453677630801	Offshore	Eukaryota;Alveolata;Dinoflagellata;Syndiniales;Dino-Group-I;Dino-Group-I-Clade-1;Dino-Group-I-Clade-1_X;Dino-Group-I-Clade-1_X_sp.;	Heterotrophic Eukaryotic Protists
506	0.000409921599880582	Offshore	Eukaryota;Alveolata;Dinoflagellata;Syndiniales;Dino-Group-V;Dino-Group-V_X;Dino-Group-V_XX;Dino-Group-V_XX_sp.;	Heterotrophic Eukaryotic Protists
507	0.0004052572369839	Offshore	Eukaryota;Rhizaria;Radiolaria;Polycystinea;Spumellarida;Spumellarida_X;Spumellarida_XX;Spumellarida_XX_sp.;	Heterotrophic Eukaryotic Protists
508	0.000397518848739841	Offshore	Eukaryota;Alveolata;Dinoflagellata;Syndiniales;Dino-Group-I;Dino-Group-I-Clade-7;Dino-Group-I-Clade-7_X;Dino-Group-I-Clade-7_X_sp.;	Heterotrophic Eukaryotic Protists
509	0.000395316180314432	Offshore	Eukaryota;Alveolata;Dinoflagellata;Syndiniales;Dino-Group-I;Dino-Group-I-Clade-1;Dino-Group-I-Clade-1_X;Dino-Group-I-Clade-1_X_sp.;	Heterotrophic Eukaryotic Protists
510	0.000394670442931897	Offshore	Eukaryota;Alveolata;Dinoflagellata;Syndiniales;Dino-Group-II;Dino-Group-II-Clade-26;Dino-Group-II-Clade-26_X;Dino-Group-II-Clade-26_X_sp.;	Heterotrophic Eukaryotic Protists
511	0.000393859140911285	Offshore	Eukaryota;Rhizaria;Radiolaria;RAD-B;RAD-B_X;RAD-B-Group-III;RAD-B-Group-III_X;RAD-B-Group-III_X_sp.;	Heterotrophic Eukaryotic Protists
512	0.000387913574593979	Offshore	Eukaryota;Hacrobia;Picozoa;Picozoa_X;Picozoa_XX;Picozoa_XXX;Picozoa_XXXX;Picozoa_XXXX_sp.;	Heterotrophic Eukaryotic Protists
513	0.000382002806231757	Offshore	Eukaryota;Stramenopiles;Sagenista;MAST-4;MAST-4A;MAST-4A_X;MAST-4A_XX;MAST-4A_XX_sp.;	Heterotrophic Eukaryotic Protists
514	0.000378003084070245	Offshore	Eukaryota;Alveolata;Dinoflagellata;Syndiniales;Dino-Group-II;Dino-Group-II-Clade-20;Dino-Group-II-Clade-20_X;Dino-Group-II-Clade-20_X_sp.;	Heterotrophic Eukaryotic Protists
515	0.000376566887508816	Offshore	Eukaryota;Alveolata;Dinoflagellata;Syndiniales;Dino-Group-I;Dino-Group-I-Clade-4;Dino-Group-I-Clade-4_X;Dino-Group-I-Clade-4_X_sp.;	Heterotrophic Eukaryotic Protists
516	0.000376020510196102	Offshore	Eukaryota;Alveolata;Dinoflagellata;Syndiniales;Dino-Group-II;Dino-Group-II-Clade-1;Dino-Group-II-Clade-1_X;Dino-Group-II-Clade-1_X_sp.;	Heterotrophic Eukaryotic Protists
517	0.000374865738658736	Offshore	Eukaryota;Excavata;Discoba;Euglenozoa;Diplonemea;Diplonemea_X;Diplonemea_XX;Diplonemea_XX_sp.;	Heterotrophic Eukaryotic Protists
518	0.000374415008269733	Offshore	Eukaryota;Hacrobia;Katablepharidophyta;Katablepharidaceae;Katablepharidales;Katablepharidales_X;Katablepharidales_XX;Katablepharidales_XX_sp.;	Heterotrophic Eukaryotic Protists
519	0.000374281702278834	Offshore	Eukaryota;Alveolata;Dinoflagellata;Syndiniales;Dino-Group-II;Dino-Group-II-Clade-10-and-11;Dino-Group-II-Clade-10-and-11_X;Dino-Group-II-Clade-10-and-11_X_sp.;	Heterotrophic Eukaryotic Protists
520	0.000374068730644802	Offshore	Eukaryota;Alveolata	Heterotrophic Eukaryotic Protists
521	0.000373863771898952	Offshore	Eukaryota;Rhizaria;Radiolaria;RAD-A;RAD-A_X;RAD-A_XX;RAD-A_XXX;RAD-A_XXX_sp.;	Heterotrophic Eukaryotic Protists
522	0.000371795502852814	Offshore	Eukaryota;Alveolata;Dinoflagellata;Syndiniales;Dino-Group-II;Dino-Group-II-Clade-10-and-11;Dino-Group-II-Clade-10-and-11_X;Dino-Group-II-Clade-10-and-11_X_sp.;	Heterotrophic Eukaryotic Protists
523	0.000370521458426108	Offshore	Eukaryota;Alveolata;Dinoflagellata;Syndiniales;Dino-Group-II;Dino-Group-II-Clade-12;Dino-Group-II-Clade-12_X;Dino-Group-II-Clade-12_X_sp.;	Heterotrophic Eukaryotic Protists
524	0.000368711702887374	Offshore	Eukaryota;Alveolata;Dinoflagellata;Syndiniales;Dino-Group-II	Heterotrophic Eukaryotic Protists
525	0.000367336803703243	Offshore	Eukaryota;Alveolata;Dinoflagellata;Syndiniales;Syndiniales_X;Syndiniales_XX;Syndiniales_XXX;Syndiniales_XXX_sp.;	Heterotrophic Eukaryotic Protists
526	0.00036471832966028	Offshore	Eukaryota;Alveolata;Dinoflagellata;Syndiniales;Dino-Group-I;Dino-Group-I-Clade-5;Dino-Group-I-Clade-5_X;Dino-Group-I-Clade-5_X_sp.;	Heterotrophic Eukaryotic Protists
527	0.000363696407107407	Offshore	Eukaryota	Heterotrophic Eukaryotic Protists
528	0.000363227414175814	Offshore	Eukaryota;Alveolata;Ciliophora;Spirotrichea;Tintinnida;Dictyocystidae	Heterotrophic Eukaryotic Protists
529	0.000362633132814108	Offshore	Eukaryota;Alveolata;Dinoflagellata;Syndiniales;Dino-Group-II	Heterotrophic Eukaryotic Protists
530	0.000361209225224094	Offshore	Eukaryota;Alveolata;Dinoflagellata;Syndiniales;Dino-Group-I;Dino-Group-I-Clade-5;Dino-Group-I-Clade-5_X;Dino-Group-I-Clade-5_X_sp.;	Heterotrophic Eukaryotic Protists
531	0.000360489003529453	Offshore	Eukaryota;Alveolata;Dinoflagellata;Syndiniales;Syndiniales_X;Syndiniales_XX;Syndiniales_XXX;Syndiniales_XXX_sp.;	Heterotrophic Eukaryotic Protists
532	0.000359432006898179	Offshore	Eukaryota	Heterotrophic Eukaryotic Protists
533	0.000358924579167789	Offshore	Eukaryota;Alveolata;Dinoflagellata;Syndiniales;Dino-Group-V;Dino-Group-V_X;Dino-Group-V_XX;Dino-Group-V_XX_sp.;	Heterotrophic Eukaryotic Protists
534	0.000357495548117847	Offshore	Eukaryota;Alveolata;Dinoflagellata;Syndiniales;Dino-Group-II;Dino-Group-II-Clade-10-and-11;Dino-Group-II-Clade-10-and-11_X;Dino-Group-II-Clade-10-and-11_X_sp.;	Heterotrophic Eukaryotic Protists
535	0.000354600002180533	Offshore	Eukaryota	Heterotrophic Eukaryotic Protists
536	0.000352336590392227	Offshore	Eukaryota	Heterotrophic Eukaryotic Protists
537	0.000352077702957867	Offshore	Eukaryota;Alveolata;Dinoflagellata;Syndiniales;Dino-Group-I;Dino-Group-I-Clade-5;Dino-Group-I-Clade-5_X;Dino-Group-I-Clade-5_X_sp.;	Heterotrophic Eukaryotic Protists
538	0.000349712235501929	Offshore	Eukaryota	Heterotrophic Eukaryotic Protists
539	0.000349212688508737	Offshore	Eukaryota	Heterotrophic Eukaryotic Protists
540	0.000349156317592007	Offshore	Eukaryota;Alveolata;Dinoflagellata;Syndiniales;Dino-Group-I;Dino-Group-I-Clade-1;Dino-Group-I-Clade-1_X;Dino-Group-I-Clade-1_X_sp.;	Heterotrophic Eukaryotic Protists
541	0.0003473956880749	Offshore	Eukaryota;Rhizaria;Radiolaria;Polycystinea;Spumellarida;Spumellarida-Group-I;Spumellarida-Group-I_X;Spumellarida-Group-I_X_sp.;	Heterotrophic Eukaryotic Protists
542	0.000344569013991754	Offshore	Eukaryota;Rhizaria;Radiolaria;Polycystinea;Spumellarida;Spumellarida-Group-I;Spumellarida-Group-I_X;Spumellarida-Group-I_X_sp.;	Heterotrophic Eukaryotic Protists
543	0.000342608381435436	Offshore	Eukaryota;Alveolata;Dinoflagellata;Syndiniales;Dino-Group-II;Dino-Group-II-Clade-10-and-11;Dino-Group-II-Clade-10-and-11_X;Dino-Group-II-Clade-10-and-11_X_sp.;	Heterotrophic Eukaryotic Protists
544	0.000339890281166617	Offshore	Eukaryota;Alveolata;Dinoflagellata;Syndiniales;Dino-Group-II;Dino-Group-II-Clade-26;Dino-Group-II-Clade-26_X;Dino-Group-II-Clade-26_X_sp.;	Heterotrophic Eukaryotic Protists
545	0.000335538890299536	Offshore	Eukaryota;Stramenopiles;Opalozoa;MAST-3;MAST-3B;MAST-3B_X;MAST-3B_XX;MAST-3B_XX_sp.;	Heterotrophic Eukaryotic Protists
546	0.000333910129871079	Offshore	Eukaryota;Rhizaria;Radiolaria;RAD-A;RAD-A_X;RAD-A_XX;RAD-A_XXX;RAD-A_XXX_sp.;	Heterotrophic Eukaryotic Protists
547	0.00033016949701659	Offshore	Eukaryota;Alveolata;Dinoflagellata;Syndiniales;Dino-Group-I;Dino-Group-I-Clade-1;Dino-Group-I-Clade-1_X;Dino-Group-I-Clade-1_X_sp.;	Heterotrophic Eukaryotic Protists
548	0.000329205622283751	Offshore	Eukaryota;Alveolata;Dinoflagellata;Syndiniales;Dino-Group-II;Dino-Group-II-Clade-10-and-11;Dino-Group-II-Clade-10-and-11_X;Dino-Group-II-Clade-10-and-11_X_sp.;	Heterotrophic Eukaryotic Protists
549	0.000328742999471644	Offshore	Eukaryota;Rhizaria;Radiolaria;Acantharea;Arthracanthida-Symphyacanthida;Arthracanthida-Symphyacanthida_X;Arthracanthida-Symphyacanthida_XX;Arthracanthida-Symphyacanthida_XX_sp.;	Heterotrophic Eukaryotic Protists
550	0.000325174572248228	Offshore	Eukaryota;Alveolata;Dinoflagellata;Syndiniales;Dino-Group-I;Dino-Group-I-Clade-4;Dino-Group-I-Clade-4_X;Dino-Group-I-Clade-4_X_sp.;	Heterotrophic Eukaryotic Protists
551	0.000325012748286527	Offshore	Eukaryota;Alveolata;Dinoflagellata;Syndiniales;Dino-Group-II;Dino-Group-II-Clade-26;Dino-Group-II-Clade-26_X;Dino-Group-II-Clade-26_X_sp.;	Heterotrophic Eukaryotic Protists
552	0.000324525992090325	Offshore	Eukaryota;Alveolata;Dinoflagellata;Syndiniales;Dino-Group-II;Dino-Group-II-Clade-20;Dino-Group-II-Clade-20_X;Dino-Group-II-Clade-20_X_sp.;	Heterotrophic Eukaryotic Protists
553	0.00032341992850201	Offshore	Eukaryota;Alveolata;Dinoflagellata;Syndiniales;Dino-Group-III;Dino-Group-III_X;Dino-Group-III_XX;Dino-Group-III_XX_sp.;	Heterotrophic Eukaryotic Protists
554	0.00032215493635225	Offshore	Eukaryota;Rhizaria;Radiolaria;RAD-B;RAD-B_X;RAD-B-Group-I;RAD-B-Group-I_X;RAD-B-Group-I_X_sp.;	Heterotrophic Eukaryotic Protists
555	0.000320446451521789	Offshore	Eukaryota;Alveolata;Dinoflagellata;Syndiniales;Dino-Group-II;Dino-Group-II-Clade-6;Dino-Group-II-Clade-6_X;Dino-Group-II-Clade-6_X_sp.;	Heterotrophic Eukaryotic Protists
556	0.000319605536935888	Offshore	Eukaryota;Alveolata;Dinoflagellata;Syndiniales;Dino-Group-II;Dino-Group-II-Clade-10-and-11;Dino-Group-II-Clade-10-and-11_X;Dino-Group-II-Clade-10-and-11_X_sp.;	Heterotrophic Eukaryotic Protists
557	0.000318850955776567	Offshore	Eukaryota;Alveolata;Dinoflagellata;Syndiniales;Dino-Group-I;Dino-Group-I-Clade-5;Dino-Group-I-Clade-5_X;Dino-Group-I-Clade-5_X_sp.;	Heterotrophic Eukaryotic Protists
558	0.00031617312045216	Offshore	Eukaryota;Alveolata;Dinoflagellata	Heterotrophic Eukaryotic Protists
559	0.000316120668492373	Offshore	Eukaryota;Rhizaria;Radiolaria;RAD-B;RAD-B_X;RAD-B_XX;RAD-B_XXX;RAD-B_XXX_sp.;	Heterotrophic Eukaryotic Protists
560	0.000313952706432927	Offshore	Eukaryota;Alveolata;Dinoflagellata;Syndiniales;Dino-Group-I;Dino-Group-I-Clade-5;Dino-Group-I-Clade-5_X;Dino-Group-I-Clade-5_X_sp.;	Heterotrophic Eukaryotic Protists
561	0.000313576266491616	Offshore	Eukaryota;Alveolata;Dinoflagellata	Heterotrophic Eukaryotic Protists
562	0.000313044878559667	Offshore	Eukaryota;Alveolata;Dinoflagellata;Syndiniales;Dino-Group-II;Dino-Group-II-Clade-6;Dino-Group-II-Clade-6_X;Dino-Group-II-Clade-6_X_sp.;	Heterotrophic Eukaryotic Protists
563	0.00031287747739653	Offshore	Eukaryota;Alveolata;Dinoflagellata;Syndiniales;Dino-Group-I;Dino-Group-I-Clade-1;Dino-Group-I-Clade-1_X;Dino-Group-I-Clade-1_X_sp.;	Heterotrophic Eukaryotic Protists
564	0.000311251340351992	Offshore	Eukaryota;Alveolata;Dinoflagellata;Syndiniales;Dino-Group-II;Dino-Group-II-Clade-10-and-11;Dino-Group-II-Clade-10-and-11_X;Dino-Group-II-Clade-10-and-11_X_sp.;	Heterotrophic Eukaryotic Protists
565	0.000308241527689893	Offshore	Eukaryota;Alveolata;Dinoflagellata;Syndiniales;Dino-Group-I;Dino-Group-I-Clade-5;Dino-Group-I-Clade-5_X;Dino-Group-I-Clade-5_X_sp.;	Heterotrophic Eukaryotic Protists
566	0.000307516966240134	Offshore	Eukaryota;Alveolata;Dinoflagellata;Syndiniales;Dino-Group-I;Dino-Group-I-Clade-5;Dino-Group-I-Clade-5_X;Dino-Group-I-Clade-5_X_sp.;	Heterotrophic Eukaryotic Protists
567	0.00030619372886958	Offshore	Eukaryota;Alveolata;Dinoflagellata;Syndiniales;Dino-Group-II;Dino-Group-II-Clade-3;Dino-Group-II-Clade-3_X;Dino-Group-II-Clade-3_X_sp.;	Heterotrophic Eukaryotic Protists
568	0.000305881068036475	Offshore	Eukaryota;Alveolata;Dinoflagellata;Syndiniales;Dino-Group-I;Dino-Group-I-Clade-4;Dino-Group-I-Clade-4_X;Dino-Group-I-Clade-4_X_sp.;	Heterotrophic Eukaryotic Protists
569	0.000304888907329913	Offshore	Eukaryota;Alveolata;Dinoflagellata;Syndiniales;Dino-Group-II;Dino-Group-II-Clade-10-and-11;Dino-Group-II-Clade-10-and-11_X;Dino-Group-II-Clade-10-and-11_X_sp.;	Heterotrophic Eukaryotic Protists
570	0.000301251525644529	Offshore	Eukaryota;Alveolata;Dinoflagellata	Heterotrophic Eukaryotic Protists
571	0.000301137430927059	Offshore	Eukaryota;Alveolata;Dinoflagellata;Syndiniales;Dino-Group-I;Dino-Group-I-Clade-4;Dino-Group-I-Clade-4_X;Dino-Group-I-Clade-4_X_sp.;	Heterotrophic Eukaryotic Protists
572	0.000299617117823294	Offshore	Eukaryota;Alveolata;Dinoflagellata;Syndiniales;Dino-Group-II;Dino-Group-II-Clade-16;Dino-Group-II-Clade-16_X;Dino-Group-II-Clade-16_X_sp.;	Heterotrophic Eukaryotic Protists
573	0.000299505414214031	Offshore	Eukaryota;Alveolata;Dinoflagellata;Syndiniales;Dino-Group-I;Dino-Group-I-Clade-5;Dino-Group-I-Clade-5_X;Dino-Group-I-Clade-5_X_sp.;	Heterotrophic Eukaryotic Protists
574	0.000298922510112278	Offshore	Eukaryota	Heterotrophic Eukaryotic Protists
575	0.000296547960342138	Offshore	Eukaryota;Alveolata;Dinoflagellata;Syndiniales;Dino-Group-III;Dino-Group-III_X;Dino-Group-III_XX;Dino-Group-III_XX_sp.;	Heterotrophic Eukaryotic Protists
576	0.000295559632348462	Offshore	Eukaryota	Heterotrophic Eukaryotic Protists
577	0.000294748065946734	Offshore	Eukaryota;Alveolata;Dinoflagellata;Syndiniales;Dino-Group-II;Dino-Group-II-Clade-10-and-11;Dino-Group-II-Clade-10-and-11_X;Dino-Group-II-Clade-10-and-11_X_sp.;	Heterotrophic Eukaryotic Protists
578	0.00029356991431426	Offshore	Eukaryota	Heterotrophic Eukaryotic Protists
579	0.000292791230125492	Offshore	Eukaryota;Alveolata;Dinoflagellata;Syndiniales;Dino-Group-II;Dino-Group-II-Clade-10-and-11;Dino-Group-II-Clade-10-and-11_X;Dino-Group-II-Clade-10-and-11_X_sp.;	Heterotrophic Eukaryotic Protists
580	0.000290837041015021	Offshore	Eukaryota;Alveolata	Heterotrophic Eukaryotic Protists
581	0.000288395509502201	Offshore	Eukaryota;Alveolata;Dinoflagellata;Syndiniales;Dino-Group-II;Dino-Group-II-Clade-20;Dino-Group-II-Clade-20_X;Dino-Group-II-Clade-20_X_sp.;	Heterotrophic Eukaryotic Protists
582	0.000288072263296634	Offshore	Eukaryota	Heterotrophic Eukaryotic Protists
583	0.000287898111272646	Offshore	Eukaryota;Rhizaria;Radiolaria;RAD-C;RAD-C_X;RAD-C_XX;RAD-C_XXX;RAD-C_XXX_sp.;	Heterotrophic Eukaryotic Protists
584	0.000287717601921252	Offshore	Eukaryota;Alveolata;Dinoflagellata;Syndiniales;Dino-Group-V;Dino-Group-V_X;Dino-Group-V_XX;Dino-Group-V_XX_sp.;	Heterotrophic Eukaryotic Protists
585	0.000285339425926398	Offshore	Eukaryota	Heterotrophic Eukaryotic Protists
586	0.000284157128226068	Offshore	Eukaryota;Alveolata;Dinoflagellata;Syndiniales;Dino-Group-II;Dino-Group-II-Clade-5;Dino-Group-II-Clade-5_X;Dino-Group-II-Clade-5_X_sp.;	Heterotrophic Eukaryotic Protists
587	0.000281423803481706	Offshore	Eukaryota;Alveolata;Dinoflagellata;Syndiniales;Dino-Group-II;Dino-Group-II-Clade-10-and-11;Dino-Group-II-Clade-10-and-11_X;Dino-Group-II-Clade-10-and-11_X_sp.;	Heterotrophic Eukaryotic Protists
588	0.000280724857385387	Offshore	Eukaryota;Alveolata;Dinoflagellata;Syndiniales;Dino-Group-II	Heterotrophic Eukaryotic Protists
589	0.000280593746695018	Offshore	Eukaryota;Alveolata;Dinoflagellata;Syndiniales;Dino-Group-II	Heterotrophic Eukaryotic Protists
590	0.000280520590877371	Offshore	Eukaryota;Alveolata;Dinoflagellata;Syndiniales;Dino-Group-I;Dino-Group-I-Clade-1;Dino-Group-I-Clade-1_X;Dino-Group-I-Clade-1_X_sp.;	Heterotrophic Eukaryotic Protists
591	0.000280300754317236	Offshore	Eukaryota;Rhizaria;Radiolaria;RAD-A;RAD-A_X;RAD-A_XX;RAD-A_XXX;RAD-A_XXX_sp.;	Heterotrophic Eukaryotic Protists
592	0.000278885337465183	Offshore	Eukaryota;Alveolata;Dinoflagellata;Syndiniales;Dino-Group-I;Dino-Group-I-Clade-5;Dino-Group-I-Clade-5_X;Dino-Group-I-Clade-5_X_sp.;	Heterotrophic Eukaryotic Protists
593	0.000277530738957923	Offshore	Eukaryota	Heterotrophic Eukaryotic Protists
594	0.000275655675400404	Offshore	Eukaryota;Stramenopiles;Pseudofungi;MAST-1;MAST-1A;MAST-1A_X;MAST-1A_XX;MAST-1A_XX_sp.;	Heterotrophic Eukaryotic Protists
595	0.000273543208771556	Offshore	Eukaryota;Alveolata;Dinoflagellata	Heterotrophic Eukaryotic Protists
596	0.000272553985333259	Offshore	Eukaryota;Alveolata;Ciliophora;Oligohymenophorea;OLIGO5;OLIGO5_X;OLIGO5_XX;OLIGO5_XX_sp.;	Heterotrophic Eukaryotic Protists
597	0.000271660106901043	Offshore	Eukaryota;Alveolata;Dinoflagellata;Syndiniales;Dino-Group-II;Dino-Group-II-Clade-8;Dino-Group-II-Clade-8_X;Dino-Group-II-Clade-8_X_sp.;	Heterotrophic Eukaryotic Protists
598	0.000270991538275279	Offshore	Eukaryota;Alveolata;Dinoflagellata;Syndiniales;Dino-Group-II;Dino-Group-II-Clade-16;Dino-Group-II-Clade-16_X;Dino-Group-II-Clade-16_X_sp.;	Heterotrophic Eukaryotic Protists
599	0.000270571135284126	Offshore	Eukaryota;Alveolata;Dinoflagellata;Syndiniales;Dino-Group-II;Dino-Group-II-Clade-16;Dino-Group-II-Clade-16_X;Dino-Group-II-Clade-16_X_sp.;	Heterotrophic Eukaryotic Protists
600	0.000269577907920737	Offshore	Eukaryota;Rhizaria;Radiolaria;Polycystinea;Spumellarida;Spumellarida_X;Spumellarida_XX;Spumellarida_XX_sp.;	Heterotrophic Eukaryotic Protists
601	0.000267082416640969	Offshore	Eukaryota;Hacrobia;Katablepharidophyta;Katablepharidaceae;Katablepharidales;Katablepharidales_X;Katablepharidales_XX;Katablepharidales_XX_sp.;	Heterotrophic Eukaryotic Protists
602	0.000264929725212936	Offshore	Eukaryota;Alveolata;Dinoflagellata;Syndiniales;Dino-Group-III;Dino-Group-III_X;Dino-Group-III_XX;Dino-Group-III_XX_sp.;	Heterotrophic Eukaryotic Protists
603	0.00026304471949617	Offshore	Eukaryota;Alveolata;Dinoflagellata;Syndiniales;Dino-Group-II;Dino-Group-II-Clade-7;Dino-Group-II-Clade-7_X;Dino-Group-II-Clade-7_X_sp.;	Heterotrophic Eukaryotic Protists
604	0.000262690195136058	Offshore	Eukaryota;Alveolata;Dinoflagellata;Syndiniales;Dino-Group-I;Dino-Group-I-Clade-5;Dino-Group-I-Clade-5_X;Dino-Group-I-Clade-5_X_sp.;	Heterotrophic Eukaryotic Protists
605	0.000258666330591662	Offshore	Eukaryota	Heterotrophic Eukaryotic Protists
606	0.000257413168840194	Offshore	Eukaryota;Alveolata;Dinoflagellata;Syndiniales;Dino-Group-I;Dino-Group-I-Clade-1;Dino-Group-I-Clade-1_X;Dino-Group-I-Clade-1_X_sp.;	Heterotrophic Eukaryotic Protists
607	0.000254771513062987	Offshore	Eukaryota;Alveolata;Dinoflagellata;Syndiniales;Dino-Group-II;Dino-Group-II-Clade-10-and-11;Dino-Group-II-Clade-10-and-11_X;Dino-Group-II-Clade-10-and-11_X_sp.;	Heterotrophic Eukaryotic Protists
608	0.000253826672963788	Offshore	Eukaryota;Alveolata;Dinoflagellata;Syndiniales;Dino-Group-I;Dino-Group-I-Clade-5;Dino-Group-I-Clade-5_X;Dino-Group-I-Clade-5_X_sp.;	Heterotrophic Eukaryotic Protists
609	0.000253714620012774	Offshore	Eukaryota	Heterotrophic Eukaryotic Protists
610	0.000250082833734065	Offshore	Eukaryota;Opisthokonta	Heterotrophic Eukaryotic Protists
611	0.000249102533571746	Offshore	Eukaryota;Alveolata;Dinoflagellata;Syndiniales;Dino-Group-II;Dino-Group-II-Clade-10-and-11;Dino-Group-II-Clade-10-and-11_X;Dino-Group-II-Clade-10-and-11_X_sp.;	Heterotrophic Eukaryotic Protists
612	0.000248529962914963	Offshore	Eukaryota;Alveolata;Dinoflagellata;Syndiniales;Dino-Group-II;Dino-Group-II-Clade-8;Dino-Group-II-Clade-8_X;Dino-Group-II-Clade-8_X_sp.;	Heterotrophic Eukaryotic Protists
613	0.000242579578975244	Offshore	Eukaryota	Heterotrophic Eukaryotic Protists
614	0.000242346918287493	Offshore	Eukaryota;Alveolata;Dinoflagellata	Heterotrophic Eukaryotic Protists
615	-0.00015499809322928	Nearshore	Eukaryota	Heterotrophic Eukaryotic Protists
616	-0.000155200333695413	Nearshore	Eukaryota;Alveolata;Ciliophora;Cyclotrichium_like_organism;Cyclotrichium_like_organism_X;Cyclotrichium_like_organism_XX;Cyclotrichium;Cyclotrichium_sp.;	Heterotrophic Eukaryotic Protists
617	-0.000155239102671268	Nearshore	Eukaryota;Alveolata;Ciliophora;CONThreeP;CONThreeP_X;CONThreeP_XX;Askenasia;Askenasia_sp.;	Heterotrophic Eukaryotic Protists
618	-0.000155587120710248	Nearshore	Eukaryota;Stramenopiles;Opalozoa;MAST-3;MAST-3F;MAST-3F_X;MAST-3F_XX;MAST-3F_XX_sp.;	Heterotrophic Eukaryotic Protists
619	-0.000156298386767715	Nearshore	Eukaryota;Alveolata;Ciliophora;Spirotrichea;Choreotrichida;Strobilidiidae_A;Rimostrombidium_A;Rimostrombidium_veniliae;	Heterotrophic Eukaryotic Protists
620	-0.000156958252349972	Nearshore	Eukaryota	Heterotrophic Eukaryotic Protists
621	-0.000157439202491379	Nearshore	Eukaryota;Alveolata;Dinoflagellata;Syndiniales;Dino-Group-II;Dino-Group-II-Clade-39;Dino-Group-II-Clade-39_X;Dino-Group-II-Clade-39_X_sp.;	Heterotrophic Eukaryotic Protists
622	-0.000157785559581881	Nearshore	Eukaryota;Alveolata;Ciliophora;Spirotrichea;Choreotrichida;Strobilidiidae_I;Pelagostrobilidium;Pelagostrobilidium_neptuni;	Heterotrophic Eukaryotic Protists
623	-0.000158830302089803	Nearshore	Eukaryota;Alveolata	Heterotrophic Eukaryotic Protists
624	-0.000161552578887963	Nearshore	Eukaryota	Heterotrophic Eukaryotic Protists
625	-0.000162206789230017	Nearshore	Eukaryota;Alveolata;Dinoflagellata;Syndiniales;Dino-Group-II;Dino-Group-II-Clade-23;Dino-Group-II-Clade-23_X;Dino-Group-II-Clade-23_X_sp.;	Heterotrophic Eukaryotic Protists
626	-0.000162541304371565	Nearshore	Eukaryota;Alveolata;Dinoflagellata;Syndiniales;Dino-Group-II;Dino-Group-II-Clade-6;Dino-Group-II-Clade-6_X;Dino-Group-II-Clade-6_X_sp.;	Heterotrophic Eukaryotic Protists
627	-0.000165646690350461	Nearshore	Eukaryota	Heterotrophic Eukaryotic Protists
628	-0.000167154268719983	Nearshore	Eukaryota;Opisthokonta;Opisthokonta_X;Opisthokonta_XX;Opisthokonta_XXX;Opisthokonta_XXXX;Opisthokonta_XXXXX;Opisthokonta_XXXXX_sp.;	Heterotrophic Eukaryotic Protists
629	-0.000167162646304215	Nearshore	Eukaryota;Alveolata;Ciliophora;Spirotrichea;Choreotrichida;Strobilidiidae_A;Rimostrombidium_A;Rimostrombidium_veniliae;	Heterotrophic Eukaryotic Protists
630	-0.000167982124745225	Nearshore	Eukaryota;Alveolata;Dinoflagellata;Syndiniales;Dino-Group-III;Dino-Group-III_X;Dino-Group-III_XX;Dino-Group-III_XX_sp.;	Heterotrophic Eukaryotic Protists
631	-0.000168875355070928	Nearshore	Eukaryota;Hacrobia;Telonemia;Telonemia_X;Telonemia_XX;Telonemia-Group-1;Telonemia-Group-1_X;Telonemia-Group-1_X_sp.;	Heterotrophic Eukaryotic Protists
632	-0.000169544894559859	Nearshore	Eukaryota;Hacrobia;Telonemia;Telonemia_X;Telonemia_XX;Telonemia-Group-2;Telonemia-Group-2_X;Telonemia-Group-2_X_sp.;	Heterotrophic Eukaryotic Protists
633	-0.000169846903515245	Nearshore	Eukaryota	Heterotrophic Eukaryotic Protists
634	-0.000170887798445266	Nearshore	Eukaryota;Alveolata;Dinoflagellata;Syndiniales;Dino-Group-II;Dino-Group-II-Clade-1;Dino-Group-II-Clade-1_X;Dino-Group-II-Clade-1_X_sp.;	Heterotrophic Eukaryotic Protists
635	-0.00017241127244698	Nearshore	Eukaryota;Alveolata	Heterotrophic Eukaryotic Protists
636	-0.000172934991708832	Nearshore	Eukaryota;Stramenopiles;Opalozoa;MAST-3;MAST-3F;MAST-3F_X;MAST-3F_XX;MAST-3F_XX_sp.;	Heterotrophic Eukaryotic Protists
637	-0.000172970661844194	Nearshore	Eukaryota	Heterotrophic Eukaryotic Protists
638	-0.000173058206180739	Nearshore	Eukaryota;Alveolata;Ciliophora;Spirotrichea;Tintinnida;Tintinnidae;Amphorides;Amphorides_quadrilineata;	Heterotrophic Eukaryotic Protists
639	-0.000176540651655078	Nearshore	Eukaryota;Opisthokonta	Heterotrophic Eukaryotic Protists
640	-0.000178031160122909	Nearshore	Eukaryota;Alveolata;Dinoflagellata;Syndiniales;Dino-Group-I;Dino-Group-I-Clade-1;Dino-Group-I-Clade-1_X;Dino-Group-I-Clade-1_X_sp.;	Heterotrophic Eukaryotic Protists
641	-0.000178318470635737	Nearshore	Eukaryota;Alveolata;Dinoflagellata;Syndiniales;Dino-Group-II;Dino-Group-II-Clade-26;Dino-Group-II-Clade-26_X;Dino-Group-II-Clade-26_X_sp.;	Heterotrophic Eukaryotic Protists
642	-0.000178684680080225	Nearshore	Eukaryota;Alveolata;Apicomplexa;Gregarinomorphea;Eugregarinorida;Cephaloidophoridae;Cephaloidophora	Heterotrophic Eukaryotic Protists
643	-0.000179416712184526	Nearshore	Eukaryota;Alveolata;Dinoflagellata;Syndiniales;Dino-Group-III;Dino-Group-III_X;Dino-Group-III_XX;Dino-Group-III_XX_sp.;	Heterotrophic Eukaryotic Protists
644	-0.000180569114153698	Nearshore	Eukaryota;Alveolata	Heterotrophic Eukaryotic Protists
645	-0.000182258587584255	Nearshore	Eukaryota	Heterotrophic Eukaryotic Protists
646	-0.000185248079900412	Nearshore	Eukaryota;Alveolata;Dinoflagellata;Syndiniales;Dino-Group-II;Dino-Group-II-Clade-7;Dino-Group-II-Clade-7_X;Dino-Group-II-Clade-7_X_sp.;	Heterotrophic Eukaryotic Protists
647	-0.00018627749637285	Nearshore	Eukaryota;Hacrobia;Picozoa;Picozoa_X;Picozoa_XX;Picozoa_XXX;Picozoa_XXXX;Picozoa_XXXX_sp.;	Heterotrophic Eukaryotic Protists
648	-0.000188397404781629	Nearshore	Eukaryota;Alveolata;Dinoflagellata;Syndiniales;Dino-Group-I;Dino-Group-I-Clade-1;Dino-Group-I-Clade-1_X;Dino-Group-I-Clade-1_X_sp.;	Heterotrophic Eukaryotic Protists
649	-0.000189833954133668	Nearshore	Eukaryota	Heterotrophic Eukaryotic Protists
650	-0.000189953161895321	Nearshore	Eukaryota;Alveolata	Heterotrophic Eukaryotic Protists
651	-0.000190255638768161	Nearshore	Eukaryota	Heterotrophic Eukaryotic Protists
652	-0.0001946319778029	Nearshore	Eukaryota;Hacrobia;Telonemia;Telonemia_X;Telonemia_XX;Telonemia-Group-2;Telonemia-Group-2_X;Telonemia-Group-2_X_sp.;	Heterotrophic Eukaryotic Protists
653	-0.000195021802831577	Nearshore	Eukaryota;Alveolata;Ciliophora;Spirotrichea;Choreotrichida;Leegaardiellidae_B;Leegaardiella;Leegaardiella_sp.;	Heterotrophic Eukaryotic Protists
654	-0.000195405911625226	Nearshore	Eukaryota;Alveolata;Apicomplexa;Gregarinomorphea;Eugregarinorida	Heterotrophic Eukaryotic Protists
655	-0.000195475752267427	Nearshore	Eukaryota;Alveolata;Ciliophora;Spirotrichea;Strombidiida	Heterotrophic Eukaryotic Protists
656	-0.000195560227797718	Nearshore	Eukaryota;Alveolata;Apicomplexa;Gregarinomorphea;Eugregarinorida;Cephaloidophoridae;Cephaloidophora	Heterotrophic Eukaryotic Protists
657	-0.000195606634791795	Nearshore	Eukaryota	Heterotrophic Eukaryotic Protists
658	-0.000195992351474129	Nearshore	Eukaryota;Rhizaria;Radiolaria;Acantharea;Arthracanthida-Symphyacanthida;Arthracanthida-Symphyacanthida_X	Heterotrophic Eukaryotic Protists
659	-0.000197790091161698	Nearshore	Eukaryota;Excavata;Discoba;Euglenozoa;Diplonemea;Diplonemida;Diplonema;Diplonema_sp.;	Heterotrophic Eukaryotic Protists
660	-0.000198779512203076	Nearshore	Eukaryota;Alveolata	Heterotrophic Eukaryotic Protists
661	-0.000199278686958336	Nearshore	Eukaryota;Rhizaria;Radiolaria;Polycystinea;Spumellarida;Ethmosphaeridae;Styptosphaera;Styptosphaera_sp.;	Heterotrophic Eukaryotic Protists
662	-0.00019961839755859	Nearshore	Eukaryota	Heterotrophic Eukaryotic Protists
663	-0.000200046911279536	Nearshore	Eukaryota;Alveolata;Dinoflagellata;Syndiniales;Dino-Group-I;Dino-Group-I-Clade-3;Dino-Group-I-Clade-3_X;Dino-Group-I-Clade-3_X_sp.;	Heterotrophic Eukaryotic Protists
664	-0.000201242673927516	Nearshore	Eukaryota	Heterotrophic Eukaryotic Protists
665	-0.000202358197061863	Nearshore	Eukaryota;Alveolata;Dinoflagellata;Syndiniales;Dino-Group-II	Heterotrophic Eukaryotic Protists
666	-0.00020415703222398	Nearshore	Eukaryota;Alveolata;Ciliophora;Spirotrichea;Strombidiida;Strombidiidae_L;Strombidiidae_L_X;Strombidiidae_L_X_sp.;	Heterotrophic Eukaryotic Protists
667	-0.000206022314638601	Nearshore	Eukaryota;Alveolata	Heterotrophic Eukaryotic Protists
668	-0.000207095485001105	Nearshore	Eukaryota	Heterotrophic Eukaryotic Protists
669	-0.000207353271345582	Nearshore	Eukaryota;Alveolata;Dinoflagellata;Syndiniales;Dino-Group-I;Dino-Group-I-Clade-1;Dino-Group-I-Clade-1_X;Dino-Group-I-Clade-1_X_sp.;	Heterotrophic Eukaryotic Protists
670	-0.00020859397815379	Nearshore	Eukaryota;Alveolata;Dinoflagellata;Syndiniales;Dino-Group-II;Dino-Group-II-Clade-17;Dino-Group-II-Clade-17_X;Dino-Group-II-Clade-17_X_sp.;	Heterotrophic Eukaryotic Protists
671	-0.000210922441356465	Nearshore	Eukaryota;Alveolata;Ciliophora;Spirotrichea;Strombidiida;Strombidiidae_K;Strombidium_K;Strombidium_K_sp.;	Heterotrophic Eukaryotic Protists
672	-0.000211540959799718	Nearshore	Eukaryota	Heterotrophic Eukaryotic Protists
673	-0.000211667540718114	Nearshore	Eukaryota;Stramenopiles;Opalozoa;MAST-3;MAST-3I;MAST-3I_X;MAST-3I_XX;MAST-3I_XX_sp.;	Heterotrophic Eukaryotic Protists
674	-0.000211711201050017	Nearshore	Eukaryota;Alveolata;Dinoflagellata;Syndiniales;Dino-Group-I;Dino-Group-I-Clade-5;Dino-Group-I-Clade-5_X;Dino-Group-I-Clade-5_X_sp.;	Heterotrophic Eukaryotic Protists
675	-0.000216020898547351	Nearshore	Eukaryota;Alveolata;Dinoflagellata;Syndiniales;Dino-Group-II;Dino-Group-II-Clade-3;Dino-Group-II-Clade-3_X;Dino-Group-II-Clade-3_X_sp.;	Heterotrophic Eukaryotic Protists
676	-0.000223135326606221	Nearshore	Eukaryota;Alveolata;Dinoflagellata;Syndiniales;Dino-Group-II	Heterotrophic Eukaryotic Protists
677	-0.000223636534320842	Nearshore	Eukaryota;Stramenopiles;Sagenista;MAST-4;MAST-4D;MAST-4D_X;MAST-4D_XX;MAST-4D_XX_sp.;	Heterotrophic Eukaryotic Protists
678	-0.000223775300844508	Nearshore	Eukaryota;Alveolata;Dinoflagellata;Syndiniales;Dino-Group-II;Dino-Group-II-Clade-10-and-11;Dino-Group-II-Clade-10-and-11_X;Dino-Group-II-Clade-10-and-11_X_sp.;	Heterotrophic Eukaryotic Protists
679	-0.000224089142455043	Nearshore	Eukaryota;Alveolata;Dinoflagellata;Syndiniales;Dino-Group-I;Dino-Group-I-Clade-4;Dino-Group-I-Clade-4_X;Dino-Group-I-Clade-4_X_sp.;	Heterotrophic Eukaryotic Protists
680	-0.0002242279763622	Nearshore	Eukaryota;Alveolata;Dinoflagellata	Heterotrophic Eukaryotic Protists
681	-0.00022813607987628	Nearshore	Eukaryota	Heterotrophic Eukaryotic Protists
682	-0.000231622203310916	Nearshore	Eukaryota;Alveolata;Dinoflagellata;Syndiniales;Dino-Group-II;Dino-Group-II-Clade-8;Dino-Group-II-Clade-8_X;Dino-Group-II-Clade-8_X_sp.;	Heterotrophic Eukaryotic Protists
683	-0.000238235915362391	Nearshore	Eukaryota;Alveolata;Ciliophora;Spirotrichea;Strombidiida	Heterotrophic Eukaryotic Protists
684	-0.000244422239187003	Nearshore	Eukaryota;Alveolata;Ciliophora;Spirotrichea;Choreotrichida;Leegaardiellidae_B;Leegaardiella;Leegaardiella_sp.;	Heterotrophic Eukaryotic Protists
685	-0.000247968917066485	Nearshore	Eukaryota	Heterotrophic Eukaryotic Protists
686	-0.000251194857908464	Nearshore	Eukaryota;Alveolata;Ciliophora;Spirotrichea;Strombidiida_D;Strombidiida_D_X;Strombidiida_D_XX;Strombidiida_D_XX_sp.;	Heterotrophic Eukaryotic Protists
687	-0.000252635072579264	Nearshore	Eukaryota;Alveolata;Ciliophora;Heterotrichea;Heterotrichea_X;Peritromidae;Peritromus	Heterotrophic Eukaryotic Protists
688	-0.0002640968945521	Nearshore	Eukaryota;Alveolata;Apicomplexa;Gregarinomorphea;Eugregarinorida;Cephaloidophoridae;Cephaloidophoridae_X;Cephaloidophoridae_X_sp.;	Heterotrophic Eukaryotic Protists
689	-0.000266504388556337	Nearshore	Eukaryota;Hacrobia;Telonemia;Telonemia_X;Telonemia_XX;Telonemia-Group-2;Telonemia-Group-2_X;Telonemia-Group-2_X_sp.;	Heterotrophic Eukaryotic Protists
690	-0.000267181081898503	Nearshore	Eukaryota	Heterotrophic Eukaryotic Protists
691	-0.000269382748415527	Nearshore	Eukaryota;Alveolata;Dinoflagellata;Syndiniales;Dino-Group-II;Dino-Group-II-Clade-1;Dino-Group-II-Clade-1_X;Dino-Group-II-Clade-1_X_sp.;	Heterotrophic Eukaryotic Protists
692	-0.000270673140176004	Nearshore	Eukaryota;Alveolata;Ciliophora;Spirotrichea;Strombidiida	Heterotrophic Eukaryotic Protists
693	-0.000275586516386287	Nearshore	Eukaryota;Opisthokonta;Mesomycetozoa;Ichthyosporea;Ichthyosphonida;Abeoformidae_Group_MAIP_2;Abeoformidae_Group_MAIP_2_X;Abeoformidae_Group_MAIP_2_X_sp.;	Heterotrophic Eukaryotic Protists
694	-0.000277633651243449	Nearshore	Eukaryota;Hacrobia;Picozoa;Picozoa_X;Picozoa_XX;Picozoa_XXX;Picozoa_XXXX;Picozoa_XXXX_sp.;	Heterotrophic Eukaryotic Protists
695	-0.000280074086713447	Nearshore	Eukaryota;Alveolata	Heterotrophic Eukaryotic Protists
696	-0.000283974227332793	Nearshore	Eukaryota	Heterotrophic Eukaryotic Protists
697	-0.000286714288674783	Nearshore	Eukaryota;Alveolata	Heterotrophic Eukaryotic Protists
698	-0.000288741045136949	Nearshore	Eukaryota;Alveolata;Dinoflagellata;Syndiniales;Dino-Group-II;Dino-Group-II-Clade-6;Dino-Group-II-Clade-6_X;Dino-Group-II-Clade-6_X_sp.;	Heterotrophic Eukaryotic Protists
699	-0.000289297726481296	Nearshore	Eukaryota	Heterotrophic Eukaryotic Protists
700	-0.000290998320226458	Nearshore	Eukaryota;Stramenopiles;Pseudofungi;MAST-1;MAST-1B;MAST-1B_X;MAST-1B_XX;MAST-1B_XX_sp.;	Heterotrophic Eukaryotic Protists
701	-0.000291183328838229	Nearshore	Eukaryota;Opisthokonta	Heterotrophic Eukaryotic Protists
702	-0.000291674141137335	Nearshore	Eukaryota;Alveolata;Ciliophora;Nassophorea;Nassophorea_X;Discotrichidae;NASSO_1;NASSO_1_sp.;	Heterotrophic Eukaryotic Protists
703	-0.0002917972120196	Nearshore	Eukaryota;Alveolata;Dinoflagellata;Syndiniales;Dino-Group-IV;Dino-Group-IV-Hematodinium-Group;Hematodinium;Hematodinium_sp.;	Heterotrophic Eukaryotic Protists
704	-0.000303509466642374	Nearshore	Eukaryota;Opisthokonta;Opisthokonta_X;Opisthokonta_XX;Opisthokonta_XXX;Opisthokonta_XXXX;Opisthokonta_XXXXX;Opisthokonta_XXXXX_sp.;	Heterotrophic Eukaryotic Protists
705	-0.000303828682452231	Nearshore	Eukaryota;Stramenopiles;Pseudofungi;Pirsonia_Clade;Pirsonia_Clade_X;Pirsonia_Clade_XX;Pirsonia;Pirsonia_guinardiae;	Heterotrophic Eukaryotic Protists
706	-0.000303923446841377	Nearshore	Eukaryota;Alveolata;Ciliophora;Spirotrichea;Strombidiida;Tontoniidae_A;Laboea;Laboea_strobila;	Heterotrophic Eukaryotic Protists
707	-0.000308735049455487	Nearshore	Eukaryota;Alveolata;Dinoflagellata;Syndiniales;Dino-Group-II;Dino-Group-II-Clade-10-and-11;Dino-Group-II-Clade-10-and-11_X;Dino-Group-II-Clade-10-and-11_X_sp.;	Heterotrophic Eukaryotic Protists
708	-0.00031027601185936	Nearshore	Eukaryota;Alveolata;Dinoflagellata;Syndiniales	Heterotrophic Eukaryotic Protists
709	-0.000313354316041219	Nearshore	Eukaryota;Alveolata;Ciliophora;Spirotrichea;Choreotrichida;Strobilidiidae_A;Rimostrombidium_A;Rimostrombidium_veniliae;	Heterotrophic Eukaryotic Protists
710	-0.000321903638173961	Nearshore	Eukaryota;Alveolata;Ciliophora;Spirotrichea;Tintinnida;Tintinnidae;Amphorides;Amphorides_quadrilineata;	Heterotrophic Eukaryotic Protists
711	-0.000323544596207407	Nearshore	Eukaryota	Heterotrophic Eukaryotic Protists
712	-0.000328390479630515	Nearshore	Eukaryota;Alveolata;Ciliophora;Spirotrichea;Strombidiida_B;Strombidiida_B_X;Strombidiida_B_XX;Strombidiida_B_XX_sp.;	Heterotrophic Eukaryotic Protists
713	-0.00033971974885439	Nearshore	Eukaryota;Stramenopiles;Pseudofungi;MAST-1;MAST-1B;MAST-1B_X;MAST-1B_XX;MAST-1B_XX_sp.;	Heterotrophic Eukaryotic Protists
714	-0.0003490397116722	Nearshore	Eukaryota;Alveolata;Ciliophora;Spirotrichea;Strombidiida;Tontoniidae_B;Pseudotontonia	Heterotrophic Eukaryotic Protists
715	-0.000350033238920758	Nearshore	Eukaryota;Alveolata	Heterotrophic Eukaryotic Protists
716	-0.000350231197805553	Nearshore	Eukaryota;Alveolata;Dinoflagellata;Syndiniales;Dino-Group-II;Dino-Group-II-Clade-3;Dino-Group-II-Clade-3_X;Dino-Group-II-Clade-3_X_sp.;	Heterotrophic Eukaryotic Protists
717	-0.000350258902486262	Nearshore	Eukaryota	Heterotrophic Eukaryotic Protists
718	-0.000355380021260971	Nearshore	Eukaryota;Hacrobia;Telonemia;Telonemia_X;Telonemia_XX;Telonemia-Group-2;Telonemia-Group-2_X;Telonemia-Group-2_X_sp.;	Heterotrophic Eukaryotic Protists
719	-0.000356692966043845	Nearshore	Eukaryota;Alveolata;Ciliophora;CONThreeP;CONThreeP_X;CONThreeP_XX;Askenasia;Askenasia_sp.;	Heterotrophic Eukaryotic Protists
720	-0.000357746740702369	Nearshore	Eukaryota;Eukaryota_X;Eukaryota_XX;Eukaryota_XXX;Eukaryota_XXXX;Eukaryota_XXXXX;Eukaryota_XXXXXX;Eukaryota_XXXXXX_sp.;	Heterotrophic Eukaryotic Protists
721	-0.000359330002931664	Nearshore	Eukaryota	Heterotrophic Eukaryotic Protists
722	-0.000363582278157741	Nearshore	Eukaryota;Stramenopiles;Sagenista;MAST-7;MAST-7A;MAST-7A_X;MAST-7A_XX;MAST-7A_XX_sp.;	Heterotrophic Eukaryotic Protists
723	-0.000364745168776477	Nearshore	Eukaryota;Archaeplastida	Heterotrophic Eukaryotic Protists
724	-0.000367639625457609	Nearshore	Eukaryota;Alveolata;Dinoflagellata;Syndiniales;Dino-Group-II;Dino-Group-II-Clade-10-and-11;Dino-Group-II-Clade-10-and-11_X;Dino-Group-II-Clade-10-and-11_X_sp.;	Heterotrophic Eukaryotic Protists
725	-0.000379546456189778	Nearshore	Eukaryota;Opisthokonta;Opisthokonta_X;Opisthokonta_XX;Opisthokonta_XXX;Opisthokonta_XXXX;Opisthokonta_XXXXX;Opisthokonta_XXXXX_sp.;	Heterotrophic Eukaryotic Protists
726	-0.000380929722520503	Nearshore	Eukaryota;Alveolata;Dinoflagellata;Syndiniales;Dino-Group-II;Dino-Group-II-Clade-10-and-11;Dino-Group-II-Clade-10-and-11_X;Dino-Group-II-Clade-10-and-11_X_sp.;	Heterotrophic Eukaryotic Protists
727	-0.000381136878000983	Nearshore	Eukaryota	Heterotrophic Eukaryotic Protists
728	-0.000385247737211103	Nearshore	Eukaryota	Heterotrophic Eukaryotic Protists
729	-0.000386058560629449	Nearshore	Eukaryota;Hacrobia;Telonemia;Telonemia_X;Telonemia_XX;Telonemia-Group-2;Telonemia-Group-2_X;Telonemia-Group-2_X_sp.;	Heterotrophic Eukaryotic Protists
730	-0.000388396351181754	Nearshore	Eukaryota;Alveolata;Ciliophora;Spirotrichea;Choreotrichida	Heterotrophic Eukaryotic Protists
731	-0.000390237481740714	Nearshore	Eukaryota;Rhizaria;Radiolaria;Polycystinea;Collodaria;Sphaerozoidae;Collozoum;Collozoum_amoeboides;	Heterotrophic Eukaryotic Protists
732	-0.000394500110751623	Nearshore	Eukaryota;Opisthokonta	Heterotrophic Eukaryotic Protists
733	-0.000394691730534483	Nearshore	Eukaryota;Alveolata;Dinoflagellata;Syndiniales;Dino-Group-II;Dino-Group-II-Clade-22;Dino-Group-II-Clade-22_X;Dino-Group-II-Clade-22_X_sp.;	Heterotrophic Eukaryotic Protists
734	-0.000397333020294464	Nearshore	Eukaryota;Opisthokonta	Heterotrophic Eukaryotic Protists
735	-0.000397365054979322	Nearshore	Eukaryota;Excavata;Discoba;Euglenozoa;Kinetoplastida	Heterotrophic Eukaryotic Protists
736	-0.00040072022075633	Nearshore	Eukaryota	Heterotrophic Eukaryotic Protists
737	-0.000403254786369057	Nearshore	Eukaryota;Alveolata;Ciliophora;Spirotrichea;Strombidiida;Strombidiidae_J;Strombidiidae_J_X;Strombidiidae_J_X_sp.;	Heterotrophic Eukaryotic Protists
738	-0.000403437155988787	Nearshore	Eukaryota;Opisthokonta;Fungi;Chytridiomycota;Chytridiomycotina;Chytridiomycetes;Chytridiomycetes_X;Chytridiomycetes_X_sp.;	Heterotrophic Eukaryotic Protists
739	-0.000422514741623182	Nearshore	Eukaryota	Heterotrophic Eukaryotic Protists
740	-0.000422670913353833	Nearshore	Eukaryota;Alveolata;Dinoflagellata;Syndiniales;Dino-Group-II;Dino-Group-II-Clade-6;Dino-Group-II-Clade-6_X;Dino-Group-II-Clade-6_X_sp.;	Heterotrophic Eukaryotic Protists
741	-0.000423204201729113	Nearshore	Eukaryota;Alveolata;Ciliophora;Spirotrichea;Tintinnida;Eutintinnidae;Eutintinnus;Eutintinnus_medius;	Heterotrophic Eukaryotic Protists
742	-0.00042484152312312	Nearshore	Eukaryota;Opisthokonta	Heterotrophic Eukaryotic Protists
743	-0.000425406415783629	Nearshore	Eukaryota;Archaeplastida	Heterotrophic Eukaryotic Protists
744	-0.000430241304990068	Nearshore	Eukaryota;Alveolata;Dinoflagellata;Syndiniales;Dino-Group-II;Dino-Group-II-Clade-22;Dino-Group-II-Clade-22_X;Dino-Group-II-Clade-22_X_sp.;	Heterotrophic Eukaryotic Protists
745	-0.000430507279948097	Nearshore	Eukaryota;Hacrobia;Telonemia;Telonemia_X;Telonemia_XX;Telonemia-Group-2;Telonemia-Group-2_X;Telonemia-Group-2_X_sp.;	Heterotrophic Eukaryotic Protists
746	-0.000437438744964246	Nearshore	Eukaryota;Alveolata	Heterotrophic Eukaryotic Protists
747	-0.000437452471843125	Nearshore	Eukaryota;Stramenopiles;Pseudofungi;MAST-1;MAST-1C;MAST-1C_X;MAST-1C_XX;MAST-1C_XX_sp.;	Heterotrophic Eukaryotic Protists
748	-0.000439029716229092	Nearshore	Eukaryota	Heterotrophic Eukaryotic Protists
749	-0.000446396961701397	Nearshore	Eukaryota;Hacrobia;Telonemia;Telonemia_X;Telonemia_XX;Telonemia-Group-2;Telonemia-Group-2_X;Telonemia-Group-2_X_sp.;	Heterotrophic Eukaryotic Protists
750	-0.000447738336335212	Nearshore	Eukaryota;Alveolata;Dinoflagellata;Syndiniales;Dino-Group-III;Dino-Group-III_X;Dino-Group-III_XX;Dino-Group-III_XX_sp.;	Heterotrophic Eukaryotic Protists
751	-0.000455321712914153	Nearshore	Eukaryota;Alveolata;Dinoflagellata;Syndiniales;Dino-Group-II	Heterotrophic Eukaryotic Protists
752	-0.000464361604509564	Nearshore	Eukaryota;Opisthokonta;Fungi;Ascomycota	Heterotrophic Eukaryotic Protists
753	-0.000466631190135138	Nearshore	Eukaryota;Stramenopiles;Opalozoa;MAST-3;MAST-3F;MAST-3F_X;MAST-3F_XX;MAST-3F_XX_sp.;	Heterotrophic Eukaryotic Protists
754	-0.000471049107736094	Nearshore	Eukaryota;Alveolata;Dinoflagellata;Syndiniales;Dino-Group-II;Dino-Group-II-Clade-10-and-11;Dino-Group-II-Clade-10-and-11_X;Dino-Group-II-Clade-10-and-11_X_sp.;	Heterotrophic Eukaryotic Protists
755	-0.000488247972838881	Nearshore	Eukaryota;Alveolata;Dinoflagellata;Syndiniales;Dino-Group-II;Dino-Group-II-Clade-10-and-11;Dino-Group-II-Clade-10-and-11_X;Dino-Group-II-Clade-10-and-11_X_sp.;	Heterotrophic Eukaryotic Protists
756	-0.000497466899862614	Nearshore	Eukaryota;Alveolata;Dinoflagellata;Syndiniales;Dino-Group-II;Dino-Group-II-Clade-10-and-11;Dino-Group-II-Clade-10-and-11_X;Dino-Group-II-Clade-10-and-11_X_sp.;	Heterotrophic Eukaryotic Protists
757	-0.000498478702452699	Nearshore	Eukaryota;Alveolata;Ciliophora;Spirotrichea;Strombidiida;Strombidiidae_M;Strombidiidae_M_X;Strombidiidae_M_X_sp.;	Heterotrophic Eukaryotic Protists
758	-0.000506662928341997	Nearshore	Eukaryota;Stramenopiles;Sagenista;MAST-4;MAST-4E;MAST-4E_X;MAST-4E_XX;MAST-4E_XX_sp.;	Heterotrophic Eukaryotic Protists
759	-0.000516559284477697	Nearshore	Eukaryota;Alveolata;Dinoflagellata;Syndiniales;Dino-Group-II;Dino-Group-II-Clade-1;Dino-Group-II-Clade-1_X;Dino-Group-II-Clade-1_X_sp.;	Heterotrophic Eukaryotic Protists
760	-0.000520149295553595	Nearshore	Eukaryota;Alveolata;Ciliophora;Cyclotrichium_like_organism;Cyclotrichium_like_organism_X;Cyclotrichium_like_organism_XX;Cyclotrichium;Cyclotrichium_sp.;	Heterotrophic Eukaryotic Protists
761	-0.000522707026554634	Nearshore	Eukaryota;Alveolata;Dinoflagellata;Syndiniales;Dino-Group-II	Heterotrophic Eukaryotic Protists
762	-0.000530210496167513	Nearshore	Eukaryota	Heterotrophic Eukaryotic Protists
763	-0.000530954834255632	Nearshore	Eukaryota	Heterotrophic Eukaryotic Protists
764	-0.000539129792075302	Nearshore	Eukaryota	Heterotrophic Eukaryotic Protists
765	-0.000542033145721063	Nearshore	Eukaryota;Opisthokonta	Heterotrophic Eukaryotic Protists
766	-0.00055173010779145	Nearshore	Eukaryota	Heterotrophic Eukaryotic Protists
767	-0.000559359453500573	Nearshore	Eukaryota;Alveolata;Dinoflagellata;Syndiniales;Dino-Group-II;Dino-Group-II-Clade-7;Dino-Group-II-Clade-7_X;Dino-Group-II-Clade-7_X_sp.;	Heterotrophic Eukaryotic Protists
768	-0.000563344109625181	Nearshore	Eukaryota	Heterotrophic Eukaryotic Protists
769	-0.000582697016350217	Nearshore	Eukaryota;Alveolata;Ciliophora;Spirotrichea;Choreotrichida;Leegaardiellidae_B;Leegaardiella;Leegaardiella_sp.;	Heterotrophic Eukaryotic Protists
770	-0.000584081852031443	Nearshore	Eukaryota	Heterotrophic Eukaryotic Protists
771	-0.000587381759557363	Nearshore	Eukaryota;Stramenopiles;Sagenista;MAST-7;MAST-7B;MAST-7B_X;MAST-7B_XX;MAST-7B_XX_sp.;	Heterotrophic Eukaryotic Protists
772	-0.000604124914671914	Nearshore	Eukaryota;Alveolata	Heterotrophic Eukaryotic Protists
773	-0.000617495438175677	Nearshore	Eukaryota;Opisthokonta	Heterotrophic Eukaryotic Protists
774	-0.000619958322878977	Nearshore	Eukaryota	Heterotrophic Eukaryotic Protists
775	-0.00062447329206362	Nearshore	Eukaryota	Heterotrophic Eukaryotic Protists
776	-0.000625649147500573	Nearshore	Eukaryota;Alveolata;Dinoflagellata;Syndiniales;Dino-Group-I;Dino-Group-I-Clade-1;Dino-Group-I-Clade-1_X;Dino-Group-I-Clade-1_X_sp.;	Heterotrophic Eukaryotic Protists
777	-0.000627268779283262	Nearshore	Eukaryota;Alveolata;Dinoflagellata;Syndiniales;Dino-Group-II;Dino-Group-II-Clade-10-and-11;Dino-Group-II-Clade-10-and-11_X;Dino-Group-II-Clade-10-and-11_X_sp.;	Heterotrophic Eukaryotic Protists
778	-0.000630419493874854	Nearshore	Eukaryota	Heterotrophic Eukaryotic Protists
779	-0.000633785829139203	Nearshore	Eukaryota;Stramenopiles;Sagenista;MAST-7;MAST-7A;MAST-7A_X;MAST-7A_XX;MAST-7A_XX_sp.;	Heterotrophic Eukaryotic Protists
780	-0.000637906041762285	Nearshore	Eukaryota;Alveolata;Ciliophora;Spirotrichea;Choreotrichida;Leegaardiellidae_B;Leegaardiella;Leegaardiella_sp.;	Heterotrophic Eukaryotic Protists
781	-0.000649474386447164	Nearshore	Eukaryota;Alveolata;Dinoflagellata;Syndiniales;Dino-Group-I;Dino-Group-I-Clade-4;Dino-Group-I-Clade-4_X;Dino-Group-I-Clade-4_X_sp.;	Heterotrophic Eukaryotic Protists
782	-0.000669766122829924	Nearshore	Eukaryota;Alveolata;Dinoflagellata;Syndiniales;Dino-Group-II;Dino-Group-II-Clade-10-and-11;Dino-Group-II-Clade-10-and-11_X;Dino-Group-II-Clade-10-and-11_X_sp.;	Heterotrophic Eukaryotic Protists
783	-0.000674401944279887	Nearshore	Eukaryota;Alveolata;Ciliophora;Spirotrichea;Strombidiida_F;Strombidiida_F_X;Strombidiida_F_XX;Strombidiida_F_XX_sp.;	Heterotrophic Eukaryotic Protists
784	-0.000684553566369043	Nearshore	Eukaryota;Alveolata;Dinoflagellata;Syndiniales;Dino-Group-II;Dino-Group-II-Clade-10-and-11;Dino-Group-II-Clade-10-and-11_X;Dino-Group-II-Clade-10-and-11_X_sp.;	Heterotrophic Eukaryotic Protists
785	-0.000690311052844804	Nearshore	Eukaryota;Alveolata;Dinoflagellata;Syndiniales;Dino-Group-III;Dino-Group-III_X;Dino-Group-III_XX;Dino-Group-III_XX_sp.;	Heterotrophic Eukaryotic Protists
786	-0.000693575344687696	Nearshore	Eukaryota;Alveolata;Dinoflagellata;Syndiniales;Dino-Group-II;Dino-Group-II-Clade-3;Dino-Group-II-Clade-3_X;Dino-Group-II-Clade-3_X_sp.;	Heterotrophic Eukaryotic Protists
787	-0.000702872338144084	Nearshore	Eukaryota;Stramenopiles;Pseudofungi;Oomycota;Oomycota_X;Peronosporales	Heterotrophic Eukaryotic Protists
788	-0.000704180635164253	Nearshore	Eukaryota;Stramenopiles;Opalozoa;MAST-3;MAST-3E;MAST-3E_X;MAST-3E_XX;MAST-3E_XX_sp.;	Heterotrophic Eukaryotic Protists
789	-0.000725688386485712	Nearshore	Eukaryota;Alveolata;Ciliophora;Spirotrichea;Choreotrichida;Leegaardiellidae_B;Leegaardiella;Leegaardiella_sp.;	Heterotrophic Eukaryotic Protists
790	-0.000727010793804252	Nearshore	Eukaryota	Heterotrophic Eukaryotic Protists
791	-0.000753885280008142	Nearshore	Eukaryota	Heterotrophic Eukaryotic Protists
792	-0.000759803928942495	Nearshore	Eukaryota;Alveolata;Ciliophora;Spirotrichea;Strombidiida;Tontoniidae_A;Laboea;Laboea_strobila;	Heterotrophic Eukaryotic Protists
793	-0.000760035308810568	Nearshore	Eukaryota;Alveolata;Dinoflagellata;Syndiniales;Dino-Group-II;Dino-Group-II-Clade-10-and-11;Dino-Group-II-Clade-10-and-11_X;Dino-Group-II-Clade-10-and-11_X_sp.;	Heterotrophic Eukaryotic Protists
794	-0.000762455786099403	Nearshore	Eukaryota	Heterotrophic Eukaryotic Protists
795	-0.000802366414933144	Nearshore	Eukaryota;Alveolata;Dinoflagellata	Heterotrophic Eukaryotic Protists
796	-0.000824277903616842	Nearshore	Eukaryota;Alveolata	Heterotrophic Eukaryotic Protists
797	-0.000878913137936419	Nearshore	Eukaryota;Archaeplastida	Heterotrophic Eukaryotic Protists
798	-0.000879154468628267	Nearshore	Eukaryota;Alveolata;Dinoflagellata	Heterotrophic Eukaryotic Protists
799	-0.000892801669013618	Nearshore	Eukaryota;Opisthokonta;Choanoflagellida;Choanoflagellatea;Acanthoecida;Stephanoecidae_Group_D;Stephanoecidae_Group_D_X;Stephanoecidae_Group_D_X_sp.;	Heterotrophic Eukaryotic Protists
800	-0.00089331679843669	Nearshore	Eukaryota;Hacrobia;Telonemia;Telonemia_X;Telonemia_XX;Telonemia-Group-2;Telonemia-Group-2_X;Telonemia-Group-2_X_sp.;	Heterotrophic Eukaryotic Protists
801	-0.000903723795522403	Nearshore	Eukaryota;Alveolata;Ciliophora;Spirotrichea;Strombidiida_D;Strombidiida_D_X;Strombidiida_D_XX;Strombidiida_D_XX_sp.;	Heterotrophic Eukaryotic Protists
802	-0.000914405825647647	Nearshore	Eukaryota;Alveolata;Ciliophora;Spirotrichea;Tintinnida;Tintinnidae;Tintinnidae_X;Tintinnidae_X_sp.;	Heterotrophic Eukaryotic Protists
803	-0.000916247257271245	Nearshore	Eukaryota	Heterotrophic Eukaryotic Protists
804	-0.000919378186473875	Nearshore	Eukaryota;Archaeplastida	Heterotrophic Eukaryotic Protists
805	-0.000930748653903006	Nearshore	Eukaryota	Heterotrophic Eukaryotic Protists
806	-0.000951450985935914	Nearshore	Eukaryota	Heterotrophic Eukaryotic Protists
807	-0.000978658405954362	Nearshore	Eukaryota;Stramenopiles;Opalozoa;MAST-3;MAST-3E;MAST-3E_X;MAST-3E_XX;MAST-3E_XX_sp.;	Heterotrophic Eukaryotic Protists
808	-0.000994741652206661	Nearshore	Eukaryota;Alveolata;Ciliophora;Spirotrichea;Strombidiida;Strombidiidae_L;Strombidiidae_L_X;Strombidiidae_L_X_sp.;	Heterotrophic Eukaryotic Protists
809	-0.00101238603752778	Nearshore	Eukaryota;Rhizaria;Radiolaria;Polycystinea;Collodaria;Collodaria_X;Collodaria_XX;Collodaria_XX_sp.;	Heterotrophic Eukaryotic Protists
810	-0.00101658732436052	Nearshore	Eukaryota;Alveolata;Ciliophora;Spirotrichea;Choreotrichida;Leegaardiellidae_B;Leegaardiella;Leegaardiella_sp.;	Heterotrophic Eukaryotic Protists
811	-0.0010259833609565	Nearshore	Eukaryota;Alveolata;Ciliophora;Spirotrichea;Strombidiida;Tontoniidae_A;Spirotontonia;Spirotontonia_sp.;	Heterotrophic Eukaryotic Protists
812	-0.00102726419201196	Nearshore	Eukaryota	Heterotrophic Eukaryotic Protists
813	-0.001041216332495	Nearshore	Eukaryota	Heterotrophic Eukaryotic Protists
814	-0.00106034912602714	Nearshore	Eukaryota;Alveolata;Apicomplexa;Gregarinomorphea;Eugregarinorida;Cephaloidophoridae;Cephaloidophoridae_X;Cephaloidophoridae_X_sp.;	Heterotrophic Eukaryotic Protists
815	-0.00106945847812288	Nearshore	Eukaryota;Stramenopiles;Sagenista;MAST-7;MAST-7B;MAST-7B_X;MAST-7B_XX;MAST-7B_XX_sp.;	Heterotrophic Eukaryotic Protists
816	-0.00107975409218906	Nearshore	Eukaryota;Alveolata	Heterotrophic Eukaryotic Protists
817	-0.00108895012862824	Nearshore	Eukaryota;Rhizaria;Radiolaria;Polycystinea;Nassellaria;Plagiacanthoidea;Lithomelissa;Lithomelissa_setosa;	Heterotrophic Eukaryotic Protists
818	-0.00109990290227987	Nearshore	Eukaryota;Rhizaria;Radiolaria;Polycystinea;Collodaria;Sphaerozoidae	Heterotrophic Eukaryotic Protists
819	-0.00111278278582704	Nearshore	Eukaryota;Alveolata;Dinoflagellata;Syndiniales;Dino-Group-III;Dino-Group-III_X;Dino-Group-III_XX;Dino-Group-III_XX_sp.;	Heterotrophic Eukaryotic Protists
820	-0.0011329200605923	Nearshore	Eukaryota;Alveolata;Dinoflagellata;Syndiniales;Dino-Group-I;Dino-Group-I-Clade-1;Dino-Group-I-Clade-1_X;Dino-Group-I-Clade-1_X_sp.;	Heterotrophic Eukaryotic Protists
821	-0.00116284267740726	Nearshore	Eukaryota;Alveolata;Ciliophora;Ciliophora_X;Ciliophora_XX;Ciliophora_XXX;Mesodinium;Mesodinium_sp.;	Heterotrophic Eukaryotic Protists
822	-0.00117425339010688	Nearshore	Eukaryota	Heterotrophic Eukaryotic Protists
823	-0.00117515462495377	Nearshore	Eukaryota	Heterotrophic Eukaryotic Protists
824	-0.00118484473600109	Nearshore	Eukaryota	Heterotrophic Eukaryotic Protists
825	-0.00118853622820717	Nearshore	Eukaryota;Alveolata;Ciliophora;Spirotrichea;Strombidiida;Strombidiidae_M;Strombidium_M	Heterotrophic Eukaryotic Protists
826	-0.00123344355296259	Nearshore	Eukaryota;Stramenopiles;Sagenista;Labyrinthulomycetes;Labyrinthulales;Labyrinthulaceae;Aplanochytrium;Aplanochytrium_sp.;	Heterotrophic Eukaryotic Protists
827	-0.00125210389625366	Nearshore	Eukaryota	Heterotrophic Eukaryotic Protists
828	-0.00128400761459229	Nearshore	Eukaryota	Heterotrophic Eukaryotic Protists
829	-0.00128609490409355	Nearshore	Eukaryota;Alveolata;Dinoflagellata;Syndiniales;Dino-Group-II;Dino-Group-II-Clade-6;Dino-Group-II-Clade-6_X;Dino-Group-II-Clade-6_X_sp.;	Heterotrophic Eukaryotic Protists
830	-0.00129833576806587	Nearshore	Eukaryota;Rhizaria;Radiolaria;Polycystinea;Collodaria;Collodaria_X;Collodaria_XX;Collodaria_XX_sp.;	Heterotrophic Eukaryotic Protists
831	-0.0013548545702092	Nearshore	Eukaryota;Alveolata;Ciliophora;Spirotrichea;Choreotrichida;Strobilidiidae_I;Pelagostrobilidium;Pelagostrobilidium_neptuni;	Heterotrophic Eukaryotic Protists
832	-0.00136637111108327	Nearshore	Eukaryota;Hacrobia;Katablepharidophyta;Katablepharidaceae;Katablepharidales;Katablepharidales_X;Katablepharidales_XX;Katablepharidales_XX_sp.;	Heterotrophic Eukaryotic Protists
833	-0.00138042662607246	Nearshore	Eukaryota;Alveolata;Dinoflagellata;Syndiniales;Dino-Group-II;Dino-Group-II-Clade-10-and-11;Dino-Group-II-Clade-10-and-11_X;Dino-Group-II-Clade-10-and-11_X_sp.;	Heterotrophic Eukaryotic Protists
834	-0.00142721300498867	Nearshore	Eukaryota	Heterotrophic Eukaryotic Protists
835	-0.00149457745051652	Nearshore	Eukaryota;Archaeplastida	Heterotrophic Eukaryotic Protists
836	-0.00151197089686538	Nearshore	Eukaryota;Alveolata;Dinoflagellata;Syndiniales;Dino-Group-I;Dino-Group-I-Clade-5;Dino-Group-I-Clade-5_X;Dino-Group-I-Clade-5_X_sp.;	Heterotrophic Eukaryotic Protists
837	-0.00167162189837888	Nearshore	Eukaryota;Alveolata;Ciliophora;Spirotrichea;Strombidiida;Tontoniidae_B;Pseudotontonia;Pseudotontonia_sp.;	Heterotrophic Eukaryotic Protists
838	-0.00169381511810041	Nearshore	Eukaryota	Heterotrophic Eukaryotic Protists
839	-0.00177314295189559	Nearshore	Eukaryota;Alveolata;Dinoflagellata;Syndiniales;Dino-Group-III;Dino-Group-III_X;Dino-Group-III_XX;Dino-Group-III_XX_sp.;	Heterotrophic Eukaryotic Protists
840	-0.00184804034500841	Nearshore	Eukaryota;Archaeplastida	Heterotrophic Eukaryotic Protists
841	-0.00212664907542176	Nearshore	Eukaryota;Alveolata	Heterotrophic Eukaryotic Protists
842	-0.00214485453530072	Nearshore	Eukaryota	Heterotrophic Eukaryotic Protists
843	-0.00231081525829425	Nearshore	Eukaryota;Alveolata;Dinoflagellata;Syndiniales;Dino-Group-III;Dino-Group-III_X;Dino-Group-III_XX;Dino-Group-III_XX_sp.;	Heterotrophic Eukaryotic Protists
844	-0.0023324035816406	Nearshore	Eukaryota;Alveolata;Ciliophora;Spirotrichea;Strombidiida_D;Strombidiida_D_X;Strombidiida_D_XX;Strombidiida_D_XX_sp.;	Heterotrophic Eukaryotic Protists
845	-0.00247815380467805	Nearshore	Eukaryota	Heterotrophic Eukaryotic Protists
846	-0.00267570166963989	Nearshore	Eukaryota;Alveolata;Ciliophora;Spirotrichea;Strombidiida;Strombidiidae_H;Strombidiidae_H_X;Strombidiidae_H_X_sp.;	Heterotrophic Eukaryotic Protists
847	-0.00268461651405264	Nearshore	Eukaryota;Alveolata;Apicomplexa;Gregarinomorphea;Eugregarinorida;Cephaloidophoridae;Cephaloidophoridae_X;Cephaloidophoridae_X_sp.;	Heterotrophic Eukaryotic Protists
848	-0.00295677470483339	Nearshore	Eukaryota;Hacrobia;Picozoa;Picozoa_X;Picozoa_XX;Picozoa_XXX;Picozoa_XXXX;Picozoa_XXXX_sp.;	Heterotrophic Eukaryotic Protists
849	-0.00297261616323129	Nearshore	Eukaryota;Alveolata;Ciliophora;Ciliophora_X;Ciliophora_XX;Ciliophora_XXX;Mesodinium;Mesodinium_sp.;	Heterotrophic Eukaryotic Protists
850	-0.00305883802048922	Nearshore	Eukaryota;Alveolata;Ciliophora;Spirotrichea	Heterotrophic Eukaryotic Protists
851	-0.00335650008354526	Nearshore	Eukaryota;Archaeplastida	Heterotrophic Eukaryotic Protists
852	-0.00354567927052555	Nearshore	Eukaryota;Alveolata	Heterotrophic Eukaryotic Protists
853	-0.00465896310483051	Nearshore	Eukaryota	Heterotrophic Eukaryotic Protists
854	-0.00533448320703443	Nearshore	Eukaryota	Heterotrophic Eukaryotic Protists
855	-0.00944759285926555	Nearshore	Eukaryota	Heterotrophic Eukaryotic Protists
856	-0.016037822401785	Nearshore	Eukaryota	Heterotrophic Eukaryotic Protists
857	-0.0344062548242122	Nearshore	Eukaryota	Heterotrophic Eukaryotic Protists
858	-0.0543799389366902	Nearshore	Eukaryota	Heterotrophic Eukaryotic Protists
859	0.0541018677039207	Offshore	Eukaryota;Alveolata;Dinoflagellata;Dinophyceae;Gymnodiniales;Gymnodiniaceae	Photosynthetic Eukaryotic Protists
860	0.0369828734420632	Offshore	Eukaryota;Alveolata;Dinoflagellata;Dinophyceae	Photosynthetic Eukaryotic Protists
861	0.0298748468842517	Offshore	Eukaryota;Stramenopiles;Ochrophyta;Pelagophyceae;Pelagomonadales;Pelagomonadaceae;Pelagomonas;Pelagomonas_calceolata;	Photosynthetic Eukaryotic Protists
862	0.024079961931964	Offshore	Eukaryota;Archaeplastida;Chlorophyta;Mamiellophyceae;Mamiellales;Bathycoccaceae;Bathycoccus;Bathycoccus_prasinos;	Photosynthetic Eukaryotic Protists
863	0.0109301573599239	Offshore	Eukaryota;Alveolata;Dinoflagellata;Dinophyceae;Gymnodiniales;Warnowiaceae;Warnowia;Warnowia_sp.;	Photosynthetic Eukaryotic Protists
864	0.0101431923709725	Offshore	Eukaryota;Alveolata;Dinoflagellata;Dinophyceae;Gymnodiniales;Kareniaceae;Karlodinium	Photosynthetic Eukaryotic Protists
865	0.00984994132288652	Offshore	Eukaryota;Alveolata;Dinoflagellata;Dinophyceae;Gymnodiniales;Kareniaceae;Karlodinium;Karlodinium_veneficum;	Photosynthetic Eukaryotic Protists
866	0.00980945348890529	Offshore	Eukaryota;Alveolata;Dinoflagellata;Dinophyceae;Gymnodiniales;Gymnodiniaceae;Gyrodinium	Photosynthetic Eukaryotic Protists
867	0.00698860783057088	Offshore	Eukaryota;Alveolata;Dinoflagellata;Dinophyceae;Prorocentrales;Prorocentraceae;Prorocentrum;Prorocentrum_sp.;	Photosynthetic Eukaryotic Protists
868	0.00697936310385877	Offshore	Eukaryota;Alveolata;Dinoflagellata;Dinophyceae;Gymnodiniales;Gymnodiniaceae;Gyrodinium	Photosynthetic Eukaryotic Protists
869	0.0065773959050608	Offshore	Eukaryota;Alveolata;Dinoflagellata;Dinophyceae;Gymnodiniales;Gymnodiniaceae;Gymnodinium;Gymnodinium_sp.;	Photosynthetic Eukaryotic Protists
870	0.00587149481540885	Offshore	Eukaryota;Archaeplastida;Chlorophyta;Trebouxiophyceae;Chlorellales;Chlorellales_X;Picochlorum;Picochlorum_sp.;	Photosynthetic Eukaryotic Protists
871	0.00487641431225097	Offshore	Eukaryota;Hacrobia;Haptophyta;Prymnesiophyceae;Prymnesiophyceae_Clade_D;Prymnesiophyceae_Clade_D_X;Prymnesiophyceae_Clade_D_XX;Prymnesiophyceae_Clade_D_XX_sp.;	Photosynthetic Eukaryotic Protists
872	0.00475272361030374	Offshore	Eukaryota;Archaeplastida;Chlorophyta;Prasino-Clade-9;Prasino-Clade-9_X;Prasino-Clade-9_XX;Prasino-Clade-9_XXX;Prasino-Clade-9_XXX_sp.;	Photosynthetic Eukaryotic Protists
873	0.00421668471338813	Offshore	Eukaryota;Alveolata;Dinoflagellata;Dinophyceae	Photosynthetic Eukaryotic Protists
874	0.00384319609992028	Offshore	Eukaryota;Stramenopiles;Ochrophyta;Pelagophyceae;Pelagomonadales;Pelagomonadaceae;Pelagomonadaceae_clade_D1;Pelagomonadaceae_clade_D1_sp.;	Photosynthetic Eukaryotic Protists
875	0.00379037071978013	Offshore	Eukaryota;Alveolata;Dinoflagellata;Dinophyceae	Photosynthetic Eukaryotic Protists
876	0.00378249974192672	Offshore	Eukaryota;Alveolata;Dinoflagellata;Dinophyceae	Photosynthetic Eukaryotic Protists
877	0.00369987795931087	Offshore	Eukaryota;Alveolata;Dinoflagellata;Dinophyceae;Peridiniales	Photosynthetic Eukaryotic Protists
878	0.00312270391258832	Offshore	Eukaryota;Stramenopiles;Ochrophyta;MOCH-2;MOCH-2_X;MOCH-2_XX;MOCH-2_XXX;MOCH-2_XXX_sp.;	Photosynthetic Eukaryotic Protists
879	0.00309774849355921	Offshore	Eukaryota;Hacrobia;Cryptophyta;Cryptophyceae;Cryptomonadales;Hemiselmidaceae;Hemiselmis;Hemiselmis_rufescens;	Photosynthetic Eukaryotic Protists
880	0.00285301119524565	Offshore	Eukaryota;Hacrobia;Haptophyta;Prymnesiophyceae;Prymnesiales;Prymnesiaceae	Photosynthetic Eukaryotic Protists
881	0.00276723566202294	Offshore	Eukaryota;Hacrobia;Haptophyta;Prymnesiophyceae;Prymnesiales;Chrysochromulinaceae;Chrysochromulina;Chrysochromulina_sp.;	Photosynthetic Eukaryotic Protists
882	0.00276103743782258	Offshore	Eukaryota;Stramenopiles;Ochrophyta;Dictyochophyceae;Dictyochophyceae_X;Pedinellales;Pedinellales_X;Pedinellales_X_sp.;	Photosynthetic Eukaryotic Protists
883	0.00263786044117502	Offshore	Eukaryota;Alveolata;Dinoflagellata;Dinophyceae	Photosynthetic Eukaryotic Protists
884	0.00241307682067055	Offshore	Eukaryota;Hacrobia;Haptophyta;Prymnesiophyceae;Prymnesiales;Chrysochromulinaceae;Chrysochromulina;Chrysochromulina_sp.;	Photosynthetic Eukaryotic Protists
885	0.00235077995708303	Offshore	Eukaryota;Stramenopiles;Ochrophyta;Dictyochophyceae;Dictyochophyceae_X;Pedinellales;Pedinellales_X;Pedinellales_X_sp.;	Photosynthetic Eukaryotic Protists
886	0.0023032537964644	Offshore	Eukaryota;Alveolata;Dinoflagellata;Dinophyceae;Dinophyceae_X;Dinophyceae_XX;Dinophyceae_XXX;Dinophyceae_XXX_sp.;	Photosynthetic Eukaryotic Protists
887	0.00227807435508754	Offshore	Eukaryota;Archaeplastida;Chlorophyta;Chloropicophyceae;Chloropicales;Chloropicaceae;Chloroparvula;Chloroparvula_pacifica;	Photosynthetic Eukaryotic Protists
888	0.00225533591907939	Offshore	Eukaryota;Alveolata;Dinoflagellata;Dinophyceae	Photosynthetic Eukaryotic Protists
889	0.00221279024370434	Offshore	Eukaryota;Stramenopiles;Ochrophyta	Photosynthetic Eukaryotic Protists
890	0.00221017749579045	Offshore	Eukaryota;Alveolata;Dinoflagellata;Dinophyceae;Peridiniales;Thoracosphaeraceae	Photosynthetic Eukaryotic Protists
891	0.00220060957037771	Offshore	Eukaryota;Alveolata;Dinoflagellata;Dinophyceae	Photosynthetic Eukaryotic Protists
892	0.00213457621586433	Offshore	Eukaryota;Stramenopiles;Ochrophyta	Photosynthetic Eukaryotic Protists
893	0.00198620891469004	Offshore	Eukaryota;Alveolata;Dinoflagellata;Dinophyceae;Gymnodiniales;Warnowiaceae	Photosynthetic Eukaryotic Protists
894	0.00196844705487065	Offshore	Eukaryota;Alveolata;Dinoflagellata;Dinophyceae;Peridiniales;Thoracosphaeraceae;Pentapharsodinium;Pentapharsodinium_tyrrhenicum;	Photosynthetic Eukaryotic Protists
895	0.00195827132285027	Offshore	Eukaryota;Stramenopiles;Ochrophyta;Chrysophyceae;Chrysophyceae_X;Chrysophyceae_Clade-G;Chrysophyceae_Clade-G_X;Chrysophyceae_Clade-G_X_sp.;	Photosynthetic Eukaryotic Protists
896	0.00194556754391957	Offshore	Eukaryota;Alveolata;Dinoflagellata;Dinophyceae;Prorocentrales;Prorocentraceae;Prorocentrum;Prorocentrum_sp.;	Photosynthetic Eukaryotic Protists
897	0.00194409565488308	Offshore	Eukaryota;Stramenopiles;Ochrophyta;Dictyochophyceae;Dictyochophyceae_X;Florenciellales;Pseudochattonella;Pseudochattonella_verruculosa;	Photosynthetic Eukaryotic Protists
898	0.00193600668719025	Offshore	Eukaryota;Alveolata;Dinoflagellata;Dinophyceae	Photosynthetic Eukaryotic Protists
899	0.00192670535609496	Offshore	Eukaryota;Alveolata;Dinoflagellata;Dinophyceae;Gymnodiniales;Gymnodiniaceae	Photosynthetic Eukaryotic Protists
900	0.00190049196624595	Offshore	Eukaryota;Alveolata;Dinoflagellata;Dinophyceae;Gymnodiniales;Kareniaceae;Takayama;Takayama_pulchellum;	Photosynthetic Eukaryotic Protists
901	0.00180950839366775	Offshore	Eukaryota;Alveolata;Dinoflagellata;Dinophyceae	Photosynthetic Eukaryotic Protists
902	0.00178107120283454	Offshore	Eukaryota;Alveolata;Dinoflagellata;Dinophyceae;Dinophysiales;Oxyphysiaceae;Phalachroma	Photosynthetic Eukaryotic Protists
903	0.00177142509914446	Offshore	Eukaryota;Hacrobia;Haptophyta;Prymnesiophyceae;Prymnesiophyceae_X;Braarudosphaeraceae;Braarudosphaeraceae_X;Braarudosphaeraceae_X_sp.;	Photosynthetic Eukaryotic Protists
904	0.00177041290246036	Offshore	Eukaryota;Alveolata;Dinoflagellata;Dinophyceae;Prorocentrales;Prorocentraceae;Prorocentrum;Prorocentrum_sp.;	Photosynthetic Eukaryotic Protists
905	0.00173335932504954	Offshore	Eukaryota;Alveolata;Dinoflagellata;Dinophyceae;Gymnodiniales;Warnowiaceae	Photosynthetic Eukaryotic Protists
906	0.00172501949052262	Offshore	Eukaryota;Stramenopiles;Ochrophyta;Pelagophyceae;Pelagomonadales;Pelagomonadaceae;Aureococcus;Aureococcus_anophagefferens;	Photosynthetic Eukaryotic Protists
907	0.00167708292909988	Offshore	Eukaryota;Archaeplastida;Chlorophyta;Chloropicophyceae;Chloropicales;Chloropicaceae;Chloropicon	Photosynthetic Eukaryotic Protists
908	0.00146991950946306	Offshore	Eukaryota;Archaeplastida;Chlorophyta;Chloropicophyceae;Chloropicales;Chloropicaceae;Chloroparvula;Chloroparvula_pacifica;	Photosynthetic Eukaryotic Protists
909	0.00146984136339682	Offshore	Eukaryota;Stramenopiles;Ochrophyta;Chrysophyceae;Chrysophyceae_X;Chrysophyceae_Clade-G;Chrysophyceae_Clade-G_X;Chrysophyceae_Clade-G_X_sp.;	Photosynthetic Eukaryotic Protists
910	0.00142889884325894	Offshore	Eukaryota;Alveolata;Dinoflagellata;Dinophyceae;Prorocentrales;Prorocentraceae;Prorocentrum;Prorocentrum_sp.;	Photosynthetic Eukaryotic Protists
911	0.00140491751459672	Offshore	Eukaryota;Alveolata;Dinoflagellata;Dinophyceae;Gymnodiniales;Warnowiaceae;Warnowia;Warnowia_sp.;	Photosynthetic Eukaryotic Protists
912	0.00139308506147899	Offshore	Eukaryota;Alveolata;Dinoflagellata;Dinophyceae	Photosynthetic Eukaryotic Protists
913	0.00138193251940888	Offshore	Eukaryota;Alveolata;Dinoflagellata;Dinophyceae	Photosynthetic Eukaryotic Protists
914	0.00136322637907078	Offshore	Eukaryota;Alveolata;Dinoflagellata;Dinophyceae	Photosynthetic Eukaryotic Protists
915	0.00135064509250716	Offshore	Eukaryota;Alveolata;Dinoflagellata;Dinophyceae	Photosynthetic Eukaryotic Protists
916	0.00133622210628029	Offshore	Eukaryota;Alveolata;Dinoflagellata;Ellobiophyceae;Thalassomycetales;Thalassomycetaceae;Ellobiopsis;Ellobiopsis_chattonii;	Photosynthetic Eukaryotic Protists
917	0.00130583819084597	Offshore	Eukaryota;Stramenopiles;Ochrophyta;MOCH-2;MOCH-2_X;MOCH-2_XX;MOCH-2_XXX;MOCH-2_XXX_sp.;	Photosynthetic Eukaryotic Protists
918	0.00128514299030039	Offshore	Eukaryota;Alveolata;Dinoflagellata;Dinophyceae	Photosynthetic Eukaryotic Protists
919	0.00126450477858128	Offshore	Eukaryota;Alveolata;Dinoflagellata;Dinophyceae;Gymnodiniales;Kareniaceae;Karenia	Photosynthetic Eukaryotic Protists
920	0.00125856714150908	Offshore	Eukaryota;Alveolata;Dinoflagellata;Dinophyceae;Prorocentrales;Prorocentraceae;Prorocentrum;Prorocentrum_sp.;	Photosynthetic Eukaryotic Protists
921	0.0011999109870817	Offshore	Eukaryota;Alveolata;Dinoflagellata;Dinophyceae	Photosynthetic Eukaryotic Protists
922	0.00119012234607594	Offshore	Eukaryota;Alveolata;Dinoflagellata;Dinophyceae;Peridiniales;Blastodiniaceae;Blastodinium	Photosynthetic Eukaryotic Protists
923	0.00118342781332661	Offshore	Eukaryota;Alveolata;Dinoflagellata;Dinophyceae;Gonyaulacales;Ceratiaceae;Tripos;Tripos_tenuis;	Photosynthetic Eukaryotic Protists
924	0.00116326235409389	Offshore	Eukaryota;Alveolata;Dinoflagellata;Dinophyceae;Gymnodiniales;Gymnodiniaceae;Gymnodinium;Gymnodinium_sp.;	Photosynthetic Eukaryotic Protists
925	0.00116020312939111	Offshore	Eukaryota;Alveolata;Dinoflagellata;Dinophyceae;Gymnodiniales;Kareniaceae;Karlodinium	Photosynthetic Eukaryotic Protists
926	0.00115787016830112	Offshore	Eukaryota;Stramenopiles;Ochrophyta;Dictyochophyceae;Dictyochophyceae_X	Photosynthetic Eukaryotic Protists
927	0.00113859685323998	Offshore	Eukaryota;Alveolata;Dinoflagellata;Dinophyceae	Photosynthetic Eukaryotic Protists
928	0.00113257189910323	Offshore	Eukaryota;Alveolata;Dinoflagellata;Dinophyceae	Photosynthetic Eukaryotic Protists
929	0.00104046900709151	Offshore	Eukaryota;Alveolata;Dinoflagellata;Dinophyceae	Photosynthetic Eukaryotic Protists
930	0.00102545107463746	Offshore	Eukaryota;Stramenopiles;Ochrophyta;Dictyochophyceae;Dictyochophyceae_X;Pedinellales;Pedinellales_X;Pedinellales_X_sp.;	Photosynthetic Eukaryotic Protists
931	0.0010239387934198	Offshore	Eukaryota;Stramenopiles;Ochrophyta	Photosynthetic Eukaryotic Protists
932	0.00101679807469896	Offshore	Eukaryota;Alveolata;Dinoflagellata;Dinophyceae	Photosynthetic Eukaryotic Protists
933	0.000984609505867164	Offshore	Eukaryota;Alveolata;Dinoflagellata;Dinophyceae	Photosynthetic Eukaryotic Protists
934	0.000975358404842005	Offshore	Eukaryota;Alveolata;Dinoflagellata;Dinophyceae;Peridiniales;Amphidomataceae;Azadinium	Photosynthetic Eukaryotic Protists
935	0.000960324506660677	Offshore	Eukaryota;Alveolata;Dinoflagellata;Dinophyceae;Peridiniales;Heterocapsaceae;Heterocapsa;Heterocapsa_nei/rotundata;	Photosynthetic Eukaryotic Protists
936	0.000913410091285332	Offshore	Eukaryota;Hacrobia;Haptophyta;Prymnesiophyceae;Prymnesiales;Chrysochromulinaceae;Chrysochromulina;Chrysochromulina_sp.;	Photosynthetic Eukaryotic Protists
937	-0.00114127063674879	Nearshore	Eukaryota;Stramenopiles;Ochrophyta;Bacillariophyta;Bacillariophyta_X;Raphid-pennate;Pseudo-nitzschia	Photosynthetic Eukaryotic Protists
938	-0.00122300269018064	Nearshore	Eukaryota;Archaeplastida;Chlorophyta;Pyramimonadophyceae;Pyramimonadales	Photosynthetic Eukaryotic Protists
939	-0.00129279598539514	Nearshore	Eukaryota;Stramenopiles;Ochrophyta;Bacillariophyta;Bacillariophyta_X;Raphid-pennate;Pseudo-nitzschia	Photosynthetic Eukaryotic Protists
940	-0.00131206743216187	Nearshore	Eukaryota;Stramenopiles;Ochrophyta;Bacillariophyta;Bacillariophyta_X	Photosynthetic Eukaryotic Protists
941	-0.0013125627027001	Nearshore	Eukaryota;Alveolata;Dinoflagellata;Dinophyceae	Photosynthetic Eukaryotic Protists
942	-0.00133769872365632	Nearshore	Eukaryota;Alveolata;Dinoflagellata;Dinophyceae;Gonyaulacales;Goniodomataceae;Alexandrium;Alexandrium_fundyense;	Photosynthetic Eukaryotic Protists
943	-0.0014198441237821	Nearshore	Eukaryota;Hacrobia;Haptophyta;Prymnesiophyceae;Prymnesiales;Chrysochromulinaceae;Chrysochromulina;Chrysochromulina_sp.;	Photosynthetic Eukaryotic Protists
944	-0.00144126664044233	Nearshore	Eukaryota;Alveolata;Dinoflagellata;Dinophyceae;Gymnodiniales;Gymnodiniaceae	Photosynthetic Eukaryotic Protists
945	-0.00145201787153198	Nearshore	Eukaryota;Stramenopiles;Ochrophyta;Bacillariophyta;Bacillariophyta_X;Radial-centric-basal-Coscinodiscophyceae;Leptocylindrus;Leptocylindrus_danicus;	Photosynthetic Eukaryotic Protists
946	-0.00145752696071377	Nearshore	Eukaryota;Alveolata;Dinoflagellata;Dinophyceae	Photosynthetic Eukaryotic Protists
947	-0.00154086913998706	Nearshore	Eukaryota;Hacrobia;Haptophyta;Prymnesiophyceae;Prymnesiales;Chrysochromulinaceae;Chrysochromulina;Chrysochromulina_sp.;	Photosynthetic Eukaryotic Protists
948	-0.00154786353502005	Nearshore	Eukaryota;Stramenopiles;Ochrophyta;Bacillariophyta;Bacillariophyta_X;Polar-centric-Mediophyceae;Thalassiosira	Photosynthetic Eukaryotic Protists
949	-0.00154900496256977	Nearshore	Eukaryota;Stramenopiles;Ochrophyta;Bacillariophyta;Bacillariophyta_X;Polar-centric-Mediophyceae;Minidiscus;Minidiscus_variabilis;	Photosynthetic Eukaryotic Protists
950	-0.00156898348667713	Nearshore	Eukaryota;Alveolata;Dinoflagellata;Dinophyceae;Suessiales;Suessiaceae;Biecheleria;Biecheleria_cincta;	Photosynthetic Eukaryotic Protists
951	-0.00157611180146806	Nearshore	Eukaryota;Alveolata;Dinoflagellata;Dinophyceae;Gymnodiniales;Gymnodiniaceae;Paragymnodinium;Paragymnodinium_shiwhaense;	Photosynthetic Eukaryotic Protists
952	-0.00159832032545982	Nearshore	Eukaryota;Stramenopiles;Ochrophyta;Bacillariophyta;Bacillariophyta_X;Polar-centric-Mediophyceae;Chaetoceros;Chaetoceros_rostratus;	Photosynthetic Eukaryotic Protists
953	-0.00163028818709665	Nearshore	Eukaryota;Stramenopiles;Ochrophyta;Bacillariophyta;Bacillariophyta_X;Polar-centric-Mediophyceae;Chaetoceros;Chaetoceros_socialis;	Photosynthetic Eukaryotic Protists
954	-0.0016764126249493	Nearshore	Eukaryota;Stramenopiles;Ochrophyta;Bacillariophyta;Bacillariophyta_X;Polar-centric-Mediophyceae;Thalassiosira;Thalassiosira_sp.;	Photosynthetic Eukaryotic Protists
955	-0.00167867817739761	Nearshore	Eukaryota;Alveolata;Dinoflagellata;Dinophyceae	Photosynthetic Eukaryotic Protists
956	-0.00168408074688096	Nearshore	Eukaryota;Alveolata;Dinoflagellata;Dinophyceae;Peridiniales;Heterocapsaceae;Heterocapsa;Heterocapsa_pygmaea;	Photosynthetic Eukaryotic Protists
957	-0.00169597294923708	Nearshore	Eukaryota;Hacrobia;Cryptophyta;Cryptophyceae;Cryptomonadales;Cryptomonadales_X	Photosynthetic Eukaryotic Protists
958	-0.00172262908554408	Nearshore	Eukaryota;Alveolata;Dinoflagellata;Dinophyceae;Gonyaulacales;Goniodomataceae;Alexandrium;Alexandrium_fundyense;	Photosynthetic Eukaryotic Protists
959	-0.00181752918226884	Nearshore	Eukaryota;Stramenopiles;Ochrophyta;Raphidophyceae;Raphidophyceae_X;Raphidophyceae_XX;Heterosigma;Heterosigma_akashiwo;	Photosynthetic Eukaryotic Protists
960	-0.00183663455320271	Nearshore	Eukaryota;Alveolata;Dinoflagellata;Dinophyceae;Gymnodiniales;Gymnodiniaceae	Photosynthetic Eukaryotic Protists
961	-0.00183808624845952	Nearshore	Eukaryota;Stramenopiles;Ochrophyta;Bacillariophyta;Bacillariophyta_X;Raphid-pennate	Photosynthetic Eukaryotic Protists
962	-0.0018487587144094	Nearshore	Eukaryota;Rhizaria;Cercozoa;Filosa-Thecofilosea;Cryomonadida;Cryothecomonas-lineage;Cryothecomonas;Cryothecomonas_sp.;	Photosynthetic Eukaryotic Protists
963	-0.00188541721571267	Nearshore	Eukaryota;Stramenopiles;Ochrophyta;Bacillariophyta;Bacillariophyta_X;Polar-centric-Mediophyceae;Chaetoceros;Chaetoceros_debilis_2;	Photosynthetic Eukaryotic Protists
964	-0.00189991568384527	Nearshore	Eukaryota;Hacrobia;Cryptophyta;Cryptophyceae;Cryptomonadales;Cryptomonadales_X;Teleaulax;Teleaulax_acuta;	Photosynthetic Eukaryotic Protists
965	-0.00194319746759147	Nearshore	Eukaryota;Stramenopiles;Ochrophyta;Bacillariophyta;Bacillariophyta_X;Polar-centric-Mediophyceae;Chaetoceros;Chaetoceros_debilis_2;	Photosynthetic Eukaryotic Protists
966	-0.00196949024661504	Nearshore	Eukaryota;Stramenopiles;Ochrophyta;Bacillariophyta;Bacillariophyta_X	Photosynthetic Eukaryotic Protists
967	-0.00200797046109546	Nearshore	Eukaryota;Stramenopiles;Ochrophyta;Bacillariophyta;Bacillariophyta_X;Araphid-pennate	Photosynthetic Eukaryotic Protists
968	-0.00200950567004571	Nearshore	Eukaryota;Alveolata;Dinoflagellata;Dinophyceae;Gonyaulacales;Ceratiaceae;Tripos;Tripos_tenuis;	Photosynthetic Eukaryotic Protists
969	-0.00206864230923814	Nearshore	Eukaryota;Alveolata;Dinoflagellata;Dinophyceae;Gymnodiniales;Gymnodiniaceae;Akashiwo;Akashiwo_sanguinea;	Photosynthetic Eukaryotic Protists
970	-0.00210181609014004	Nearshore	Eukaryota;Alveolata;Dinoflagellata;Dinophyceae;Gonyaulacales;Goniodomataceae;Alexandrium	Photosynthetic Eukaryotic Protists
971	-0.00214379215047423	Nearshore	Eukaryota;Alveolata;Dinoflagellata;Dinophyceae;Dinophyceae_X;Dinophyceae_XX;Dinophyceae_XXX;Dinophyceae_XXX_sp.;	Photosynthetic Eukaryotic Protists
972	-0.00215649286255108	Nearshore	Eukaryota;Alveolata;Dinoflagellata;Dinophyceae	Photosynthetic Eukaryotic Protists
973	-0.00216962235034959	Nearshore	Eukaryota;Stramenopiles;Ochrophyta;Bacillariophyta;Bacillariophyta_X;Polar-centric-Mediophyceae;Eucampia	Photosynthetic Eukaryotic Protists
974	-0.00221377775270398	Nearshore	Eukaryota;Stramenopiles;Ochrophyta;Bacillariophyta;Bacillariophyta_X;Radial-centric-basal-Coscinodiscophyceae	Photosynthetic Eukaryotic Protists
975	-0.00228535733968858	Nearshore	Eukaryota;Stramenopiles;Ochrophyta;Bacillariophyta;Bacillariophyta_X;Raphid-pennate;Raphid-pennate_X;Raphid-pennate_X_sp.;	Photosynthetic Eukaryotic Protists
976	-0.00230627033611962	Nearshore	Eukaryota;Rhizaria;Cercozoa;Filosa-Thecofilosea;Cryomonadida;Protaspa-lineage;Protaspa;Protaspa_sp.;	Photosynthetic Eukaryotic Protists
977	-0.00231235750315784	Nearshore	Eukaryota;Stramenopiles;Ochrophyta;Bacillariophyta;Bacillariophyta_X;Radial-centric-basal-Coscinodiscophyceae	Photosynthetic Eukaryotic Protists
978	-0.00236639166857932	Nearshore	Eukaryota;Alveolata;Dinoflagellata;Dinophyceae;Gymnodiniales;Chytriodiniaceae;Chytriodinium;Chytriodinium_sp.;	Photosynthetic Eukaryotic Protists
979	-0.00240411451164517	Nearshore	Eukaryota;Archaeplastida;Chlorophyta;Mamiellophyceae;Mamiellales;Mamiellaceae;Micromonas;Micromonas_pusilla;	Photosynthetic Eukaryotic Protists
980	-0.0025147490359889	Nearshore	Eukaryota;Stramenopiles;Ochrophyta;Bacillariophyta;Bacillariophyta_X	Photosynthetic Eukaryotic Protists
981	-0.00255901140918154	Nearshore	Eukaryota;Stramenopiles;Ochrophyta;Bacillariophyta;Bacillariophyta_X;Polar-centric-Mediophyceae;Skeletonema;Skeletonema_costatum;	Photosynthetic Eukaryotic Protists
982	-0.00289259497240433	Nearshore	Eukaryota;Alveolata;Dinoflagellata;Dinophyceae;Gonyaulacales;Goniodomataceae;Alexandrium;Alexandrium_pseudogonyaulax;	Photosynthetic Eukaryotic Protists
983	-0.00289401300578125	Nearshore	Eukaryota;Alveolata;Dinoflagellata;Dinophyceae;Peridiniales;Heterocapsaceae;Heterocapsa;Heterocapsa_nei/rotundata;	Photosynthetic Eukaryotic Protists
984	-0.00304313113535729	Nearshore	Eukaryota;Stramenopiles;Ochrophyta;Bacillariophyta;Bacillariophyta_X	Photosynthetic Eukaryotic Protists
985	-0.00313356615409767	Nearshore	Eukaryota;Stramenopiles;Ochrophyta;Bacillariophyta;Bacillariophyta_X;Raphid-pennate;Raphid-pennate_X;Raphid-pennate_X_sp.;	Photosynthetic Eukaryotic Protists
986	-0.00314697297156876	Nearshore	Eukaryota;Alveolata;Dinoflagellata;Dinophyceae;Peridiniales;Heterocapsaceae;Heterocapsa;Heterocapsa_nei/rotundata;	Photosynthetic Eukaryotic Protists
987	-0.00324635015683947	Nearshore	Eukaryota;Alveolata;Dinoflagellata;Dinophyceae	Photosynthetic Eukaryotic Protists
988	-0.00330469187524723	Nearshore	Eukaryota;Hacrobia;Cryptophyta;Cryptophyceae;Cryptomonadales;Cryptomonadales_X;Cryptomonadales_XX;Cryptomonadales_XX_sp.;	Photosynthetic Eukaryotic Protists
989	-0.00332017998240146	Nearshore	Eukaryota;Stramenopiles;Ochrophyta;Bacillariophyta;Bacillariophyta_X;Polar-centric-Mediophyceae;Chaetoceros;Chaetoceros_socialis;	Photosynthetic Eukaryotic Protists
990	-0.00355136514159694	Nearshore	Eukaryota;Alveolata;Dinoflagellata;Dinophyceae;Gonyaulacales;Ceratiaceae;Tripos;Tripos_furca;	Photosynthetic Eukaryotic Protists
991	-0.00377050424448387	Nearshore	Eukaryota;Alveolata;Dinoflagellata;Dinophyceae;Gonyaulacales;Gonyaulacaceae;Gonyaulax;Gonyaulax_polygramma;	Photosynthetic Eukaryotic Protists
992	-0.00393244226373004	Nearshore	Eukaryota;Hacrobia;Haptophyta;Prymnesiophyceae;Phaeocystales;Phaeocystaceae;Phaeocystis	Photosynthetic Eukaryotic Protists
993	-0.00393516423901516	Nearshore	Eukaryota;Alveolata;Dinoflagellata;Dinophyceae;Peridiniales;Heterocapsaceae;Heterocapsa;Heterocapsa_nei/rotundata;	Photosynthetic Eukaryotic Protists
994	-0.00395506421932963	Nearshore	Eukaryota;Stramenopiles;Ochrophyta;Bacillariophyta;Bacillariophyta_X;Polar-centric-Mediophyceae;Thalassiosira	Photosynthetic Eukaryotic Protists
995	-0.00420515248334635	Nearshore	Eukaryota;Archaeplastida;Chlorophyta;Mamiellophyceae;Mamiellales;Mamiellaceae;Micromonas;Micromonas_bravo_B1;	Photosynthetic Eukaryotic Protists
996	-0.00432158769438987	Nearshore	Eukaryota;Stramenopiles;Ochrophyta;Bacillariophyta;Bacillariophyta_X;Raphid-pennate;Pseudo-nitzschia	Photosynthetic Eukaryotic Protists
997	-0.00497277305782664	Nearshore	Eukaryota;Archaeplastida;Chlorophyta;Mamiellophyceae;Mamiellales;Bathycoccaceae;Ostreococcus;Ostreococcus_lucimarinus;	Photosynthetic Eukaryotic Protists
998	-0.00502603212974815	Nearshore	Eukaryota;Archaeplastida;Chlorophyta;Mamiellophyceae;Mamiellales;Mamiellaceae;Micromonas;Micromonas_commoda_A2;	Photosynthetic Eukaryotic Protists
999	-0.00522279118897773	Nearshore	Eukaryota;Hacrobia;Cryptophyta;Cryptophyceae;Cryptomonadales;Cryptomonadales_X;Plagioselmis;Plagioselmis_prolonga;	Photosynthetic Eukaryotic Protists
1000	-0.00527529044672666	Nearshore	Eukaryota;Archaeplastida;Chlorophyta;Mamiellophyceae;Mamiellales;Mamiellaceae;Micromonas;Micromonas_bravo_B2;	Photosynthetic Eukaryotic Protists
1001	-0.00547453455502227	Nearshore	Eukaryota;Stramenopiles;Ochrophyta;Bacillariophyta;Bacillariophyta_X;Polar-centric-Mediophyceae;Arcocellulus;Arcocellulus_cornucervis;	Photosynthetic Eukaryotic Protists
1002	-0.0057884130000713	Nearshore	Eukaryota;Stramenopiles;Ochrophyta;Bacillariophyta;Bacillariophyta_X;Raphid-pennate	Photosynthetic Eukaryotic Protists
1003	-0.00604969195770454	Nearshore	Eukaryota;Alveolata;Dinoflagellata;Dinophyceae;Gonyaulacales;Ceratiaceae;Tripos;Tripos_fusus;	Photosynthetic Eukaryotic Protists
1004	-0.00613911950014908	Nearshore	Eukaryota;Alveolata;Dinoflagellata;Dinophyceae;Gymnodiniales;Gymnodiniaceae;Gyrodinium;Gyrodinium_fusiforme;	Photosynthetic Eukaryotic Protists
1005	-0.00614992245880491	Nearshore	Eukaryota;Alveolata;Dinoflagellata;Dinophyceae;Gymnodiniales;Gymnodiniaceae;Lepidodinium;Lepidodinium_viride;	Photosynthetic Eukaryotic Protists
1006	-0.00648634679607375	Nearshore	Eukaryota;Alveolata;Dinoflagellata;Dinophyceae;Gymnodiniales;Gymnodiniaceae;Gyrodinium;Gyrodinium_rubrum;	Photosynthetic Eukaryotic Protists
1007	-0.00720360247174651	Nearshore	Eukaryota;Stramenopiles;Ochrophyta;Bacillariophyta;Bacillariophyta_X;Polar-centric-Mediophyceae;Chaetoceros;Chaetoceros_radicans;	Photosynthetic Eukaryotic Protists
1008	-0.00758915785889607	Nearshore	Eukaryota;Stramenopiles;Ochrophyta;Bacillariophyta;Bacillariophyta_X;Raphid-pennate;Pseudo-nitzschia;Pseudo-nitzschia_australis;	Photosynthetic Eukaryotic Protists
1009	-0.0101082551903681	Nearshore	Eukaryota;Stramenopiles;Ochrophyta;Bacillariophyta;Bacillariophyta_X;Raphid-pennate;Pseudo-nitzschia	Photosynthetic Eukaryotic Protists
1010	-0.0116900232295964	Nearshore	Eukaryota;Stramenopiles;Ochrophyta;Bacillariophyta;Bacillariophyta_X;Polar-centric-Mediophyceae;Thalassiosira	Photosynthetic Eukaryotic Protists
1011	-0.0139059785003249	Nearshore	Eukaryota;Alveolata;Dinoflagellata;Dinophyceae;Gymnodiniales;Gymnodiniaceae;Margalefidinium;Margalefidinium_fulvescens;	Photosynthetic Eukaryotic Protists
1012	-0.0141130005118812	Nearshore	Eukaryota;Stramenopiles;Ochrophyta;Bacillariophyta;Bacillariophyta_X;Polar-centric-Mediophyceae;Thalassiosira	Photosynthetic Eukaryotic Protists
1013	-0.0177217869838701	Nearshore	Eukaryota;Alveolata;Dinoflagellata;Dinophyceae	Photosynthetic Eukaryotic Protists
1014	-0.0978061497307688	Nearshore	Eukaryota;Archaeplastida;Chlorophyta;Mamiellophyceae;Mamiellales;Bathycoccaceae;Ostreococcus	Photosynthetic Eukaryotic Protists
