# Supplementary material for: Influence of nutrient supply on plankton microbiome biodiversity and distribution in a coastal upwelling region
Source: Nat Commun. 2022 May 4;13:2448. doi: 10.1038/s41467-022-30139-4 (PMC9068609; doi:10.1038/s41467-022-30139-4)
Supplement: Supplementary file 5 — Supplementary Data 2 [file 41467_2022_30139_MOESM5_ESM.csv]

	Sample.Name	sample_num	Cruise	Event	Order_Occ	Sta_ID	Cast_Type	Cardinal_Sta	Station_Notes	Date	Time	DateTime	Lat_Dec	Lon_Dec	Bottle	Assoc_Bottle	Bottle_Depth	Depthm	Del_Depth	Bottle_Notes	NCOG_DNA	NCOG_RNA	DNA_VolFilt	RNA_VolFilt	Pump_Speed	DNA_RNA_Vol_Notes	Filt_Str	Filt_End	Filt_Str_Notes	Filt_End_Notes	Gly.Sample	Sterivex_Notes	Distance	T_degC	Salnty	STheta	O2ml_L	PO4ug	SiO3ug	NO3ug	NH3ug	ChlorA	Phaeop	RecInd	MLD_Sigma	NCDepth	IntC14
1	201402_093.3_030.0_39	ND0001	201402	50	5	093.3 030.0	Prodo	FALSE		1/29/2014	18:30	1/29/2014 18:30	32.84617	-117.533	16	16	40	39	-1		TRUE	TRUE	1.04	1.356	330	not enough water but filter has some color	1311	1317			NA	NA	-15.35599995	14.90600014	33.49100113	24.83243942	5.84100008	0.379999995	2.99000001	0	0.180000007	0.637000024	0.215000004	3	14.92586538	44.34782618	383.6000061
2	201402_093.3_030.0_10	ND0002	201402	50	5	093.3 030.0	Prodo	FALSE		1/29/2014	18:30	1/29/2014 18:30	32.84617	-117.533	21	20	10	10	0		TRUE	TRUE	1.04	2.14	330		1311	1321			NA	NA	-15.35599995	16.11100006	33.58269882	24.63398933	5.811999798	0.340000004	2.089999914	0.200000003	NA	0.286000013	0.059	3	14.92586538	44.34782618	383.6000061
3	201402_093.3_060.0_36	ND0003	201402	125	11	093.3 060.0	Prodo	FALSE		1/30/2014	18:39	1/30/2014 18:39	31.8445	-119.58017	18	17	36	36	0		TRUE	TRUE	1.04	6.35	330		1237	1306			NA	NA	-135.2709961	14.67099953	33.31079865	24.74369049	5.777999878	0.360000014	2.529999971	0.200000003	0.090000004	0.634000003	0.35800001	3	26.13158017	48.63636377	120.6999969
4	201402_093.3_060.0_11	ND0004	201402	125	11	093.3 060.0	Prodo	FALSE		1/30/2014	18:39	1/30/2014 18:39	31.8445	-119.58017	23	22	11	11	0		TRUE	TRUE	1.04	6.194	330		1237	1302			NA	NA	-135.2709961	14.96500015	33.24649811	24.62940025	5.828000069	0.340000004	2.569999933	0	0.170000002	0.252000004	0.075000003	3	26.13158017	48.63636377	120.6999969
5	201402_093.3_100.0_63	ND0005	201402	173	15	093.3 100.0	Prodo	FALSE		1/31/2014	18:51	1/31/2014 18:51	30.51267	-122.26117	17	16	63	63	0		TRUE	TRUE	1.04	5.832	330		1258	1323			NA	NA	-294.4330139	14.98600006	33.26520157	24.64262962	5.710000038	0.300000012	2.609999895	0	0.059999999	0.298999995	0.149000004	3	41.58335487	93.99999911	145.8999939
6	201402_093.3_100.0_10	ND0006	201402	173	15	093.3 100.0	Prodo	FALSE		1/31/2014	18:51	1/31/2014 18:51	30.51267	-122.26117	23	23	10	10	0		TRUE	TRUE	1.04	6.245	330	Not enough water so sampled from Bot 24 0m and Bot 23 10m; mixlayer	1258	1325			NA	NA	-294.4330139	15.46899986	33.28160095	24.54623985	5.732999802	0.319999993	2.420000076	0.100000001	0.200000003	0.196999997	0.059999999	3	41.58335487	93.99999911	145.8999939
7	201402_090.0_120.0_75	ND0007	201402	205	18	090.0 120.0	Ros	TRUE		2/1/2014	13:16	2/1/2014 13:16	30.4175	-124.00067	15	14	75	75	0		TRUE	TRUE	2.2	6.41	330		631	655			NA	NA	-368.1740112	15.54300022	33.3266983	24.56900024	5.678999901	0.289999992	2.019999981	0	0.039999999	0.277999997	0.141000003	3	57.24922262	92.47368447	NA
8	201402_090.0_120.0_10	ND0008	201402	205	18	090.0 120.0	Ros	TRUE		2/1/2014	13:16	2/1/2014 13:16	30.4175	-124.00067	21	20	11	10	-1		TRUE	TRUE	2.2	5.38	330		631	651			NA	NA	-368.1740112	16.21199989	33.41049957	24.47874069	5.617000103	0.289999992	1.850000024	0	0.119999997	0.157000005	0.050000001	3	57.24922262	92.47368447	NA
9	201402_090.0_110.0_63	ND0009	201402	218	19	090.0 110.0	Prodo	FALSE		2/1/2014	19:57	2/1/2014 19:57	30.75532	-123.337	17	16	62	63	1		TRUE	TRUE	2.2	6.29	330		1352	1420			NA	NA	-328.3250122	14.85400009	33.23669815	24.64903069	5.774000168	0.340000004	2.730000019	0	0.050000001	0.236000001	0.145999998	3	39.98497532	79.0000004	84
10	201402_090.0_110.0_20	ND0010	201402	218	19	090.0 110.0	Prodo	FALSE		2/1/2014	19:57	2/1/2014 19:57	30.75532	-123.337	22	24	20	20	0	Bot 23 10m misfired	TRUE	TRUE	2.2	4.4	330	Not enough water so sampled from Bot 24 0m and Bot 22 20m; mixlayer	1352	1411			NA	NA	-328.3250122	15.48499966	33.29550171	24.55407906	5.71600008	0.330000013	2.50999999	0	0.039999999	0.160999998	0.041999999	3	39.98497532	79.0000004	84
11	201402_090.0_090.0_40	ND0011	201402	242	21	090.0 090.0	Ros	TRUE		2/2/2014	8:57	2/2/2014 8:57	31.4145	-121.99232	17	16	40	40	0		TRUE	TRUE	1.04	5.201	330		203	227			NA	NA	-248.6999969	13.48600006	33.05360031	24.79121017	6.040999889	0.379999995	3.059999943	0.200000003	0.059999999	0.778999984	0.319000006	3	31.36429702	46.15384615	NA
12	201402_090.0_090.0_10	ND0012	201402	242	21	090.0 090.0	Ros	TRUE		2/2/2014	8:57	2/2/2014 8:57	31.4145	-121.99232	21	20	10	10	0		TRUE	TRUE	1.04	4.927	330		203	227			NA	NA	-248.6999969	14.30700016	33.12870026	24.67860031	5.989999771	0.349999994	2.74000001	0	0.029999999	0.479000002	0.101999998	3	31.36429702	46.15384615	NA
13	201402_090.0_080.0_30	ND0013	201402	261	22	090.0 080.0	Prodo	FALSE	early prodo cast	2/2/2014	16:46	2/2/2014 16:46	31.7482	-121.30912	18	17	30	30	0	did not get to samples right away, sat for one hour before filtering	TRUE	TRUE	2.2	4.336	330		1136	1206	estimated	estimated	NA	NA	-208.4440002	14.05500031	33.13000107	24.73335075	5.934999943	0.370000005	3.079999924	0.200000003	0.140000001	0.492000014	0.163000003	3	43.22415862	49.66666683	257.2999878
14	201402_090.0_080.0_10	ND0014	201402	261	22	090.0 080.0	Prodo	FALSE	early prodo cast	2/2/2014	16:46	2/2/2014 16:46	31.7482	-121.30912	22	21	12	10	-2	did not get to samples right away, sat for one hour before filtering	TRUE	TRUE	2.2	4.902	330		1136	1206	estimated	estimated	NA	NA	-208.4440002	14.05500031	33.13259888	24.73428917	5.93200016	0.370000005	3.059999943	0.200000003	0.129999995	0.483999997	0.153999999	3	43.22415862	49.66666683	257.2999878
15	201402_090.0_070.0_70	ND0015	201402	268	23	090.0 070.0	Ros	TRUE		2/2/2014	22:02	2/2/2014 22:02	32.08282	-120.63658	14	13	70	70	0		TRUE	TRUE	1.04	6.1	330		1618	1643			NA	NA	-168.7350006	14.26200008	33.26160049	24.79425049	5.729000092	0.400000006	2.859999895	0.75999999	0.059999999	0.326999992	0.175999999	3	49.7215082	71.50000005	NA
16	201402_090.0_070.0_10	ND0016	201402	268	23	090.0 070.0	Ros	TRUE		2/2/2014	22:02	2/2/2014 22:02	32.08282	-120.63658	21	20	10	10	0		TRUE	TRUE	1.04	6	330		1618	1646			NA	NA	-168.7350006	15.15499973	33.37860107	24.68984985	5.78399992	0.360000014	2.329999924	0	0.02	0.347000003	0.112000003	3	49.7215082	71.50000005	NA
17	201402_090.0_053.0_30	ND0017	201402	298	25	090.0 053.0	Ros	TRUE		2/3/2014	10:00	2/3/2014 10:00	32.65117	-119.48417	18	17	30	30	0		TRUE	TRUE	1.04	4.298	330		326	344			NA	NA	-101.0999985	14.2159996	33.35480118	24.87339973	5.81400013	0.430000007	2.779999971	0.899999976	0.109999999	0.620999992	0.185000002	3	21.75534032	31.25000019	NA
18	201402_090.0_053.0_10	ND0018	201402	298	25	090.0 053.0	Ros	TRUE		2/3/2014	10:00	2/3/2014 10:00	32.65117	-119.48417	21	20	10	10	0		TRUE	TRUE	1.04	4.125	330		326	344			NA	NA	-101.0999985	14.46000004	33.2901001	24.7709198	5.896999836	0.370000005	2.369999886	0.100000001	0.050000001	0.465999991	0.122000001	3	21.75534032	31.25000019	NA
19	201402_090.0_037.0_30	ND0019	201402	315	26	090.0 037.0	Ros	TRUE		2/4/2014	2:02	2/4/2014 2:02	33.18017	-118.39332	18	17	30	30	0		TRUE	TRUE	1.04	4.19	330		2004	2021			NA	NA	-37.64799881	14.02000046	33.44309998	24.98241997	5.748000145	0.479999989	3.309999943	1.399999976	0.02	1.488999963	0.425999999	3	13.23998202	27.42857154	NA
20	201402_090.0_037.0_10	ND0020	201402	315	26	090.0 037.0	Ros	TRUE		2/4/2014	2:02	2/4/2014 2:02	33.18017	-118.39332	21	20	10	10	0		TRUE	TRUE	1.04	4.194	330		2004	2023			NA	NA	-37.64799881	15.54399967	33.53070068	24.72135925	5.822000027	0.340000004	2.539999962	0	0.01	0.361999989	0.097000003	3	13.23998202	27.42857154	NA
21	201402_086.7_033.0_22	ND0021	201402	375	31	086.7 033.0	Prodo	FALSE		2/4/2014	19:21	2/4/2014 19:21	33.8895	-118.4925	5	4	22	22	0		TRUE	TRUE	1.04	3.964	330		1250	1300	estimated	estimated	NA	NA	-3.483999968	14.61900043	33.49489975	24.89588928	5.624000072	0.5	4.590000153	1.799999952	0.620000005	1.332999945	0.416999996	3	24.15273869	2	757
22	201402_086.7_033.0_10	ND0022	201402	375	31	086.7 033.0	Prodo	FALSE		2/4/2014	19:21	2/4/2014 19:21	33.8895	-118.4925	8	7	10	10	0		TRUE	TRUE	1.04	3.278	330		1250	1300	estimated	estimated	NA	NA	-3.483999968	14.65200043	33.49570084	24.88870049	5.660999775	0.479999989	4.460000038	1.799999952	0.50999999	1.460999966	0.426999986	3	24.15273869	2	757
23	201404_093.3_045.0_12	ND0023	201404	78	8	093.3 045.0	Prodo	FALSE		4/2/2014	17:47	4/2/2014 17:47	32.3463	-118.55002	23	21	12	12	0		TRUE	TRUE	1.04	6.38	330		1209	1230			NA	NA	-74.87200165	15.8920002	33.55070114	24.65906906	5.734000206	0.330000013	2.730000019	0.100000001	0.25	0.360000014	0.054000001	3	21.21070951	39.14473688	359.6000061
24	201404_093.3_045.0_27	ND0024	201404	78	8	093.3 045.0	Prodo	FALSE		4/2/2014	17:47	4/2/2014 17:47	32.3463	-118.55002	19	18	28	27	-1		TRUE	TRUE	1.04	6.39	330		1209	1231			NA	NA	-74.87200165	15.71000004	33.55049896	24.70085907	5.747000217	0.330000013	2.829999924	0	0.340000004	0.449000001	0.079999998	3	21.21070951	39.14473688	359.6000061
25	201404_093.3_080.0_10	ND0025	201404	142	13	093.3 080.0	Prodo	FALSE		4/3/2014	20:52	4/3/2014 20:52	31.18483	-120.9177	23	23	10	10	0		TRUE	TRUE	2.2	6.38	330	Not enough water so sampled from Bot 24 0m and Bot 23 10m; mixlayer	1404	1428			NA	NA	-214.3159943	15.55700016	33.10219955	24.3887291	5.835999966	0.340000004	2.869999886	0	0.150000006	0.119999997	0.02	3	25.21781751	74.86363633	69.09999847
26	201404_093.3_080.0_63	ND0026	201404	142	13	093.3 080.0	Prodo	FALSE		4/3/2014	20:52	4/3/2014 20:52	31.18483	-120.9177	17	16	64	63	-1		TRUE	TRUE	1.04	6.35	330		1404	1429			NA	NA	-214.3159943	14.86800003	33.28150177	24.68069077	5.742000103	0.340000004	2.660000086	0	0.079999998	0.587000012	0.275000006	3	25.21781751	74.86363633	69.09999847
27	201404_093.3_110.0_16	ND0027	201404	181	16	093.3 110.0	Prodo	FALSE		4/4/2014	16:36	4/4/2014 16:36	30.17322	-122.91903	22	21	16	16	0		TRUE	TRUE	2.2	6.24	330		1009	1034			NA	NA	-334.1440125	16.60400009	33.36909866	24.35730934	5.640999794	0.310000002	2.480000019	0	0.409999996	0.079999998	0.013	3	40.1458725	96.26086974	195.6999969
28	201404_093.3_110.0_107	ND0028	201404	181	16	093.3 110.0	Prodo	FALSE		4/4/2014	16:36	4/4/2014 16:36	30.17322	-122.91903	14	13	107	107	0		TRUE	TRUE	2.2	6.41	330		1009	1034			NA	NA	-334.1440125	13.05500031	33.2458992	25.02969933	5.671000004	0.50999999	3.779999971	2.299999952	0.039999999	0.279000014	0.201000005	3	40.1458725	96.26086974	195.6999969
29	201404_090.0_120.0_10	ND0029	201404	201	18	090.0 120.0	Ros	TRUE		4/5/2014	3:55	4/5/2014 3:55	30.42303	-123.99558	22	21	10	10	0		TRUE	TRUE	2.2	6.41	330		2124	2148			NA	NA	-367.7749939	17.00499916	33.52330017	24.38166046	5.586999893	0.289999992	2.309999943	0.100000001	0.07	0.075000003	0.005	3	41.3409297	113.0769233	NA
30	201404_090.0_120.0_112	ND0030	201404	201	18	090.0 120.0	Ros	TRUE	Bottle top ajar	4/5/2014	3:55	4/5/2014 3:55	30.42303	-123.99558	13	12	112	112	0	Bottle top ajar; not full; possibly tripped at surface	TRUE	TRUE	1.04	6.37	330	Bottle 13 ran out of water; collected rest from Bottle 12; need to look at CalCOFI data to see if salts values are OK	2124	2144			NA	NA	-367.7749939	14.05099964	33.5367012	25.05318069	5.561999798	0.379999995	3.410000086	0.899999976	0.119999997	0.270000011	0.101000004	3	41.3409297	113.0769233	NA
31	201404_090.0_100.0_11	ND0031	201404	225	20	090.0 100.0	Prodo	FALSE		4/5/2014	17:12	4/5/2014 17:12	31.08138	-122.6518	23	22	11	11	0		TRUE	TRUE	2.2	6.45	330		1101	1125			NA	NA	-288.0069885	16.28499985	33.45389938	24.49542046	5.645999908	0.289999992	2.359999895	0.100000001	0.280000001	0.066	0.01	3	53.76210503	98.20000005	89.40000153
32	201404_090.0_100.0_102	ND0032	201404	225	20	090.0 100.0	Prodo	FALSE		4/5/2014	17:12	4/5/2014 17:12	31.08138	-122.6518	13	12	106	102	-4		TRUE	TRUE	2.2	6.32	330		1101	1125			NA	NA	-288.0069885	13.04399967	33.33449936	25.10042953	5.59100008	0.49000001	3.74000001	2.299999952	0.129999995	0.256000012	0.175999999	3	53.76210503	98.20000005	89.40000153
33	201404_090.0_090.0_10	ND0033	201404	239	21	090.0 090.0	Ros	TRUE		4/6/2014	0:06	4/6/2014 0:06	31.42703	-121.97902	21	20	10	10	0		TRUE	TRUE	2.2	6.01	330		1732	1600			NA	NA	-247.727005	15.50500011	33.13600159	24.42624092	5.856999874	0.349999994	2.99000001	0.100000001	0.029999999	0.136999995	0.017999999	3	27.20720663	58.85714299	NA
34	201404_090.0_090.0_62	ND0034	201404	239	21	090.0 090.0	Ros	TRUE		4/6/2014	0:06	4/6/2014 0:06	31.42703	-121.97902	16	15	62	62	0		TRUE	TRUE	1.04	6.3	330		1732	1756			NA	NA	-247.727005	13.40999985	33.0632019	24.81514931	5.793000221	0.479999989	3.519999981	1.399999976	0.090000004	0.72299999	0.402999997	3	27.20720663	58.85714299	NA
35	201404_090.0_070.0_10	ND0035	201404	250	22	090.0 070.0	Ros	TRUE		4/6/2014	12:16	4/6/2014 12:16	32.08833	-120.63653	21	20	10	10	0		TRUE	TRUE	2.2	6.38	330		626	651			NA	NA	-168.5630035	15.02900028	33.23300171	24.60507965	5.876999855	0.349999994	2.940000057	0.100000001	0.07	0.216000006	0.052999999	3	40.33855313	56.46153829	NA
36	201404_090.0_070.0_75	ND0036	201404	250	22	090.0 070.0	Ros	TRUE		4/6/2014	12:16	4/6/2014 12:16	32.08833	-120.63653	15	14	75	75	0		TRUE	TRUE	1.04	6.41	330		626	651			NA	NA	-168.5630035	12.0170002	33.10559845	25.11898041	5.644000053	0.689999998	5.010000229	5	0.050000001	0.479999989	0.294999987	3	40.33855313	56.46153829	NA
37	201404_090.0_060.0_12	ND0037	201404	257	23	090.0 060.0	Prodo	FALSE		4/6/2014	19:17	4/6/2014 19:17	32.41808	-119.953	23	22	12	12	0		TRUE	TRUE	1.04	6.29	330		1232	1258			NA	NA	-128.6349945	14.92599964	33.40750122	24.76195908	5.888999939	0.400000006	2.450000048	0	0.100000001	0.331999987	0.101999998	3	14.99247376	52.66666672	369.5
38	201404_090.0_060.0_49	ND0038	201404	257	23	090.0 060.0	Prodo	FALSE		4/6/2014	19:17	4/6/2014 19:17	32.41808	-119.953	18	17	50	49	-1		TRUE	TRUE	1.04	6.39	330		1232	1258			NA	NA	-128.6349945	14.68799973	33.39239883	24.80386925	5.81099987	0.430000007	2.680000067	0.200000003	0.370000005	0.307000011	0.137999997	3	14.99247376	52.66666672	369.5
39	201404_090.0_053.0_10	ND0039	201404	273	24	090.0 053.0	Ros	TRUE		4/7/2014	1:00	4/7/2014 1:00	32.65458	-119.48298	21	20	10	10	0		TRUE	TRUE	1.04	6.13	330		1823	1851			NA	NA	-100.9440002	14.77099991	33.39099884	24.78248978	5.921999931	0.400000006	2.900000095	0.5	0.029999999	0.409000009	0.088	3	36.61734104	45.5555557	NA
40	201404_090.0_053.0_30	ND0040	201404	273	24	090.0 053.0	Ros	TRUE		4/7/2014	1:00	4/7/2014 1:00	32.65458	-119.48298	18	17	30	30	0		TRUE	TRUE	1.04	6.24	330		1823	1847			NA	NA	-100.9440002	14.71700001	33.39690018	24.79986954	5.876999855	0.409999996	2.75	0.400000006	0.07	0.56400001	0.061000001	3	36.61734104	45.5555557	NA
41	201404_090.0_037.0_10	ND0041	201404	286	25	090.0 037.0	Ros	TRUE		4/7/2014	10:33	4/7/2014 10:33	33.1871	-118.38833	21	20	10	10	0		TRUE	TRUE	1.04	5.61	330		434	500			NA	NA	-37.22100067	16.81200027	33.55049896	24.44775963	5.696000099	0.289999992	2.359999895	0	0	0.224000007	0.046999998	3	12.87604158	31.85185182	NA
42	201404_090.0_037.0_40	ND0042	201404	286	25	090.0 037.0	Ros	TRUE	Bottle 17 mistrip	4/7/2014	10:33	4/7/2014 10:33	33.1871	-118.38833	16	16	40	40	0		TRUE	TRUE	1.04	3.87	330		434	450			NA	NA	-37.22100067	12.86499977	33.42490005	25.20215988	5.097000122	0.779999971	5.900000095	5.400000095	0.119999997	2.607000113	1.121999979	3	12.87604158	31.85185182	NA
43	201404_090.0_030.0_8	ND0043	201404	316	27	090.0 030.0	Prodo	FALSE		4/7/2014	17:58	4/7/2014 17:58	33.42173	-117.90127	23	22	8	8	0		TRUE	TRUE	1.04	4.87	330		1144	1206			NA	NA	-9.029999733	15.36100006	33.48809814	24.72888947	6.210999966	0.289999992	1.029999971	0.100000001	0.079999998	0.481000006	0.211999997	3	11.37786207	20.50000004	816.5
44	201404_090.0_030.0_25	ND0044	201404	316	27	090.0 030.0	Prodo	FALSE		4/7/2014	17:58	4/7/2014 17:58	33.42173	-117.90127	19	19	25	25	0		TRUE	TRUE	1.04	4.35	330		1144	1206			NA	NA	-9.029999733	13.35299969	33.43450165	25.11178017	5.464000225	0.610000014	4.230000019	2.799999952	0.150000006	1.952999949	0.980000019	3	11.37786207	20.50000004	816.5
45	201404_086.7_040.0_11	ND0045	201404	407	35	086.7 040.0	Prodo	FALSE		4/8/2014	19:01	4/8/2014 19:01	33.66172	-118.96023	22	21	11	11	0		TRUE	TRUE	1.04	4.15	330		1244	1225			NA	NA	-30.52000046	15.30799961	33.4693985	24.72635078	6.218999863	0.280000001	0.200000003	0	0.039999999	0.542999983	0.252999991	3	12.20822469	29.2	635.7000122
46	201404_086.7_040.0_34	ND0046	201404	407	35	086.7 040.0	Prodo	FALSE		4/8/2014	19:01	4/8/2014 19:01	33.66172	-118.96023	18	17	34	34	0		TRUE	TRUE	0.5	4.19	330		1244	1225			NA	NA	-30.52000046	13.88099957	33.44720078	25.01457024	5.565999985	0.569999993	3.74000001	2.5	0.439999998	2.440999985	1.44599998	3	12.20822469	29.2	635.7000122
47	201404_086.7_070.0_12	ND0047	201404	448	38	086.7 070.0	Prodo	FALSE		4/9/2014	17:29	4/9/2014 17:29	32.65683	-121.04127	23	22	12	12	0		TRUE	TRUE	1.04	6.12	330		1134	1201			NA	NA	-151.1920013	14.88799953	33.26139832	24.65756035	5.922999859	0.349999994	3.190000057	0	0.109999999	0.231999993	0.068999998	3	18.4899281	55.59999971	312
48	201404_086.7_070.0_58	ND0048	201404	448	38	086.7 070.0	Prodo	FALSE		4/9/2014	17:29	4/9/2014 17:29	32.65683	-121.04127	16	15	58	58	0	two Chla peaks, sampled from deepest one	TRUE	TRUE	1.04	6.29	330		1134	1200			NA	NA	-151.1920013	13.46500015	33.18669891	24.89938927	5.860000134	0.479999989	3.74000001	1.200000048	0.140000001	0.788999975	0.493999988	3	18.4899281	55.59999971	312
49	201404_086.7_110.0_13	ND0049	201404	497	42	086.7 110.0	Prodo	FALSE		4/10/2014	17:57	4/10/2014 17:57	31.32252	-123.74353	23	21	13	13	0		TRUE	TRUE	2.2	6.2	330		1150	1215			NA	NA	-310.3450012	16.72299957	33.4673996	24.40494919	5.625	0.310000002	2.359999895	0.100000001	0.07	0.068000004	0.008	3	15.97924606	105.3333336	145.8999939
50	201404_086.7_110.0_100	ND0050	201404	497	42	086.7 110.0	Prodo	FALSE		4/10/2014	17:57	4/10/2014 17:57	31.32252	-123.74353	14	13	100	100	0		TRUE	TRUE	2.2	6.1	330		1150	1217			NA	NA	-310.3450012	14.80500031	33.40209961	24.78948975	5.663000107	0.370000005	2.869999886	0.400000006	0.039999999	0.222000003	0.130999997	3	15.97924606	105.3333336	145.8999939
51	201404_083.3_080.0_10	ND0051	201404	537	46	083.3 080.0	Prodo	FALSE		4/11/2014	18:27	4/11/2014 18:27	32.91223	-122.11928	23	21	10	10	0		TRUE	TRUE	1.04	5.83	330		1150	1216			NA	NA	-162.4450073	14.54300022	33.3932991	24.83293915	6.001999855	0.349999994	3.25	0	1.029999971	0.361000001	0.111000001	3	18.53710858	45.94444437	384.6000061
52	201404_083.3_080.0_43	ND0052	201404	537	46	083.3 080.0	Prodo	FALSE	Bottle 17 mistrip	4/11/2014	18:27	4/11/2014 18:27	32.91223	-122.11928	16	16	44	43	-1		TRUE	TRUE	1.04	2.88	330		1150	1201			NA	NA	-162.4450073	14.09599972	33.37620163	24.91579056	5.873000145	0.419999987	3.279999971	0.300000012	0.340000004	0.624000013	0.305000007	3	18.53710858	45.94444437	384.6000061
53	201404_083.3_051.0_9	ND0053	201404	599	50	083.3 051.0	Prodo	FALSE		4/12/2014	17:21	4/12/2014 17:21	33.87432	-120.14168	14	12	9	9	0		TRUE	TRUE	1.04	2.96	330		1040	1053			NA	NA	-47.7820015	12.98900032	33.5298996	25.25738907	6.112999916	0.540000021	3.50999999	2.700000048	0.460000008	3.694000006	1.756999969	3	15.22385026	2	1888.400024
54	201404_083.3_051.0_16	ND0054	201404	599	50	083.3 051.0	Prodo	FALSE		4/12/2014	17:21	4/12/2014 17:21	33.87432	-120.14168	11	10	16	16	0		TRUE	TRUE	1.04	2.65	330		1040	1053			NA	NA	-47.7820015	12.86800003	33.53319931	25.28418922	5.986000061	0.600000024	3.950000048	3.200000048	0.680000007	3.757999897	1.455000043	3	15.22385026	2	1888.400024
55	201404_081.8_046.9_10	ND0055	201404	649	55	081.8 046.9	Ros	TRUE		4/13/2014	7:27	4/13/2014 7:27	34.27407	-120.02473	23	23	10	10	0		TRUE	TRUE	0.5	2	330		120	129			NA	NA	-14.49800014	12.52999973	33.64030075	25.43287086	7.328999996	0.239999995	0.649999976	0.400000006	0.100000001	21.52300072	2.269000053	3	10.65817782	10.41958042	NA
56	201404_081.8_046.9_20	ND0056	201404	649	55	081.8 046.9	Ros	TRUE		4/13/2014	7:27	4/13/2014 7:27	34.27407	-120.02473	22	22	20	20	0		TRUE	TRUE	0.5	2.04	330		120	129			NA	NA	-14.49800014	11.17500019	33.70460129	25.73674011	4.426000118	1.480000019	16.86000061	14.69999981	1.710000038	5.796999931	1.657999992	3	10.65817782	10.41958042	NA
57	201404_080.0_055.0_11	ND0057	201404	687	58	080.0 055.0	Prodo	TRUE	Chla max at 10m and 48m	4/13/2014	17:10	4/13/2014 17:10	34.31628	-120.80113	22	21	11	11	0		TRUE	TRUE	1.04	3.06	330		1138	1149			NA	NA	-18.52400017	12.44999981	33.56890106	25.39300919	5.535999775	0.980000019	13.89999962	9.699999809	0.100000001	2.068000078	0.757000029	3	13.36326151	2	1678.300049
58	201404_080.0_055.0_52	ND0058	201404	687	58	080.0 055.0	Prodo	TRUE	Chla max at 10m and 48m	4/13/2014	17:10	4/13/2014 17:10	34.31628	-120.80113	16	15	52	52	0		TRUE	TRUE	1.04	3.21	330		1138	1149			NA	NA	-18.52400017	10.96000004	33.68980026	25.76514053	4.56099987	1.409999967	16.12999916	15.10000038	1.179999948	3.608999968	1.144000053	3	13.36326151	2	1678.300049
59	201404_080.0_070.0_10	ND0059	201404	718	60	080.0 070.0	Ros	TRUE		4/14/2014	4:18	4/14/2014 4:18	33.8223	-121.8382	21	20	10	10	0		TRUE	TRUE	1.04	6.09	330		2141	2211	paused for 5 min during filtering		NA	NA	-77.96299744	14.76099968	33.43209839	24.81632042	5.993000031	0.360000014	3.039999962	0	0.059999999	0.340999991	0.101999998	3	28.38630522	41.72549013	NA
60	201404_080.0_070.0_40	ND0060	201404	718	60	080.0 070.0	Ros	TRUE		4/14/2014	4:18	4/14/2014 4:18	33.8223	-121.8382	17	16	40	40	0		TRUE	TRUE	1.04	6.17	330		2141	2211	paused for 5 min during filtering		NA	NA	-77.96299744	14.03899956	33.39590073	24.94261932	5.94299984	0.479999989	3.160000086	0.200000003	0.059999999	0.75	0.293000013	3	28.38630522	41.72549013	NA
61	201404_080.0_080.0_10	ND0061	201404	732	61	080.0 080.0	Ros	TRUE		4/14/2014	10:40	4/14/2014 10:40	33.48392	-122.53138	21	20	10	10	0		TRUE	TRUE	1.04	6	330		501	527			NA	NA	-118.0979996	14.60999966	33.46620178	24.87491035	5.960999966	0.360000014	3.470000029	0	0.109999999	0.372999996	0.100000001	3	21.54857309	42.30769238	NA
62	201404_080.0_080.0_40	ND0062	201404	732	61	080.0 080.0	Ros	TRUE		4/14/2014	10:40	4/14/2014 10:40	33.48392	-122.53138	17	16	40	40	0		TRUE	TRUE	1.04	6.15	330		501	524			NA	NA	-118.0979996	14.10999966	33.47779846	24.99110031	5.960999966	0.449999988	4.409999847	0.699999988	0.319999993	0.736000001	0.375	3	21.54857309	42.30769238	NA
63	201404_080.0_090.0_10	ND0063	201404	750	62	080.0 090.0	Prodo	FALSE		4/14/2014	17:07	4/14/2014 17:07	33.14778	-123.2202	23	23	10	10	0		TRUE	TRUE	1.04	6.15	330	Mixed water from surf and 10m; mixlayer	1045	1112			NA	NA	-158.0939941	14.75800037	33.43180084	24.8167305	5.943999767	0.379999995	3.24000001	0	0.02	0.314999998	0.078000002	3	42.18200709	54.42105262	332.5
64	201404_080.0_090.0_54	ND0064	201404	750	62	080.0 090.0	Prodo	FALSE		4/14/2014	17:07	4/14/2014 17:07	33.14778	-123.2202	18	17	54	54	0		TRUE	TRUE	1.04	6.01	330		1045	1112			NA	NA	-158.0939941	13.79599953	33.38280106	24.98345947	5.789000034	0.469999999	3.230000019	0.800000012	0.200000003	0.653999984	0.326000005	3	42.18200709	54.42105262	332.5
65	201404_080.0_100.0_10	ND0065	201404	766	63	080.0 100.0	Ros	TRUE		4/14/2014	23:21	4/14/2014 23:21	32.82037	-123.9004	21	20	10	10	0		TRUE	TRUE	1.04	6.03	330		1644	1714			NA	NA	-197.5619965	15.17500019	33.15579987	24.51388931	5.914000034	0.349999994	3.029999971	0.200000003	0.159999996	0.294999987	0.006	3	16.53359088	55.5555557	NA
66	201404_080.0_100.0_50	ND0066	201404	766	63	080.0 100.0	Ros	TRUE		4/14/2014	23:21	4/14/2014 23:21	32.82037	-123.9004	16	15	50	50	0		TRUE	TRUE	1.04	6.25	330		1644	1711			NA	NA	-197.5619965	15.0369997	33.25130081	24.62005043	5.855999947	0.360000014	3.210000038	0	0.090000004	0.402999997	0.07	3	16.53359088	55.5555557	NA
67	201404_076.7_080.0_10	ND0067	201404	805	66	076.7 080.0	Prodo	FALSE		4/15/2014	20:11	4/15/2014 20:11	34.05087	-122.93423	22	21	10	10	0		TRUE	TRUE	1.04	5.88	330		1320	1350			NA	NA	-130.4900055	14.45400047	33.05120087	24.58787918	5.977000237	0.360000014	3.410000086	0	0.079999998	0.256000012	0.055	3	22.16875577	54.44827575	126.5
68	201404_076.7_080.0_40	ND0068	201404	805	66	076.7 080.0	Prodo	FALSE		4/15/2014	20:11	4/15/2014 20:11	34.05087	-122.93423	17	16	40	40	0		TRUE	TRUE	1.04	5.91	330		1320	1349			NA	NA	-130.4900055	14.13599968	33.2405014	24.80244064	6.022999763	0.370000005	3.480000019	0	0.050000001	0.802999973	0.317000002	3	22.16875577	54.44827575	126.5
69	201404_076.7_051.0_9	ND0069	201404	827	68	076.7 051.0	Prodo	FALSE		4/16/2014	18:42	4/16/2014 18:42	35.0221	-120.91382	19	17	9	9	0		TRUE	TRUE	1.04	3.9	330		1159	1217			NA	NA	-14.86800003	12.06299973	33.60749817	25.49674034	5.282000065	1.279999971	17.89999962	13.69999981	0.029999999	1.151000023	0.654999971	3	13.05428802	2	950
70	201404_076.7_051.0_21	ND0070	201404	827	68	076.7 051.0	Prodo	FALSE		4/16/2014	18:42	4/16/2014 18:42	35.0221	-120.91382	15	14	20	21	1		TRUE	TRUE	1.04	4	330		1159	1216			NA	NA	-14.86800003	11.8039999	33.64799881	25.57735062	4.927999973	1.419999957	19.98999977	15.10000038	0.050000001	1.388000011	0.598999977	3	13.05428802	2	950
71	201407_093.3_026.7_13	ND0071	201407	6	1	093.3 026.7	Prodo	FALSE		7/6/2014	18:29	7/6/2014 18:29	32.95532	-117.3086	11	8	13	13	0		TRUE	TRUE	0.5	2.17	330		1148	1155			NA	NA	-2.311000109	17.90299988	33.57379913	24.20578957	5.640999794	0.310000002	2.109999895	0	0.200000003	0.125	0.033	3	10.18913833	27.59259255	1108.5
72	201407_093.3_026.7_33	ND0072	201407	6	1	093.3 026.7	Prodo	FALSE		7/6/2014	18:29	7/6/2014 18:29	32.95532	-117.3086	5	4	32	33	1		TRUE	TRUE	0.5	2.08	330		1148	1155			NA	NA	-2.311000109	13.03199959	33.37369919	25.12915993	5.842999935	0.600000024	5.480000019	2.700000048	1.25	1.445000052	0.598999977	3	10.18913833	27.59259255	1108.5
73	201407_093.3_050.0_11	ND0073	201407	98	8	093.3 050.0	Prodo	FALSE		7/7/2014	18:56	7/7/2014 18:56	32.1789	-118.89342	23	22	11	11	0		TRUE	TRUE	1.04	5.274	330		1233	1251			NA	NA	-94.98200226	18.29599953	33.61449814	24.14049911	5.597000122	0.330000013	2.579999924	0	0.219999999	0.194000006	0.037	3	10.63683002	33.24999991	271.1000061
74	201407_093.3_050.0_37	ND0074	201407	98	8	093.3 050.0	Prodo	FALSE		7/7/2014	18:56	7/7/2014 18:56	32.1789	-118.89342	18	17	37	37	0		TRUE	TRUE	0.5	3.59	330		1233	1254			NA	NA	-94.98200226	14.28199959	33.53469849	24.99887085	5.852000237	0.519999981	4.639999866	1.600000024	0.289999992	0.833000004	0.280000001	3	10.63683002	33.24999991	271.1000061
75	201407_093.3_080.0_10	ND0075	201407	171	12	093.3 080.0	Prodo	FALSE		7/8/2014	16:30	7/8/2014 16:30	31.1838	-120.92407	22	23	9	10	1		TRUE	TRUE	2.2	4.38	330		1015	1031			NA	NA	-214.628006	18.70899963	33.45100021	23.91272926	5.449999809	0.319999993	2.680000067	0	0.07	0.108000003	0.02	3	15.18104351	86.61538473	170
76	201407_093.3_080.0_86	ND0076	201407	171	12	093.3 080.0	Prodo	FALSE		7/8/2014	16:30	7/8/2014 16:30	31.1838	-120.92407	14	14	86	86	0		TRUE	TRUE	1.04	3.195	330		1015	1025			NA	NA	-214.628006	13.88199997	33.33470154	24.93049049	5.676000118	0.439999998	3.099999905	0.899999976	0.090000004	0.361999989	0.241999999	3	15.18104351	86.61538473	170
77	201407_093.3_120.0_10	ND0077	201407	237	16	093.3 120.0	Prodo	FALSE		7/9/2014	17:13	7/9/2014 17:13	29.84747	-123.59062	22	21	9	10	1		TRUE	TRUE	2.2	6.388	330		1054	1117			NA	NA	-374.1319885	19.97999954	33.69390106	23.77312088	5.315999985	0.25999999	2.430000067	0	0.029999999	0.07	0.011	3	11.53269214	115.72	129.3000031
78	201407_093.3_120.0_114	ND0078	201407	237	16	093.3 120.0	Prodo	FALSE		7/9/2014	17:13	7/9/2014 17:13	29.84747	-123.59062	12	11	113	114	1		TRUE	TRUE	2.2	6.25	330		1054	1117			NA	NA	-374.1319885	13.98200035	33.38130188	24.94746971	5.649000168	0.409999996	3.400000095	0.600000024	0.090000004	0.206	0.145999998	3	11.53269214	115.72	129.3000031
79	201407_090.0_120.0_10	ND0079	201407	247	17	090.0 120.0	Ros	TRUE		7/9/2014	22:31	7/9/2014 22:31	30.41867	-123.99858	21	20	10	10	0		TRUE	TRUE	1.04	6.005	330		1702	1724			NA	NA	-368.0450134	19.36899948	33.54949951	23.82107925	5.381999969	0.289999992	2.410000086	0	0.039999999	0.072999999	0.009	3	14.38525033	115.6666667	NA
80	201407_090.0_120.0_100	ND0080	201407	247	17	090.0 120.0	Ros	TRUE		7/9/2014	22:31	7/9/2014 22:31	30.41867	-123.99858	13	12	99	100	1		TRUE	TRUE	1.04	6.41	330		1702	1724			NA	NA	-368.0450134	15.54399967	33.6473999	24.81727028	5.614999771	0.300000012	2.930000067	0.100000001	0.059999999	0.238999993	0.150999993	3	14.38525033	115.6666667	NA
81	201407_090.0_090.0_10	ND0081	201407	299	20	090.0 090.0	Prodo	TRUE		7/10/2014	17:30	7/10/2014 17:30	31.4183	-121.9898	21	20	10	10	0		TRUE	TRUE	2.2	4.9	330		1135	1200			NA	NA	-248.470993	18.44400024	33.47570038	23.99765968	5.459000111	0.330000013	2.609999895	0	0.07	0.119999997	0.021	3	11.72200164	53.00000037	388
82	201407_090.0_090.0_58	ND0082	201407	299	20	090.0 090.0	Prodo	TRUE		7/10/2014	17:30	7/10/2014 17:30	31.4183	-121.9898	15	14	56	58	2		TRUE	TRUE	1.04	5.695	330		1135	1200			NA	NA	-248.470993	14.23999977	33.28950119	24.81954002	5.747000217	0.50999999	3.049999952	1.299999952	0.5	0.377000004	0.175999999	3	11.72200164	53.00000037	388
83	201407_090.0_070.0_10	ND0083	201407	325	23	090.0 070.0	Ros	TRUE		7/11/2014	9:00	7/11/2014 9:00	32.08502	-120.63789	23	21	10	10	0		TRUE	TRUE	2.2	6.022	330		328	349			NA	NA	-168.723999	18.17000008	33.43939972	24.03745079	5.513000011	0.330000013	2.730000019	0	0.029999999	0.083999999	0.015	3	13.87452642	77.75000003	NA
84	201407_090.0_070.0_75	ND0084	201407	325	23	090.0 070.0	Ros	TRUE		7/11/2014	9:00	7/11/2014 9:00	32.08502	-120.63789	15	14	75	75	0		TRUE	TRUE	1.04	6.54	330		328	350			NA	NA	-168.723999	14.27400017	33.30820084	24.82801056	5.836999893	0.419999987	3.230000019	0.400000006	0.039999999	0.331999987	0.237000003	3	13.87452642	77.75000003	NA
85	201407_090.0_060.0_11	ND0085	201407	357	24	090.0 060.0	Prodo	FALSE		7/11/2014	17:12	7/11/2014 17:12	32.42103	-119.96358	23	22	10	11	1		TRUE	TRUE	1.04	6.36	330		1044	1106			NA	NA	-129.0050049	16.81599998	33.50099945	24.40884018	5.68200016	0.319999993	0.620000005	0	0.059999999	0.197999999	0.039999999	3	14.21894325	45.99999978	394.7000122
86	201407_090.0_060.0_27	ND0086	201407	357	24	090.0 060.0	Prodo	FALSE		7/11/2014	17:12	7/11/2014 17:12	32.42103	-119.96358	19	18	27	27	0		TRUE	TRUE	1.04	5.82	330		1044	1107			NA	NA	-129.0050049	16.04100037	33.53509903	24.61449051	5.75	0.319999993	0.629999995	0	0.029999999	0.284999996	0.128999993	3	14.21894325	45.99999978	394.7000122
87	201407_090.0_053.0_10	ND0087	201407	366	25	090.0 053.0	Ros	TRUE		7/11/2014	20:39	7/11/2014 20:39	32.6524	-119.4811	21	20	10	10	0		TRUE	TRUE	1.04	5.4	330		1503	1533			NA	NA	-100.9290009	17.1420002	33.59939957	24.40770912	5.782000065	0.310000002	0.600000024	0	0.059999999	0.605000019	0.133000001	3	12.67986097	35.45454543	NA
88	201407_090.0_053.0_30	ND0088	201407	366	25	090.0 053.0	Ros	TRUE		7/11/2014	20:39	7/11/2014 20:39	32.6524	-119.4811	18	17	30	30	0		TRUE	TRUE	0.5	6.31	330		1503	1526			NA	NA	-100.9290009	15.41699982	33.43270111	24.67538071	5.77699995	0.430000007	1.080000043	0.400000006	0.680000007	0.477999985	0.157000005	3	12.67986097	35.45454543	NA
89	201407_090.0_037.0_10	ND0089	201407	407	27	090.0 037.0	Ros	TRUE		7/12/2014	10:08	7/12/2014 10:08	33.18328	-118.39018	23	21	10	10	0		TRUE	TRUE	1.04	4.77	330		423	441			NA	NA	-37.41699982	20.76300049	33.62770081	23.51564026	5.409999847	0.280000001	1.590000033	0	0.039999999	0.105999999	0.017999999	3	10.2939216	43.33333333	NA
90	201407_090.0_037.0_50	ND0090	201407	407	27	090.0 037.0	Ros	TRUE		7/12/2014	10:08	7/12/2014 10:08	33.18328	-118.39018	16	15	50	50	0		TRUE	TRUE	1.04	4.08	330		423	436			NA	NA	-37.41699982	13.73499966	33.3689003	24.98497963	5.725999832	0.600000024	3.569999933	3	0.050000001	0.393999994	0.275000006	3	10.2939216	43.33333333	NA
91	201407_090.0_030.0_10	ND0091	201407	444	29	090.0 030.0	Prodo	FALSE		7/12/2014	17:52	7/12/2014 17:52	33.42318	-117.90352	21	20	10	10	0		TRUE	TRUE	1.04	6.355	330		1141	1203			NA	NA	-9.085000038	21.22999954	33.6405983	23.39948082	5.386000156	0.280000001	1.629999995	0	0.090000004	0.131999999	0.027000001	3	10.26965089	37	639.7999878
92	201407_090.0_030.0_43	ND0092	201407	444	29	090.0 030.0	Prodo	FALSE		7/12/2014	17:52	7/12/2014 17:52	33.42318	-117.90352	16	15	43	43	0		TRUE	TRUE	0.5	4.32	330		1141	1156			NA	NA	-9.085000038	13.29500008	33.33420181	25.04681969	5.710999966	0.600000024	4.039999962	2.5	0.07	0.569000006	0.298999995	3	10.26965089	37	639.7999878
93	201407_086.7_045.0_10	ND0093	201407	554	37	086.7 045.0	Prodo	FALSE		7/13/2014	17:44	7/13/2014 17:44	33.49592	-119.32382	23	21	10	10	0		TRUE	TRUE	2.2	5.3	330		1146	1207			NA	NA	-51.23300171	20.19499969	33.62720108	23.66601944	5.360000134	0.300000012	2.099999905	0	0.090000004	0.123000003	0.022	3	10.67628249	39	594.0999756
94	201407_086.7_045.0_53	ND0094	201407	554	37	086.7 045.0	Prodo	FALSE		7/13/2014	17:44	7/13/2014 17:44	33.49592	-119.32382	16	15	53	53	0		TRUE	TRUE	1.04	4.32	330		1146	1203			NA	NA	-51.23300171	13.26500034	33.36920166	25.08045959	5.657000065	0.639999986	4.840000153	3.700000048	0.129999995	0.58099997	0.303000003	3	10.67628249	39	594.0999756
95	201407_086.7_070.0_12	ND0095	201407	636	41	086.7 070.0	Prodo	FALSE		7/14/2014	16:31	7/14/2014 16:31	32.65642	-121.02973	23	21	12	12	0		TRUE	TRUE	1.04	6.26	330		1026	1049			NA	NA	-150.7039948	16.93000031	33.29320145	24.22290039	5.669000149	0.349999994	1.679999948	0	0.029999999	0.187999994	0.043000001	3	22.21859035	53.84210528	243.6000061
96	201407_086.7_070.0_41	ND0096	201407	636	41	086.7 070.0	Prodo	FALSE		7/14/2014	16:31	7/14/2014 16:31	32.65642	-121.02973	17	16	40	41	1		TRUE	TRUE	0.5	4.34	330		1026	1043			NA	NA	-150.7039948	15.83600044	33.39199829	24.55157089	5.802999973	0.409999996	1.350000024	0.400000006	0.330000013	0.531000018	0.208000004	3	22.21859035	53.84210528	243.6000061
97	201407_086.7_110.0_10	ND0097	201407	695	45	086.7 110.0	Prodo	FALSE		7/15/2014	16:26	7/15/2014 16:26	31.32527	-123.73927	23	21	10	10	0		TRUE	TRUE	2.2	5.775	330		1011	1031			NA	NA	-310.072998	18.50200081	33.35160065	23.88838959	5.464000225	0.330000013	2.75	0	0.02	0.078000002	0.013	3	29.07087261	75.181818	221.3999939
98	201407_086.7_110.0_86	ND0098	201407	695	45	086.7 110.0	Prodo	FALSE		7/15/2014	16:26	7/15/2014 16:26	31.32527	-123.73927	15	14	85	86	1		TRUE	TRUE	1.04	4.275	330		1011	1027			NA	NA	-310.072998	12.95400047	33.16109848	24.98274994	5.855999947	0.560000002	4	2.200000048	0.159999996	0.272000015	0.130999997	3	29.07087261	75.181818	221.3999939
99	201407_080.0_080.0_10	ND0099	201407	760	50	080.0 080.0	Prodo	TRUE		7/16/2014	20:04	7/16/2014 20:04	33.48453	-122.53108	23	22	10	10	0		TRUE	TRUE	2.2	3.97	330		1433	1447			NA	NA	-118.0670013	17.46999931	33.15179825	23.98667908	5.639999866	0.330000013	2.789999962	0	0.050000001	0.107000001	0.025	3	28.90600637	93	180.8000031
100	201407_080.0_080.0_67	ND0100	201407	760	50	080.0 080.0	Prodo	TRUE		7/16/2014	20:04	7/16/2014 20:04	33.48453	-122.53108	16	16	67	67	0		TRUE	TRUE	0.5	4.47	330		1433	1449			NA	NA	-118.0670013	15.76200008	33.12369919	24.36363983	5.84100008	0.349999994	2.730000019	0	0.059999999	0.335999995	0.172999993	3	28.90600637	93	180.8000031
101	201407_080.0_100.0_10	ND0101	201407	792	52	080.0 100.0	Ros	TRUE		7/17/2014	8:25	7/17/2014 8:25	32.81872	-123.90777	21	20	10	10	0		TRUE	TRUE	2.2	5.84	330		240	303			NA	NA	-197.9309998	17.91200066	33.19889832	23.91636086	5.559000015	0.379999995	2.74000001	0.100000001	0.129999995	0.071999997	0.013	3	28.20436028	91.19354852	NA
102	201407_080.0_100.0_87	ND0102	201407	792	52	080.0 100.0	Ros	TRUE		7/17/2014	8:25	7/17/2014 8:25	32.81872	-123.90777	14	13	87	87	0		TRUE	TRUE	1.04	4.37	330		240	255			NA	NA	-197.9309998	14.01099968	33.11209869	24.73200035	5.997000217	0.400000006	3.180000067	0	0.109999999	0.270000011	0.160999998	3	28.20436028	91.19354852	NA
103	201407_076.7_090.0_10	ND0103	201407	823	54	076.7 090.0	Prodo	FALSE		7/17/2014	20:20	7/17/2014 20:20	33.72278	-123.63278	23	22	10	10	0		TRUE	TRUE	2.2	4.6	330		1358	1417			NA	NA	-170.4620056	17.74900055	33.16019821	23.92617035	5.539000034	0.340000004	2.799999952	0	0.039999999	0.093999997	0.017000001	3	14.68532618	73.88461549	294.3999939
104	201407_076.7_090.0_86	ND0104	201407	823	54	076.7 090.0	Prodo	FALSE		7/17/2014	20:20	7/17/2014 20:20	33.72278	-123.63278	15	14	86	86	0		TRUE	TRUE	1.04	4.35	330		1358	1415			NA	NA	-170.4620056	12.14500046	33.14810181	25.12845039	5.527999878	0.720000029	5.449999809	5.199999809	0.059999999	0.360000014	0.236000001	3	14.68532618	73.88461549	294.3999939
105	201407_080.0_070.0_10	ND0105	201407	867	57	080.0 070.0	Ros	TRUE		7/18/2014	13:23	7/18/2014 13:23	33.81555	-121.84499	19	19	11	10	-1		TRUE	TRUE	0.5	2.15	330		658	706			NA	NA	-78.46199799	16.21500015	33.48669815	24.53660965	6.120999813	0.319999993	0.379999995	0.200000003	0.01	0.574000001	0.143000007	3	10.35114646	24.54545445	NA
106	201407_080.0_070.0_20	ND0106	201407	867	57	080.0 070.0	Ros	TRUE		7/18/2014	13:23	7/18/2014 13:23	33.81555	-121.84499	18	18	20	20	0		TRUE	TRUE	0.5	2.175	330	chloro a max at 20m; well mixed from 10m to 25m	658	707			NA	NA	-78.46199799	16.00699997	33.48379898	24.58223915	6.065999985	0.349999994	0.360000014	0.5	0.079999998	0.626999974	0.166999996	3	10.35114646	24.54545445	NA
107	201407_080.0_060.0_10	ND0107	201407	887	58	080.0 060.0	Prodo	FALSE		7/18/2014	19:07	7/18/2014 19:07	34.15253	-121.15268	21	20	9	10	1		TRUE	TRUE	1.04	2.69	330		1259	1303			NA	NA	-38.52399826	18.16500092	33.58879852	24.15291023	5.616000175	0.330000013	1.399999976	0	0.140000001	0.221000001	0.039999999	3	11.89253149	30	309.6000061
108	201407_080.0_060.0_35	ND0108	201407	887	58	080.0 060.0	Prodo	FALSE		7/18/2014	19:07	7/18/2014 19:07	34.15253	-121.15268	17	17	34	35	1		TRUE	TRUE	0.5	2.1	330		1259	1306			NA	NA	-38.52399826	14.46700001	33.46820068	24.90833092	5.765999794	0.49000001	1.75999999	2	0.349999994	1.101999998	0.432999998	3	11.89253149	30	309.6000061
109	201407_083.3_051.0_10	ND0109	201407	961	62	083.3 051.0	Prodo	FALSE		7/19/2014	17:55	7/19/2014 17:55	33.87867	-120.136	10	9	10	10	0		TRUE	TRUE	0.5	2.15	330		1127	1134			NA	NA	-47.40599823	18.00300026	33.54109955	24.15613937	5.847000122	0.340000004	2.039999962	0.100000001	0.039999999	0.99000001	0.143999994	3	10.22189208	13	631.5999756
110	201407_083.3_051.0_19	ND0110	201407	961	62	083.3 051.0	Prodo	FALSE		7/19/2014	17:55	7/19/2014 17:55	33.87867	-120.136	8	8	18	19	1		TRUE	TRUE	0.5	2.12	330		1127	1133			NA	NA	-47.40599823	14.43400002	33.42010117	24.87721062	5.835000038	0.550000012	4.300000191	2.5	0.079999998	1.047999978	0.345999986	3	10.22189208	13	631.5999756
111	201407_080.0_055.0_10	ND0111	201407	978	63	080.0 055.0	Ros	TRUE		7/19/2014	23:34	7/19/2014 23:34	34.32035	-120.79869	21	20	10	10	0		TRUE	TRUE	1.04	2.11	330		1745	1753			NA	NA	-18.29100037	18.79700089	33.57410049	23.98484039	5.743999958	0.310000002	2.460000038	0	0.050000001	0.209000006	0.071999997	3	10.57152762	22.04081629	NA
112	201407_080.0_055.0_30	ND0112	201407	978	63	080.0 055.0	Ros	TRUE		7/19/2014	23:34	7/19/2014 23:34	34.32035	-120.79869	18	17	30	30	0		TRUE	TRUE	0.5	2.16	330		1745	1754			NA	NA	-18.29100037	13.74400043	33.47079849	25.06073952	5.657999992	0.680000007	7.03000021	4.900000095	0.109999999	1.207000017	0.589999974	3	10.57152762	22.04081629	NA
113	201407_076.7_049.0_7	ND0113	201407	1050	67	076.7 049.0	Prodo	FALSE		7/20/2014	16:54	7/20/2014 16:54	35.08607	-120.77513	8	8	8	7	-1		TRUE	TRUE	0.5	1.8	330		1016	1024			NA	NA	-7.048999786	15.68799973	33.51060104	24.6736908	6.80700016	0.310000002	3.640000105	0.100000001	0.050000001	5.032000065	2.335000038	3	11.10664315	17.5526316	1610
114	201407_076.7_049.0_15	ND0114	201407	1050	67	076.7 049.0	Prodo	FALSE		7/20/2014	16:54	7/20/2014 16:54	35.08607	-120.77513	7	7	15	15	0		TRUE	TRUE	0.5	1.71	330		1016	1024			NA	NA	-7.048999786	15.12100029	33.51179886	24.80019951	6.558000088	0.330000013	3.140000105	0.100000001	0.059999999	10.7489996	2.852999926	3	11.10664315	17.5526316	1610
115	201407_081.8_046.9_10	ND0115	201407	1092	70	081.8 046.9	Ros	TRUE		7/21/2014	7:00	7/21/2014 7:00	34.27143	-120.02587	23	23	10	10	0		TRUE	TRUE	0.5	1.04	330		130	133	estimated		NA	NA	-14.63700008	19.0359993	33.56919861	23.92086029	5.702000141	0.180000007	0.100000001	0	0.050000001	0.368999988	0.009	3	10.40586949	31.15384614	NA
116	201407_083.3_042.0_11	ND0116	201407	1146	74	083.3 042.0	Prodo	FALSE		7/21/2014	16:58	7/21/2014 16:58	34.17522	-119.50882	14	13	10	11	1		TRUE	TRUE	0.5	1.065	330		1039	1043			NA	NA	-11.50300026	20.08499908	33.59410095	23.6696701	5.616000175	0.209999993	0.270000011	0	0.01	0.300999999	0.098999999	3	11.62177679	35	820.5
117	201407_083.3_042.0_35	ND0117	201407	1146	74	083.3 042.0	Prodo	FALSE		7/21/2014	16:58	7/21/2014 16:58	34.17522	-119.50882	9	9	34	35	1		TRUE	TRUE	0.5	1.06	330		1039	1043			NA	NA	-11.50300026	14.47999954	33.4355011	24.88035011	6.135000229	0.319999993	1.830000043	0.5	0.050000001	4.636000156	0.773999989	3	11.62177679	35	820.5
118	201411_093.3_026.7_13	ND0118	201411	6	1	093.3 026.7	Prodo	FALSE		11/8/2014	20:32	11/8/2014 20:32	32.95662	-117.30478	8	7	13	13	0		TRUE	TRUE	0.5	2	330		1409	1416			NA	NA	-2.111999989	18.76499939	33.52270126	23.95384979	5.627999783	0.319999993	2.880000114	0.050000001	0.159999996	0.335000008	0.128000006	3	11.27241735	27.44966438	351.8999939
119	201411_093.3_026.7_26	ND0119	201411	6	1	093.3 026.7	Prodo	FALSE		11/8/2014	20:32	11/8/2014 20:32	32.95662	-117.30478	5	5	26	26	0		TRUE	TRUE	0.5	2.16	330		1409	1416			NA	NA	-2.111999989	16.16900063	33.35430145	24.44642067	5.756000042	0.439999998	4.179999828	0.460000008	0.280000001	1.042000055	0.561999977	3	11.27241735	27.44966438	351.8999939
120	201411_093.3_045.0_10	ND0120	201411	76	8	093.3 045.0	Prodo	FALSE		11/9/2014	19:02	11/9/2014 19:02	32.3493	-118.5553	23	22	10	10	0		TRUE	TRUE	1.04	6.04	330		1317	1336			NA	NA	-75.01100159	19.6439991	33.53630066	23.74032021	5.362999916	0.310000002	1.50999999	0.07	0.100000001	0.147	0.035999998	3	41.68656161	70.27034114	173.6000061
121	201411_093.3_045.0_67	ND0121	201411	76	8	093.3 045.0	Prodo	FALSE		11/9/2014	19:02	11/9/2014 19:02	32.3493	-118.5553	17	16	67	67	0		TRUE	TRUE	0.5	7.5	330		1317	1340			NA	NA	-75.01100159	15.09200001	33.0644989	24.46533012	6.024000168	0.389999986	2.269999981	0.109999999	0.090000004	0.319999993	0.181999996	3	41.68656161	70.27034114	173.6000061
122	201411_093.3_080.0_11	ND0122	201411	133	13	093.3 080.0	Prodo	FALSE		11/10/2014	18:20	11/10/2014 18:20	31.17933	-120.9198	23	22	11	11	0		TRUE	TRUE	2.2	7.01	330		1207	1231			NA	NA	-214.5789948	19.61300087	33.4129982	23.65435982	5.306000233	0.330000013	2.529999971	0.079999998	NA	0.128000006	0.037	3	47.19048632	97.05357112	111.8000031
123	201411_093.3_080.0_84	ND0123	201411	133	13	093.3 080.0	Prodo	FALSE		11/10/2014	18:20	11/10/2014 18:20	31.17933	-120.9198	15	14	85	84	-1		TRUE	TRUE	1.04	8.47	330		1207	1231			NA	NA	-214.5789948	15.1420002	33.21929932	24.57489967	5.78399992	0.389999986	2.549999952	0.100000001	NA	0.188999996	0.172000006	3	47.19048632	97.05357112	111.8000031
124	201411_093.3_120.0_12	ND0124	201411	174	17	093.3 120.0	Prodo	FALSE		11/11/2014	18:25	11/11/2014 18:25	29.8492	-123.58462	23	22	12	12	0		TRUE	TRUE	2.2	7.77	330		1218	1242			NA	NA	-373.8120117	20.5170002	33.61349869	23.5706501	5.175000191	0.289999992	2.339999914	0.230000004	0.389999986	0.089000002	0.021	3	15.69285061	117.0816326	205.3999939
125	201411_093.3_120.0_95	ND0125	201411	174	17	093.3 120.0	Prodo	FALSE		11/11/2014	18:25	11/11/2014 18:25	29.8492	-123.58462	15	14	95	95	0		TRUE	TRUE	2.2	8.23	330		1218	1242			NA	NA	-373.8120117	15.78800011	33.32139969	24.51185036	5.747000217	0.300000012	2.529999971	0.090000004	0.109999999	0.174999997	0.160999998	3	15.69285061	117.0816326	205.3999939
126	201411_090.0_120.0_10	ND0126	201411	182	18	090.0 120.0	Ros	TRUE		11/12/2014	0:11	11/12/2014 0:11	30.41797	-123.99893	21	20	10	10	0		TRUE	TRUE	2.2	7.73	330		1835	1900			NA	NA	-368.0830078	18.89299965	33.03509903	23.54896927	5.412000179	0.349999994	1.429999948	0.059999999	0.119999997	0.123000003	0.028999999	3	41.11457579	98.36363659	NA
127	201411_090.0_120.0_75	ND0127	201411	182	18	090.0 120.0	Ros	TRUE		11/12/2014	0:11	11/12/2014 0:11	30.41797	-123.99893	14	15	74	75	1		TRUE	TRUE	2.2	7.62	330		1835	1903			NA	NA	-368.0830078	15.75899982	33.05849838	24.31464005	5.958000183	0.360000014	2.289999962	0.119999997	0.090000004	0.224000007	0.123000003	3	41.11457579	98.36363659	NA
128	201411_090.0_090.0_10	ND0128	201411	219	21	090.0 090.0	Prodo	FALSE	early prodo cast, only went to 200m	11/12/2014	21:02	11/12/2014 21:02	31.4174	-121.99422	10	10	10	10	0		TRUE	TRUE	1.04	6.49	330		1135	1155			NA	NA	-248.6929932	19.56500053	33.18629837	23.49369049	5.282000065	0.330000013	1.950000048	0.079999998	0.050000001	0.136000007	0.029999999	3	28.56417561	74.42900273	177.3999939
129	201411_090.0_090.0_67	ND0129	201411	219	21	090.0 090.0	Prodo	FALSE	early prodo cast, only went to 200m	11/12/2014	18:15	11/12/2014 18:15	31.4194	-121.9893	6	6	66	67	1		TRUE	TRUE	1.04	6.805	330		1135	1155			NA	NA	-248.4149933	15.17599964	33.0306015	24.42091942	5.918000221	0.409999996	2.299999952	0.07	0.129999995	0.289000005	0.230000004	3	28.56417561	74.42900273	177.3999939
130	201411_090.0_053.0_8	ND0130	201411	270	26	090.0 053.0	Prodo	TRUE		11/13/2014	19:29	11/13/2014 19:29	32.65318	-119.47958	22	21	8	8	0		TRUE	TRUE	1.04	8.67	330		1321	1350			NA	NA	-100.8389969	18.44300079	33.48880005	24.00774956	5.436999798	0.370000005	1.230000019	0.07	0.379999995	0.221000001	0.072999999	3	33.18248184	48.53508789	216.5
131	201411_090.0_053.0_43	ND0131	201411	270	26	090.0 053.0	Prodo	TRUE		11/13/2014	19:29	11/13/2014 19:29	32.65318	-119.47958	17	16	44	43	-1		TRUE	TRUE	1.04	8.465	330		1321	1349			NA	NA	-100.8389969	15.29199982	33.07170105	24.42583084	5.806000233	0.340000004	1.820000052	0.059999999	0.129999995	0.365999997	0.259000003	3	33.18248184	48.53508789	216.5
132	201411_090.0_037.0_10	ND0132	201411	297	28	090.0 037.0	Ros	TRUE		11/14/2014	8:41	11/14/2014 8:41	33.18237	-118.38488	21	20	10	10	0		TRUE	TRUE	1.04	5.645	330		256	317			NA	NA	-37.2159996	19.83699989	33.59360123	23.73402023	5.331999779	0.289999992	1.870000005	0.059999999	0.159999996	0.194999993	0.041000001	3	20.19002683	44.31818182	NA
133	201411_090.0_037.0_40	ND0133	201411	297	28	090.0 037.0	Ros	TRUE		11/14/2014	8:41	11/14/2014 8:41	33.18237	-118.38488	17	16	40	40	0		TRUE	TRUE	1.04	6.655	330		256	317			NA	NA	-37.2159996	14.97200012	33.28390121	24.65858078	6.03000021	0.379999995	3.220000029	0.050000001	0.129999995	0.588	0.363999993	3	20.19002683	44.31818182	NA
134	201411_090.0_028.0_11	ND0134	201411	339	31	090.0 028.0	Prodo	FALSE		11/14/2014	19:17	11/14/2014 19:17	33.48468	-117.7669	7	6	11	11	0		TRUE	TRUE	0.5	2.525	330		1211	1219			NA	NA	-1.320000052	18.90999985	33.50579834	23.9043293	5.563000202	0.379999995	2.099999905	0	0.180000007	0.829999983	0.460999995	3	15.31100452	NA	519.2000122
135	201411_090.0_028.0_30	ND0135	201411	339	31	090.0 028.0	Prodo	FALSE		11/14/2014	19:17	11/14/2014 19:17	33.48468	-117.7669	4	3	30	30	0		TRUE	TRUE	0.5	2.64	330		1211	1219			NA	NA	-1.320000052	17.7310009	33.43840027	24.14517021	5.556000233	0.379999995	3.49000001	0.270000011	0.340000004	0.816999972	0.250999987	3	15.31100452	NA	519.2000122
136	201411_086.7_050.0_10	ND0136	201411	427	39	086.7 050.0	Prodo	FALSE		11/15/2014	17:47	11/15/2014 17:47	33.32162	-119.66557	12	10	10	10	0		TRUE	TRUE	1.04	2.74	330		1121	1133			NA	NA	-71.28800201	17.45700073	33.47079849	24.23420906	5.480000019	0.319999993	1.220000029	0.25999999	0.150000006	0.616999984	0.224999994	3	20.62488224	40.94160589	444.3999939
137	201411_086.7_050.0_38	ND0137	201411	427	39	086.7 050.0	Prodo	FALSE		11/15/2014	17:47	11/15/2014 17:47	33.32162	-119.66557	6	5	40	38	-2		TRUE	TRUE	1.04	3.445	330		1121	1134			NA	NA	-71.28800201	15.31999969	33.2016983	24.51952934	5.690999985	0.389999986	2.059999943	0.569999993	0.129999995	0.64200002	0.414999992	3	20.62488224	40.94160589	444.3999939
138	201411_086.7_090.0_10	ND0138	201411	467	44	086.7 090.0	Prodo	FALSE		11/16/2014	19:09	11/16/2014 19:09	31.98993	-122.3933	23	22	10	10	0		TRUE	TRUE	1.04	4.08	330		1258	1311			NA	NA	-230.5809937	18.79599953	33.09719849	23.62071037	5.389999866	0.340000004	1.970000029	0.050000001	0.119999997	0.109999999	0.026000001	3	24.4156682	84.24409436	128.6999969
139	201411_086.7_090.0_77	ND0139	201411	467	44	086.7 090.0	Prodo	FALSE		11/16/2014	19:09	11/16/2014 19:09	31.98993	-122.3933	15	14	77	77	0		TRUE	TRUE	1.04	7.09	330		1258	1321			NA	NA	-230.5809937	13.89900017	32.89699936	24.58831024	5.947000027	0.430000007	2.519999981	0.079999998	0.140000001	0.217999995	0.150000006	3	24.4156682	84.24409436	128.6999969
140	201411_083.3_100.0_13	ND0140	201411	505	48	083.3 100.0	Prodo	FALSE		11/17/2014	17:59	11/17/2014 17:59	32.24312	-123.48832	23	21	13	13	0		TRUE	TRUE	2.2	8.64	330		1143	1213			NA	NA	-242.4730072	19.43400002	33.30270004	23.61638069	5.302000046	0.310000002	2.25	0.07	0.100000001	0.112999998	0.032000002	3	46.16954253	84.03241898	173.8000031
141	201411_083.3_100.0_64	ND0141	201411	505	48	083.3 100.0	Prodo	FALSE		11/17/2014	17:59	11/17/2014 17:59	32.24312	-123.48832	16	15	64	64	0		TRUE	TRUE	1.04	7.48	330		1143	1208			NA	NA	-242.4730072	16.14900017	33.07509995	24.23912048	5.914999962	0.349999994	2.200000048	0.07	0.189999998	0.217999995	0.172999993	3	46.16954253	84.03241898	173.8000031
142	201411_083.3_060.0_10	ND0142	201411	557	52	083.3 060.0	Prodo	FALSE		11/18/2014	17:19	11/18/2014 17:19	33.57862	-120.75713	23	22	9	10	1		TRUE	TRUE	1.04	5.3	330		1045	1104			NA	NA	-83.25099945	17.80800056	33.57339859	24.22821999	5.480999947	0.270000011	1.070000052	0.07	0.419999987	0.363000005	0.134000003	3	27.34875153	29.52032521	237.1999969
143	201411_083.3_060.0_38	ND0143	201411	557	52	083.3 060.0	Prodo	FALSE		11/18/2014	17:19	11/18/2014 17:19	33.57862	-120.75713	18	17	37	38	1		TRUE	TRUE	1.04	6.655	330		1045	1109			NA	NA	-83.25099945	14.70600033	33.29750061	24.72602081	5.364999771	0.629999995	3.190000057	3.75999999	0.159999996	0.39199999	0.289999992	3	27.34875153	29.52032521	237.1999969
144	201411_080.0_055.0_10	ND0144	201411	588	55	080.0 055.0	Ros	TRUE		11/19/2014	4:51	11/19/2014 4:51	34.3165	-120.8009	21	20	10	10	0		TRUE	TRUE	1.04	6.47	330		2252	2312			NA	NA	-18.50699997	17.37400055	33.49950027	24.27602959	5.737999916	0.340000004	0.409999996	0.07	0.300000012	0.535000026	0.238000005	3	21.05086523	30.17130617	NA
145	201411_080.0_055.0_40	ND0145	201411	588	55	080.0 055.0	Ros	TRUE		11/19/2014	4:51	11/19/2014 4:51	34.3165	-120.8009	17	16	40	40	0		TRUE	TRUE	1.04	6.8	330		2252	2314			NA	NA	-18.50699997	13.28299999	33.26350021	24.99435043	5.342000008	0.790000021	5.78000021	5.590000153	0.419999987	0.842999995	0.656000018	3	21.05086523	30.17130617	NA
146	201411_080.0_070.0_13	ND0146	201411	623	57	080.0 070.0	Prodo	TRUE		11/19/2014	16:42	11/19/2014 16:42	33.82042	-121.84573	23	22	13	13	0		TRUE	TRUE	1.04	4.225	330	RNA - change tubing during run	1030	1050	stopped all at 1038 for about 2min and then had to stop again for a few more minutes		NA	NA	-78.34300232	16.64699936	33.18590164	24.20651054	5.679999828	0.370000005	1.389999986	0.090000004	0.610000014	0.293000013	0.079000004	3	21.71192204	45.40065144	269.2000122
147	201411_080.0_070.0_34	ND0147	201411	623	57	080.0 070.0	Prodo	TRUE		11/19/2014	16:42	11/19/2014 16:42	33.82042	-121.84573	19	18	34	34	0		TRUE	TRUE	0.5	3.757	330	RNA - tubing blew out in peristalic pump had to change	1030	1052	stopped all at 1038 for about 2min and then had to stop again for a few more minutes		NA	NA	-78.34300232	16.31900024	33.18059921	24.27936935	5.735000134	0.330000013	1.470000029	0.059999999	0.129999995	0.479999989	0.143000007	3	21.71192204	45.40065144	269.2000122
148	201411_080.0_080.0_10	ND0148	201411	628	58	080.0 080.0	Prodo	TRUE		11/19/2014	21:52	11/19/2014 21:52	33.48228	-122.53438	21	20	10	10	0		TRUE	TRUE	1.04	7.58	330		1552	1621			NA	NA	-118.2779999	18.11499977	33.45449829	24.06249046	5.46999979	0.319999993	0.810000002	0.050000001	0.079999998	0.206	0.052999999	3	23.83811047	46.71140935	NA
149	201411_080.0_080.0_50	ND0149	201411	628	58	080.0 080.0	Prodo	TRUE		11/19/2014	21:52	11/19/2014 21:52	33.48228	-122.53438	16	15	50	50	0		TRUE	TRUE	0.5	7.93	330		1552	1622			NA	NA	-118.2779999	14.72000027	33.3791008	24.7867794	5.468999863	0.50999999	2.00999999	1.49000001	0.129999995	0.52700001	0.375999987	3	23.83811047	46.71140935	NA
150	201411_080.0_100.0_10	ND0150	201411	651	60	080.0 100.0	Ros	TRUE		11/20/2014	9:49	11/20/2014 9:49	32.81493	-123.90738	23	22	10	10	0		TRUE	TRUE	2.2	5.14	330		425	442			NA	NA	-198.0319977	19.6079998	33.31219864	23.57865906	5.324999809	0.310000002	2.269999981	0	0.100000001	0.127000004	0.028999999	3	61.1464659	100.1217039	NA
151	201411_080.0_100.0_87	ND0151	201411	651	60	080.0 100.0	Ros	TRUE		11/20/2014	9:49	11/20/2014 9:49	32.81493	-123.90738	14	13	88	87	-1		TRUE	TRUE	1.04	5.32	330		425	442			NA	NA	-198.0319977	14.68000031	33.12900162	24.60485077	5.997000217	0.379999995	2.710000038	0	0.059999999	0.252000004	0.177000001	3	61.1464659	100.1217039	NA
152	201411_076.7_100.0_10	ND0152	201411	668	61	076.7 100.0	Prodo	FALSE		11/20/2014	16:43	11/20/2014 16:43	33.39412	-124.31898	23	22	10	10	0		TRUE	TRUE	2.2	8.06	330		1014	1042			NA	NA	-210.0379944	18.68000031	32.95959854	23.54454041	5.422999859	0.330000013	1.610000014	0	0.289999992	0.128000006	0.032000002	3	24.91406977	77.64374992	138.5
153	201411_076.7_100.0_75	ND0153	201411	668	61	076.7 100.0	Prodo	FALSE		11/20/2014	16:43	11/20/2014 16:43	33.39412	-124.31898	16	15	75	75	0		TRUE	TRUE	1.04	8.15	330		1014	1039			NA	NA	-210.0379944	13.38300037	32.83950043	24.64826012	5.955999851	0.449999988	2.920000076	0.529999971	0.109999999	0.300000012	0.261000007	3	24.91406977	77.64374992	138.5
154	201411_076.7_060.0_9	ND0154	201411	709	65	076.7 060.0	Prodo	FALSE		11/21/2014	17:19	11/21/2014 17:19	34.72608	-121.56052	21	20	9	9	0		TRUE	TRUE	1.04	7.2	330		1045	1112			NA	NA	-51.31999969	16.35499954	33.23799896	24.31341934	5.72300005	0.319999993	1.379999995	0	0.079999998	0.398000002	0.116999999	3	15.00384503	27.04460962	250.6000061
155	201411_076.7_060.0_36	ND0155	201411	709	65	076.7 060.0	Prodo	FALSE		11/21/2014	17:19	11/21/2014 17:19	34.72608	-121.56052	17	16	36	36	0		TRUE	TRUE	1.04	6.04	330		1045	1107			NA	NA	-51.31999969	12.10000038	32.9117012	24.95104027	5.717999935	0.790000021	5.489999771	5.380000114	0.109999999	0.400999993	0.354000002	3	15.00384503	27.04460962	250.6000061
156	201411_081.8_046.9_10	ND0156	201411	769	71	081.8 046.9	Ros	TRUE		11/22/2014	13:18	11/22/2014 13:18	34.27427	-120.03057	23	23	10	10	0		TRUE	TRUE	0.5	1.78	330		748	755			NA	NA	-14.72500038	18.02599907	33.55270004	24.15941048	5.512000084	0.300000012	1.649999976	0	0.090000004	0.463	0.143999994	3	20.3516673	26.32911375	NA
157	201411_081.8_046.9_30	ND0157	201411	769	71	081.8 046.9	Ros	TRUE		11/22/2014	13:18	11/22/2014 13:18	34.27427	-120.03057	21	21	30	30	0		TRUE	TRUE	0.5	2.14	330		748	755			NA	NA	-14.72500038	14.47299957	33.27180099	24.75528908	5.715000153	0.540000021	4.119999886	1.580000043	0.349999994	0.360000014	0.248999998	3	20.3516673	26.32911375	NA
158	201411_083.3_042.0_9	ND0158	201411	790	73	083.3 042.0	Prodo	FALSE		11/22/2014	19:35	11/22/2014 19:35	34.1805	-119.51062	13	12	9	9	0		TRUE	TRUE	1.04	2.16	330		1252	1304			NA	NA	-11.42099953	18.77099991	33.58039856	23.99608994	5.446000099	0.310000002	1.879999995	0	0.150000006	0.215000004	0.061999999	3	13.69005763	39.31791926	237.1000061
159	201411_083.3_042.0_34	ND0159	201411	790	73	083.3 042.0	Prodo	FALSE		11/22/2014	19:35	11/22/2014 19:35	34.1805	-119.51062	9	8	34	34	0		TRUE	TRUE	1.04	2.13	330		1252	1306			NA	NA	-11.42099953	14.77799988	33.31719971	24.72561073	5.872000217	0.419999987	3.640000105	0.079999998	0.07	0.582000017	0.312999994	3	13.69005763	39.31791926	237.1000061
160	201501_093.3_026.7_8	ND0160	201501	8	1	093.3 026.7	Prodo	FALSE		1/15/2015	19:53	1/15/2015 19:53	32.95823	-117.30912	8	7	8	8	0		TRUE	TRUE	1.04	3.91	330		1402	1414			NA	NA	-2.229000092	16.75699997	33.41070175	24.35313988	5.686999798	0.330000013	2.210000038	0.050000001	0.529999971	0.347000003	0.075999998	3	14.04031045	38.14736842	413.2999878
161	201501_093.3_026.7_36	ND0161	201501	8	1	093.3 026.7	Prodo	FALSE		1/15/2015	19:53	1/15/2015 19:53	32.95823	-117.30912	3	2	36	36	0		TRUE	TRUE	1.04	4.22	330		1402	1414			NA	NA	-2.229000092	15.61499977	33.36999893	24.58370018	5.652999878	0.400000006	3.170000076	0.319999993	0.379999995	0.897000015	0.338999987	3	14.04031045	38.14736842	413.2999878
162	201501_093.3_030.0_14	ND0162	201501	63	5	093.3 030.0	Prodo	FALSE		1/16/2015	17:30	1/16/2015 17:30	32.8451	-117.53172	23	21	14	14	0		TRUE	TRUE	1.04	8.5	330		1115	1143			NA	NA	-15.33500004	16.80800056	33.3913002	24.32682037	5.587999821	0.319999993	1.940000057	0	0.109999999	0.206	0.017000001	3	31.23632884	51.35714302	187.8000031
163	201501_093.3_030.0_55	ND0163	201501	63	5	093.3 030.0	Prodo	FALSE		1/16/2015	17:30	1/16/2015 17:30	32.8451	-117.53172	18	16	55	55	0		TRUE	TRUE	1.04	7.313	330		1115	1140			NA	NA	-15.33500004	14.65799999	33.2784996	24.72274017	5.493999958	0.529999971	3.930000067	1.679999948	0.090000004	0.595000029	0.416999996	3	31.23632884	51.35714302	187.8000031
164	201501_093.3_060.0_16	ND0164	201501	140	11	093.3 060.0	Prodo	FALSE		1/17/2015	17:45	1/17/2015 17:45	31.84708	-119.5694	21	20	16	16	0		TRUE	TRUE	2.2	7.65	330		1129	1159			NA	NA	-134.7200012	17.41699982	33.26409912	24.08584023	5.554999828	0.330000013	1.789999962	0	0.109999999	0.107000001	0.035	3	51.68037359	69.71311481	232.1999969
165	201501_093.3_060.0_70	ND0165	201501	140	11	093.3 060.0	Prodo	FALSE		1/17/2015	17:45	1/17/2015 17:45	31.84708	-119.5694	15	14	69	70	1		TRUE	TRUE	2.2	6.595	330		1129	1151			NA	NA	-134.7200012	14.25899982	33.09749985	24.66814041	5.823999882	0.449999988	3.029999971	0.709999979	0.01	0.314999998	0.296999991	3	51.68037359	69.71311481	232.1999969
166	201501_093.3_100.0_14	ND0166	201501	184	15	093.3 100.0	Prodo	FALSE		1/18/2015	17:00	1/18/2015 17:00	30.51447	-122.26523	22	21	14	14	0		TRUE	TRUE	2.2	8.69	330		1044	1111			NA	NA	-294.5559998	18.44300079	33.52090073	24.03281021	5.425000191	0.280000001	2.190000057	0	0.039999999	0.086000003	0.029999999	3	46.59979764	99.36842133	132.1999969
167	201501_093.3_100.0_77	ND0167	201501	184	15	093.3 100.0	Prodo	FALSE		1/18/2015	17:00	1/18/2015 17:00	30.51447	-122.26523	15	14	76	77	1		TRUE	TRUE	2.2	8.755	330		1044	1110			NA	NA	-294.5559998	15.63899994	33.25389862	24.49177933	5.809000015	0.340000004	2.529999971	0	0.079999998	0.219999999	0.144999996	3	46.59979764	99.36842133	132.1999969
168	201501_090.0_120.0_10	ND0168	201501	212	18	090.0 120.0	Ros	TRUE		1/19/2015	9:50	1/19/2015 9:50	30.41957	-124.001	21	20	10	10	0		TRUE	TRUE	2.2	8.285	330		410	435			NA	NA	-368.1229858	17.77000046	33.23130035	23.97554016	5.514999866	0.330000013	1.929999948	0	0.02	0.115000002	0.033	3	61.55464523	90.10000002	NA
169	201501_090.0_120.0_87	ND0169	201501	212	18	090.0 120.0	Ros	TRUE		1/19/2015	9:50	1/19/2015 9:50	30.41957	-124.001	14	13	88	87	-1		TRUE	TRUE	1.04	8.11	330		410	438			NA	NA	-368.1229858	13.88599968	33.04230118	24.70385933	5.81799984	0.49000001	3.069999933	0.649999976	0.02	0.264999986	0.231999993	3	61.55464523	90.10000002	NA
170	201501_090.0_110.0_14	ND0170	201501	232	19	090.0 110.0	Prodo	FALSE		1/19/2015	17:11	1/19/2015 17:11	30.75352	-123.33213	21	20	14	14	0		TRUE	TRUE	2.2	7.4	330		1040	1110			NA	NA	-328.1679993	17.68700027	33.19800186	23.97038078	5.540999889	0.319999993	1.850000024	0	0	0.133000001	0.041999999	3	66.62751795	89.03526456	185.8999939
171	201501_090.0_110.0_84	ND0171	201501	232	19	090.0 110.0	Prodo	FALSE		1/19/2015	17:11	1/19/2015 17:11	30.75352	-123.33213	14	13	85	84	-1		TRUE	TRUE	1.04	8.21	330		1040	1111			NA	NA	-328.1679993	14.40699959	33.04079819	24.59435081	5.936999798	0.400000006	2.619999886	0.109999999	0.02	0.236000001	0.273000002	3	66.62751795	89.03526456	185.8999939
172	201501_090.0_090.0_10	ND0172	201501	254	21	090.0 090.0	Ros	TRUE		1/20/2015	4:28	1/20/2015 4:28	31.41838	-121.99563	21	20	10	10	0		TRUE	TRUE	2.2	7.94	330		2246	2312			NA	NA	-248.723999	18.12299919	33.40940094	24.02602005	5.474999905	0.300000012	2.069999933	0	0	0.100000001	0.035	3	62.51443721	86.62499984	NA
173	201501_090.0_090.0_87	ND0173	201501	254	21	090.0 090.0	Ros	TRUE		1/20/2015	4:28	1/20/2015 4:28	31.41838	-121.99563	14	13	88	87	-1		TRUE	TRUE	1.04	8.04	330		2246	2320			NA	NA	-248.723999	13.78299999	33.08800125	24.76025963	5.789999962	0.5	3.369999886	1.110000014	0.029999999	0.256999999	0.195999995	3	62.51443721	86.62499984	NA
174	201501_090.0_070.0_10	ND0174	201501	281	23	090.0 070.0	Prodo	TRUE		1/20/2015	17:27	1/20/2015 17:27	32.08402	-120.64107	23	22	11	10	-1		TRUE	TRUE	2.2	7.8	330		1144	1208			NA	NA	-168.8930054	17.42700005	33.30609894	24.11524963	5.539999962	0.300000012	1.919999957	0	0.050000001	0.114	0.034000002	3	52.42526438	85.71065986	90.09999847
175	201501_090.0_070.0_79	ND0175	201501	281	23	090.0 070.0	Prodo	TRUE		1/20/2015	17:27	1/20/2015 17:27	32.08402	-120.64107	15	14	80	79	-1		TRUE	TRUE	1.04	8.1	330		1144	1210			NA	NA	-168.8930054	14.64799976	33.24319839	24.69922066	5.705999851	0.409999996	2.960000038	0.340000004	0	0.245000005	0.252000004	3	52.42526438	85.71065986	90.09999847
176	201501_090.0_053.0_10	ND0176	201501	310	25	090.0 053.0	Ros	TRUE		1/21/2015	5:13	1/21/2015 5:13	32.65397	-119.48538	21	20	9	10	1		TRUE	TRUE	2.2	8.4	330		37	105		approximate	NA	NA	-101.0680008	17.0189991	33.24290085	24.16321945	5.626999855	0.319999993	1.789999962	0	0.01	0.127000004	0.030999999	3	39.92272832	72.92436922	NA
177	201501_090.0_053.0_62	ND0177	201501	310	25	090.0 053.0	Ros	TRUE		1/21/2015	5:13	1/21/2015 5:13	32.65397	-119.48538	16	15	62	62	0		TRUE	TRUE	1.04	8.31	330		37	105		approximate	NA	NA	-101.0680008	16.45599937	33.40869904	24.42523956	5.639999866	0.330000013	2.160000086	0	0.029999999	0.358999997	0.147	3	39.92272832	72.92436922	NA
178	201501_090.0_037.0_10	ND0178	201501	337	27	090.0 037.0	Ros	TRUE		1/21/2015	15:56	1/21/2015 15:56	33.1837	-118.38902	21	20	10	10	0		TRUE	TRUE	1.04	9.25	330	RNA vol suspect, volunteer had to miss count; maybe 8.250, filtrate bottles max out at 8.8	953	1021			NA	NA	-37.35400009	16.82500076	33.2358017	24.20323944	5.640999794	0.319999993	1.779999971	0	0.02	0.186000004	0.046	3	18.01602324	51.99999998	NA
179	201501_090.0_037.0_50	ND0179	201501	337	27	090.0 037.0	Ros	TRUE		1/21/2015	15:56	1/21/2015 15:56	33.1837	-118.38902	16	15	49	50	1		TRUE	TRUE	1.04	10.42	330	RNA vol suspect, volunteer had to miss count; maybe 8.420, filtrate bottles max out at 8.8	953	1023			NA	NA	-37.35400009	15.65100002	33.27899933	24.50657082	5.765999794	0.360000014	2.230000019	0.07	0.02	0.477999985	0.252999991	3	18.01602324	51.99999998	NA
180	201501_090.0_035.0_12	ND0180	201501	356	28	090.0 035.0	Prodo	FALSE		1/21/2015	19:04	1/21/2015 19:04	33.2505	-118.25283	20	18	12	12	0		TRUE	TRUE	1.04	7.68	330		1247	1317			NA	NA	-29.43000031	16.9640007	33.43629837	24.32471085	5.677999973	0.330000013	2.119999886	0	0.02	0.233999997	0.061999999	3	24.74772121	56.1097394	497.6000061
181	201501_090.0_035.0_56	ND0181	201501	356	28	090.0 035.0	Prodo	FALSE		1/21/2015	19:04	1/21/2015 19:04	33.2505	-118.25283	14	13	56	56	0		TRUE	TRUE	1.04	7.38	330		1247	1314			NA	NA	-29.43000031	13.95100021	33.26350021	24.85950089	5.69299984	0.50999999	3.779999971	0.949999988	0.07	1.097000003	0.676999986	3	24.74772121	56.1097394	497.6000061
182	201501_086.7_070.0_12	ND0182	201501	515	41	086.7 070.0	Prodo	FALSE		1/23/2015	17:11	1/23/2015 17:11	32.65861	-121.03972	23	21	12	12	0		TRUE	TRUE	2.2	8.35	330		1054	1127			NA	NA	-151.0700073	16.96899986	33.17219925	24.1209507	5.583000183	0.340000004	1.74000001	0	0.090000004	0.126000002	0.039000001	3	53.62231127	81.63636334	170.8000031
183	201501_086.7_070.0_83	ND0183	201501	515	41	086.7 070.0	Prodo	FALSE		1/23/2015	17:11	1/23/2015 17:11	32.65861	-121.03972	15	14	83	83	0		TRUE	TRUE	1.04	8.85	330		1054	1128			NA	NA	-151.0700073	13.43400002	33.10279846	24.84213066	5.787000179	0.479999989	3.410000086	1.100000024	0.01	0.291999996	0.194000006	3	53.62231127	81.63636334	170.8000031
184	201501_086.7_110.0_86	ND0184	201501	558	45	086.7 110.0	Prodo	FALSE		1/24/2015	16:45	1/24/2015 16:45	31.3237	-123.74557	15	14	86	86	0		TRUE	TRUE	2.2	7.6	330		1024	1051			NA	NA	-310.3970032	14.88500023	33.01959991	24.47657967	5.852000237	0.360000014	2.25999999	0.07	0.039999999	0.268999994	0.222000003	3	53.6350665	96.18699199	138.6999969
185	201501_083.3_080.0_10	ND0185	201501	602	49	083.3 080.0	Prodo	FALSE		1/25/2015	17:16	1/25/2015 17:16	32.90838	-122.1291	23	21	10	10	0		TRUE	TRUE	2.2	8.44	330		1048	1116			NA	NA	-162.9880066	15.67800045	32.97040176	24.26049995	5.761000156	0.340000004	1.600000024	0.050000001	0.01	0.201000005	0.07	3	36.97778987	46.91752572	202.1999969
186	201501_083.3_080.0_55	ND0186	201501	602	49	083.3 080.0	Prodo	FALSE		1/25/2015	17:16	1/25/2015 17:16	32.90838	-122.1291	16	15	55	55	0		TRUE	TRUE	1.04	8.51	330		1048	1114			NA	NA	-162.9880066	12.77499962	32.9822998	24.87767029	5.704999924	0.620000005	4	2.960000038	0.02	0.39199999	0.301999986	3	36.97778987	46.91752572	202.1999969
187	201501_083.3_042.0_9	ND0187	201501	663	54	083.3 042.0	Prodo	FALSE		1/26/2015	18:06	1/26/2015 18:06	34.17807	-119.51288	15	13	9	9	0		TRUE	TRUE	0.5	2.81	330		1113	1122			NA	NA	-11.59000015	15.89799976	33.30509949	24.46865082	5.782999992	0.400000006	2.569999933	0.159999996	0.109999999	1.041000009	0.439999998	3	15.27313448	47.64706047	296.5
188	201501_083.3_042.0_42	ND0188	201501	663	54	083.3 042.0	Prodo	FALSE		1/26/2015	18:06	1/26/2015 18:06	34.17807	-119.51288	8	8	42	42	0		TRUE	TRUE	0.5	3.45	330		1113	1122			NA	NA	-11.59000015	15.52700043	33.29669952	24.54721069	5.670000076	0.419999987	2.859999895	0.879999995	0.109999999	0.722000003	0.266000003	3	15.27313448	47.64706047	296.5
189	201501_081.8_046.9_0	ND0189	201501	701	58	081.8 046.9	Ros	TRUE		1/27/2015	2:36	1/27/2015 2:36	34.2769	-120.02423	24	24	2	0	-2	not enough water at 10m so taken from 0m	TRUE	TRUE	1.04	3.92	330		2112	2125			NA	NA	-14.37800026	16.36100006	33.31090164	24.36751938	5.803999901	0.310000002	1.940000057	0	0.01	0.31099999	0.07	3	26.78009973	49.59183711	NA
190	201501_081.8_046.9_50	ND0190	201501	701	58	081.8 046.9	Ros	TRUE		1/27/2015	2:36	1/27/2015 2:36	34.2769	-120.02423	19	19	50	50	0		TRUE	TRUE	1.04	2.44	330		2112	2120			NA	NA	-14.37800026	15.63799953	33.38280106	24.58939934	5.5	0.449999988	3.269999981	1.039999962	0	0.574000001	0.331999987	3	26.78009973	49.59183711	NA
191	201501_080.0_055.0_10	ND0191	201501	721	60	080.0 055.0	Ros	TRUE		1/27/2015	10:41	1/27/2015 10:41	34.31912	-120.80587	23	21	10	10	0		TRUE	TRUE	1.04	5.33	330		439	455			NA	NA	-18.63199997	16.12000084	33.30939865	24.42189026	5.796999931	0.319999993	2.029999971	0	0	0.368999988	0.115999997	3	11.3389288	36.92307745	NA
192	201501_080.0_055.0_30	ND0192	201501	721	60	080.0 055.0	Ros	TRUE		1/27/2015	10:41	1/27/2015 10:41	34.31912	-120.80587	19	18	30	30	0		TRUE	TRUE	1.04	3.54	330		439	449			NA	NA	-18.63199997	15.22999954	33.33449936	24.64081955	5.723999977	0.419999987	3.130000114	0.639999986	0.01	1.133000016	0.42899999	3	11.3389288	36.92307745	NA
193	201501_080.0_060.0_12	ND0193	201501	742	61	080.0 060.0	Prodo	FALSE		1/27/2015	16:18	1/27/2015 16:18	34.15317	-121.14933	23	22	12	12	0		TRUE	TRUE	0.5	6.72	330	not enough water so only filtered 0.5L for DNA sample	959	1021			NA	NA	-38.36100006	15.25699997	33.20940018	24.53738976	5.90199995	0.330000013	1.970000029	0	0.01	0.351999998	0.098999999	3	22.74528304	32.38461543	321.8999939
194	201501_080.0_060.0_29	ND0194	201501	742	61	080.0 060.0	Prodo	FALSE		1/27/2015	16:18	1/27/2015 16:18	34.15317	-121.14933	19	18	29	29	0		TRUE	TRUE	0.5	6.235	330	not enough water so only filtered 0.5L for DNA sample	959	1020			NA	NA	-38.36100006	14.72200012	33.20270157	24.64900017	5.809000015	0.389999986	2.25	0.340000004	0.039999999	0.698000014	0.398000002	3	22.74528304	32.38461543	321.8999939
195	201501_080.0_070.0_10	ND0195	201501	747	62	080.0 070.0	Ros	TRUE		1/27/2015	21:41	1/27/2015 21:41	33.82361	-121.84444	21	20	10	10	0		TRUE	TRUE	2.2	5.87	330		1545	1610			NA	NA	-78.19000244	15.87300014	33.25510025	24.4358902	5.802999973	0.330000013	1.789999962	0	0.02	0.207000002	0.043000001	3	13.30197758	43.94392512	NA
196	201501_080.0_070.0_40	ND0196	201501	747	62	080.0 070.0	Ros	TRUE		1/27/2015	21:41	1/27/2015 21:41	33.82361	-121.84444	17	16	41	40	-1		TRUE	TRUE	1.04	6.91	330		1545	1610			NA	NA	-78.19000244	14.95800018	33.2804985	24.65904045	5.813000202	0.389999986	2.329999924	0.300000012	0.029999999	1.220999956	0.595000029	3	13.30197758	43.94392512	NA
197	201501_080.0_080.0_10	ND0197	201501	762	63	080.0 080.0	Ros	TRUE		1/28/2015	3:53	1/28/2015 3:53	33.48258	-122.53307	21	20	10	10	0		TRUE	TRUE	2.2	5.88	330		2209	2230			NA	NA	-118.2129974	15.82499981	32.88700104	24.16361046	5.763999939	0.340000004	1.450000048	0	0.01	0.141000003	0.039999999	3	13.69346953	46.99999993	NA
198	201501_080.0_080.0_40	ND0198	201501	762	63	080.0 080.0	Ros	TRUE		1/28/2015	3:53	1/28/2015 3:53	33.48258	-122.53307	17	16	40	40	0		TRUE	TRUE	1.04	6.18	330		2209	2230			NA	NA	-118.2129974	15.01399994	33.00009918	24.43083	5.842999935	0.370000005	1.960000038	0.159999996	0.01	0.448000014	0.182999998	3	13.69346953	46.99999993	NA
199	201501_080.0_100.0_12	ND0199	201501	789	65	080.0 100.0	Prodo	TRUE		1/28/2015	17:39	1/28/2015 17:39	32.81403	-123.90517	22	21	12	12	0		TRUE	TRUE	2.2	7.29	330		1141	1204			NA	NA	-197.9649963	16.8390007	33.14450073	24.13007927	5.633999825	0.330000013	1.75	0	0.050000001	0.111000001	0.035999998	3	16.59548155	60.4626866	184.1000061
200	201501_080.0_100.0_53	ND0200	201501	789	65	080.0 100.0	Prodo	TRUE		1/28/2015	17:39	1/28/2015 17:39	32.81403	-123.90517	17	16	53	53	0		TRUE	TRUE	2.2	6.86	330		1141	1202			NA	NA	-197.9649963	15.77400017	33.18040085	24.40360069	5.804999828	0.330000013	1.75	0	0.01	0.270000011	0.115000002	3	16.59548155	60.4626866	184.1000061
201	201501_076.7_070.0_10	ND0201	201501	837	69	076.7 070.0	Prodo	FALSE		1/29/2015	19:13	1/29/2015 19:13	34.38827	-122.2473	23	22	10	10	0		TRUE	TRUE	2.2	6.35	330		1300	1323			NA	NA	-90.84600067	15.73900032	33.25170135	24.46327972	5.84499979	0.330000013	1.860000014	0.090000004	0.07	0.254999995	0.063000001	3	21.28170853	61.43081765	208.1999969
202	201501_076.7_070.0_60	ND0202	201501	837	69	076.7 070.0	Prodo	FALSE		1/29/2015	19:13	1/29/2015 19:13	34.38827	-122.2473	16	16	60	60	0		TRUE	TRUE	0.5	3.25	330		1300	1310			NA	NA	-90.84600067	14.84399986	33.28079987	24.68503952	5.880000114	0.370000005	2.140000105	0.090000004	0.170000002	0.811999977	0.388000011	3	21.28170853	61.43081765	208.1999969
203	201504_093.3_026.7_11	ND0203	201504	9	1	093.3 026.7	Prodo	FALSE		4/4/2015	19:20	4/4/2015 19:20	32.95213	-117.30377	8	7	11	11	0		TRUE	TRUE	0.5	0.275	330		1307	1315			NA	NA	-2.256999969	16.36800003	33.25450134	24.32325935	6.798999786	0.219999999	3.089999914	0	0.079999998	1.072999954	0.307000011	3	10.1699429	19.60126584	1147.300049
204	201504_093.3_026.7_19	ND0204	201504	9	1	093.3 026.7	Prodo	FALSE		4/4/2015	19:20	4/4/2015 19:20	32.95213	-117.30377	6	5	19	19	0		TRUE	TRUE	0.5	2.34	330		1307	1315			NA	NA	-2.256999969	12.96100044	33.25469971	25.05034065	6.356999874	0.439999998	5.309999943	0.050000001	0.090000004	3.094000101	1.315999985	3	10.1699429	19.60126584	1147.300049
205	201504_093.3_080.0_12	ND0205	201504	137	13	093.3 080.0	Prodo	FALSE		4/6/2015	18:58	4/6/2015 18:58	31.18082	-120.9193	22	21	12	12	0		TRUE	TRUE	2.2	8.52	330		1257	1321			NA	NA	-214.5099945	18.10300064	33.54399872	24.13408089	5.477000237	0.289999992	2.019999981	0	0	0.083999999	0.017999999	3	21.26876358	87.9506171	161.1999969
206	201504_093.3_080.0_99	ND0206	201504	137	13	093.3 080.0	Prodo	FALSE		4/6/2015	18:58	4/6/2015 18:58	31.18082	-120.9193	14	13	100	99	-1		TRUE	TRUE	1.04	8.55	330		1257	1321			NA	NA	-214.5099945	12.56700039	33.13570023	25.03912926	5.531000137	0.670000017	5.050000191	4.050000191	0.01	0.326000005	0.263000011	3	21.26876358	87.9506171	161.1999969
207	201504_093.3_120.0_115	ND0207	201504	183	17	093.3 120.0	Prodo	FALSE		4/7/2015	20:10	4/7/2015 20:10	29.84402	-123.58423	13	12	114	115	1		TRUE	TRUE	1.04	8.46	330		1358	1424			NA	NA	-373.9580078	13.19900036	33.20700073	24.97143936	5.539000034	NA	NA	NA	NA	0.25	0.182999998	5	13.47968768	109.971292	108.8000031
208	201504_090.0_120.0_10	ND0208	201504	192	18	090.0 120.0	Ros	TRUE		4/8/2015	2:35	4/8/2015 2:35	30.41642	-124.00067	21	20	10	10	0		TRUE	TRUE	2.2	4.43	330		2140	2156			NA	NA	-368.2080078	16.92000008	33.16389847	24.12590027	5.683000088	0.319999993	1.799999952	0	0	0.079000004	0.024	3	14.8	100.9307479	NA
209	201504_090.0_120.0_100	ND0209	201504	192	18	090.0 120.0	Ros	TRUE		4/8/2015	2:35	4/8/2015 2:35	30.41642	-124.00067	13	12	100	100	0		TRUE	TRUE	2.2	6.49	330		2140	2200			NA	NA	-368.2080078	14.28999996	33.18730164	24.73286057	5.721000195	0.430000007	3.160000086	0.720000029	0.059999999	0.272000015	0.215000004	3	14.8	100.9307479	NA
210	201504_090.0_100.0_75	ND0210	201504	223	20	090.0 100.0	Prodo	FALSE		4/8/2015	17:21	4/8/2015 17:21	31.08868	-122.67512	19	15	74	75	1		TRUE	TRUE	1.04	8.51	330		1204	1230			NA	NA	-288.8009949	14.49800014	33.08359909	24.60753059	5.78399992	0.409999996	2.849999905	0.330000013	0.01	0.430999994	0.345999986	3	21.68653231	76.70161293	192.3000031
211	201504_090.0_090.0_10	ND0211	201504	230	21	090.0 090.0	Ros	TRUE		4/8/2015	23:04	4/8/2015 23:04	31.41567	-121.9852	21	20	10	10	0		TRUE	TRUE	2.2	7.49	330		1518	1543			NA	NA	-248.352005	17.35099983	33.3973999	24.20325089	5.581999779	0.319999993	1.980000019	0	0.01	0.075999998	0.016000001	3	15.85878475	70.14285694	NA
212	201504_090.0_090.0_75	ND0212	201504	230	21	090.0 090.0	Ros	TRUE		4/8/2015	23:04	4/8/2015 23:04	31.41567	-121.9852	15	14	76	75	-1		TRUE	TRUE	1.04	7.74	330		1518	1541			NA	NA	-248.352005	13.18900013	32.9693985	24.78746033	5.791999817	0.550000012	3.799999952	1.820000052	0.039999999	0.522000015	0.229000002	3	15.85878475	70.14285694	NA
213	201504_090.0_070.0_10	ND0213	201504	256	23	090.0 070.0	Ros	TRUE		4/9/2015	12:30	4/9/2015 12:30	32.08268	-120.6294	21	20	9	10	1		TRUE	TRUE	2.2	6.69	330		629	657		estimated time	NA	NA	-168.4259949	16.90999985	33.35129929	24.27193069	5.612999916	0.319999993	1.940000057	0	0	0.147	0.037999999	3	69.86745725	93.27272712	NA
214	201504_090.0_070.0_100	ND0214	201504	256	23	090.0 070.0	Ros	TRUE		4/9/2015	12:30	4/9/2015 12:30	32.08268	-120.6294	13	12	102	100	-2		TRUE	TRUE	1.04	8.59	330	RNA - tubing blew out in peristalic pump had to change	629	700	stopped all to change 1 tube for about 3min		NA	NA	-168.4259949	13.45899963	33.30400085	24.99378967	5.524000168	0.529999971	4.190000057	2.200000048	0	0.293000013	0.263999999	3	69.86745725	93.27272712	NA
215	201504_090.0_060.0_10	ND0215	201504	270	24	090.0 060.0	Prodo	FALSE		4/9/2015	19:14	4/9/2015 19:14	32.41513	-119.96142	23	22	10	10	0		TRUE	TRUE	2.2	6.27	330	RNA - tubing blew out in peristalic pump had to change	1331	1401	stopped all at 1347 for about 10min		NA	NA	-129.0910034	17.29400063	33.45289993	24.25934982	5.559999943	0.319999993	2.089999914	0	0	0.097000003	0.023	3	34.06470588	80.71186436	94.69999695
216	201504_090.0_060.0_78	ND0216	201504	270	24	090.0 060.0	Prodo	FALSE		4/9/2015	19:14	4/9/2015 19:14	32.41513	-119.96142	15	14	78	78	0		TRUE	TRUE	1.04	6.8	330		1331	1401	stopped all at 1347 for about 10min		NA	NA	-129.0910034	16.33099937	33.43249893	24.47335052	5.579999924	0.330000013	2.160000086	0	0	0.221000001	0.063000001	3	34.06470588	80.71186436	94.69999695
217	201504_090.0_053.0_10	ND0217	201504	285	25	090.0 053.0	Ros	TRUE		4/10/2015	0:57	4/10/2015 0:57	32.65012	-119.4764	21	20	10	10	0		TRUE	TRUE	2.2	6.48	330		1951	1817			NA	NA	-100.7949982	16.04100037	33.31010056	24.44031906	5.852000237	0.300000012	1.090000033	0	0	0.361999989	0.112999998	3	11.4772005	45.2980131	NA
218	201504_090.0_053.0_40	ND0218	201504	285	25	090.0 053.0	Ros	TRUE		4/10/2015	0:57	4/10/2015 0:57	32.65012	-119.4764	17	16	40	40	0		TRUE	TRUE	1.04	6.73	330		1951	1817			NA	NA	-100.7949982	14.86600018	33.28639984	24.68334961	5.921000004	0.360000014	1.120000005	0.200000003	0.039999999	1.251000047	0.449999988	3	11.4772005	45.2980131	NA
219	201504_090.0_037.0_10	ND0219	201504	312	27	090.0 037.0	Ros	TRUE		4/10/2015	12:27	4/10/2015 12:27	33.18537	-118.3857	21	20	10	10	0		TRUE	TRUE	1.04	8.32	330		621	653			NA	NA	-37.1590004	17.11000061	33.28570175	24.17470932	5.763999939	0.300000012	1.539999962	0	0	0.208000004	0.050000001	3	21.19417854	46.41025665	NA
220	201504_090.0_037.0_50	ND0220	201504	312	27	090.0 037.0	Ros	TRUE		4/10/2015	12:27	4/10/2015 12:27	33.18537	-118.3857	16	15	50	50	0		TRUE	TRUE	1.04	8.27	330		621	652			NA	NA	-37.1590004	13.50599957	33.17779922	24.88377953	5.785999775	0.529999971	2.880000114	1.559999943	0.07	0.908999979	0.465000004	3	21.19417854	46.41025665	NA
221	201504_090.0_035.0_10	ND0221	201504	335	28	090.0 035.0	Prodo	FALSE		4/10/2015	16:30	4/10/2015 16:30	33.25268	-118.24667	20	18	10	10	0		TRUE	TRUE	2.2	7.17	330		1009	1036			NA	NA	-29.09700012	17.08799934	33.30450058	24.19430923	5.750999928	0.289999992	1.220000029	0	0	0.231999993	0.056000002	3	20.78711185	44.59857901	210.1000061
222	201504_090.0_035.0_43	ND0222	201504	335	28	090.0 035.0	Prodo	FALSE		4/10/2015	16:30	4/10/2015 16:30	33.25268	-118.24667	13	12	43	43	0		TRUE	TRUE	1.04	7.89	330		1009	1036			NA	NA	-29.09700012	14.17500019	33.18709946	24.7532692	5.994999886	0.409999996	2.450000048	0	0	0.704999983	0.312999994	3	20.78711185	44.59857901	210.1000061
223	201504_086.7_045.0_10	ND0223	201504	431	37	086.7 045.0	Prodo	FALSE		4/11/2015	18:40	4/11/2015 18:40	33.49502	-119.30973	22	21	10	10	0		TRUE	TRUE	0.5	2.4	330		1235	1243			NA	NA	-50.65000153	16.06200027	33.32910156	24.45018005	6.006999969	0.25	0.540000021	0	0	0.722000003	0.363000005	3	11.21901455	26.31003045	432
224	201504_086.7_045.0_24	ND0224	201504	431	37	086.7 045.0	Prodo	FALSE		4/11/2015	18:40	4/11/2015 18:40	33.49502	-119.30973	19	18	24	24	0		TRUE	TRUE	0.25	1.47	330		1235	1239			NA	NA	-50.65000153	14.64799976	33.32429886	24.75824928	6.230000019	0.270000011	0.289999992	0.050000001	0	3.480999947	1.863999963	3	11.21901455	26.31003045	432
225	201504_083.3_090.0_10	ND0225	201504	525	44	083.3 090.0	Prodo	FALSE		4/13/2015	16:57	4/13/2015 16:57	32.57438	-122.80993	23	22	10	10	0		TRUE	TRUE	2.2	4.36	330		1050	1113			NA	NA	-202.7700043	15.96700001	33.21369934	24.38291931	5.764999866	0.349999994	1.860000014	0	0	0.173999995	0.037999999	3	46.97526737	80.89361698	154.1999969
226	201504_083.3_090.0_72	ND0226	201504	525	44	083.3 090.0	Prodo	FALSE		4/13/2015	16:57	4/13/2015 16:57	32.57438	-122.80993	15	15	72	72	0		TRUE	TRUE	0.5	3.48	330		1050	1100			NA	NA	-202.7700043	15.47799969	33.19269943	24.48002052	5.806000233	0.360000014	1.970000029	0	0	0.303000003	0.119999997	3	46.97526737	80.89361698	154.1999969
227	201504_083.3_051.0_12	ND0227	201504	577	48	083.3 051.0	Prodo	FALSE		4/14/2015	18:54	4/14/2015 18:54	33.87457	-120.13002	12	11	12	12	0		TRUE	TRUE	0.5	1.94	330		1221	1227			NA	NA	-47.27399826	13.34899998	33.2405014	24.96178055	5.895999908	0.540000021	3.519999981	2.339999914	0.079999998	2.187000036	0.598999977	3	10.49157953	9.518518571	104.4000015
228	201504_083.3_051.0_26	ND0228	201504	577	48	083.3 051.0	Prodo	FALSE		4/14/2015	18:54	4/14/2015 18:54	33.87457	-120.13002	9	8	26	26	0		TRUE	TRUE	0.5	2.26	330		1221	1227			NA	NA	-47.27399826	12.59799957	33.31980133	25.17205048	5.443999767	0.769999981	6.46999979	5.829999924	0.460000008	3.864000082	1.143000007	3	10.49157953	9.518518571	104.4000015
229	201504_080.0_055.0_10	ND0229	201504	653	56	080.0 055.0	Ros	TRUE		4/16/2015	10:02	4/16/2015 10:02	34.31327	-120.79398	22	20	11	10	-1		TRUE	TRUE	0.5	6.31	330	Chloro is at surface - similar to 10m	435	459			NA	NA	-18.32600021	13.56900024	33.24499893	24.92078972	6.144999981	0.50999999	1.600000024	2.130000114	0.219999999	1.098999977	0.58099997	3	22.88603792	2	NA
230	201504_080.0_070.0_10	ND0230	201504	684	58	080.0 070.0	Ros	TRUE		4/16/2015	21:06	4/16/2015 21:06	33.81027	-121.84337	21	20	10	10	0		TRUE	TRUE	2.2	7.27	330		1524	1549			NA	NA	-78.55699921	15.89700031	33.18909836	24.37976074	5.809000015	0.370000005	2.210000038	0	0.01	0.252999991	0.050999999	3	21.89253333	53.69565211	NA
231	201504_080.0_070.0_60	ND0231	201504	684	58	080.0 070.0	Ros	TRUE		4/16/2015	21:06	4/16/2015 21:06	33.81027	-121.84337	15	14	59	60	1		TRUE	TRUE	1.04	7.62	330		1524	1549			NA	NA	-78.55699921	13.52299976	33.18759918	24.88842964	5.734000206	0.550000012	3.539999962	2.220000029	0.050000001	0.906000018	0.42899999	3	21.89253333	53.69565211	NA
232	201504_080.0_080.0_10	ND0232	201504	699	59	080.0 080.0	Ros	TRUE		4/17/2015	3:22	4/17/2015 3:22	33.47985	-122.53081	21	20	10	10	0		TRUE	TRUE	1.04	8	330		2147	2215			NA	NA	-118.1999969	15.36800003	33.21170044	24.5146904	5.901000023	0.370000005	2.039999962	0.079999998	0.01	0.446999997	0.122000001	3	23.49524091	48.61386151	NA
233	201504_080.0_080.0_40	ND0233	201504	699	59	080.0 080.0	Ros	TRUE		4/17/2015	3:22	4/17/2015 3:22	33.47985	-122.53081	17	16	40	40	0		TRUE	TRUE	1.04	7.83	330		2147	2215			NA	NA	-118.1999969	15.1590004	33.21789932	24.56716919	5.896999836	0.370000005	2	0.129999995	0.01	0.583000004	0.150000006	3	23.49524091	48.61386151	NA
234	201504_080.0_100.0_10	ND0234	201504	738	61	080.0 100.0	Prodo	TRUE		4/17/2015	17:19	4/17/2015 17:19	32.81952	-123.90973	23	22	10	10	0		TRUE	TRUE	2.2	7.33	330		1119	1147			NA	NA	-197.9909973	15.79399967	33.07730103	24.31686974	5.827000141	0.349999994	2.039999962	0	0	0.123999998	0.043000001	3	33.92372217	85.43689308	138.1999969
235	201504_080.0_100.0_49	ND0235	201504	738	61	080.0 100.0	Prodo	TRUE		4/17/2015	17:19	4/17/2015 17:19	32.81952	-123.90973	18	17	49	49	0		TRUE	TRUE	1.04	8.25	330		1119	1147			NA	NA	-197.9909973	14.89000034	33.12060165	24.55097961	5.913000107	0.360000014	2.160000086	0	0	0.344000012	0.152999997	3	33.92372217	85.43689308	138.1999969
236	201504_076.7_070.0_13	ND0236	201504	795	65	076.7 070.0	Prodo	FALSE		4/18/2015	17:45	4/18/2015 17:45	34.38418	-122.24412	23	22	13	13	0		TRUE	TRUE	1.04	8.44	330		1125	1155			NA	NA	-90.83499908	15.29300022	33.17589951	24.50378036	5.872000217	0.379999995	2.269999981	0	0.02	0.261999995	0.07	3	19.76491914	70.00840334	306.8999939
237	201504_076.7_070.0_39	ND0237	201504	795	65	076.7 070.0	Prodo	FALSE		4/18/2015	17:45	4/18/2015 17:45	34.38418	-122.24412	18	17	40	39	-1		TRUE	TRUE	1.04	8.1	330		1125	1155			NA	NA	-90.83499908	15.01900005	33.18719864	24.57390022	5.900000095	0.379999995	2.269999981	0	0.01	0.481999993	0.136000007	3	19.76491914	70.00840334	306.8999939
238	201507_093.3_026.7_10	ND0238	201507	9	1	093.3 026.7	Prodo	FALSE		7/8/2015	18:35	7/8/2015 18:35	32.95622	-117.30543	7	6	10	10	0		TRUE	TRUE	1.04	6.265	330		1426	1447			NA	NA	-2.15199995	19.44799995	33.41149902	23.69552994	5.791999817	0.230000004	2.180000067	0.039999999	0.109999999	0.388999999	0.130999997	3	10.13380155	17.18153852	743
239	201507_093.3_026.7_25	ND0239	201507	9	1	093.3 026.7	Prodo	FALSE		7/8/2015	18:35	7/8/2015 18:35	32.95622	-117.30543	4	4	25	25	0	CTD op forgot to trip extra bottle	TRUE	TRUE	1.04	1.665	330		1426	1432			NA	NA	-2.15199995	12.89500046	33.30239868	25.10058975	5.663000107	0.680000007	6.690000057	3.309999943	0.180000007	1.675999999	0.661000013	3	10.13380155	17.18153852	743
240	201507_093.3_045.0_8	ND0240	201507	74	8	093.3 045.0	Prodo	FALSE		7/9/2015	17:11	7/9/2015 17:11	32.34638	-118.55438	23	22	8	8	0		TRUE	TRUE	1.04	6.985	330		1321	1346			NA	NA	-75.05999756	18.35899925	33.42060089	23.97637939	5.559000015	0.289999992	1.370000005	0.029999999	0.02	0.158000007	0.046	3	14.81205965	36.98327143	486.3999939
241	201507_093.3_045.0_46	ND0241	201507	74	8	093.3 045.0	Prodo	FALSE		7/9/2015	17:11	7/9/2015 17:11	32.34638	-118.55438	17	16	46	46	0		TRUE	TRUE	1.04	7.49	330		1321	1350			NA	NA	-75.05999756	13.57999992	33.28509903	24.95153999	5.230999947	0.720000029	4.550000191	5.409999847	0	0.497999996	0.559000015	3	14.81205965	36.98327143	486.3999939
242	201507_093.3_055.0_13	ND0242	201507	105	10	093.3 055.0	Prodo	FALSE		7/11/2015	16:08	7/11/2015 16:08	32.01298	-119.23293	23	21	13	13	0		TRUE	TRUE	1.04	7.67	330		1130	1159			NA	NA	-114.9039993	18.77599907	33.4477005	23.89377975	5.537000179	0.319999993	1.269999981	0	0	0.174999997	0.044	3	13.68137377	33.360671	485.8999939
243	201507_093.3_055.0_42	ND0243	201507	105	10	093.3 055.0	Prodo	FALSE		7/11/2015	16:08	7/11/2015 16:08	32.01298	-119.23293	17	16	43	42	-1		TRUE	TRUE	1.04	7.15	330		1130	1159			NA	NA	-114.9039993	13.60200024	33.3946991	25.03165054	5.380000114	NA	NA	NA	NA	0.291000009	0.128000006	5	13.68137377	33.360671	485.8999939
244	201507_093.3_100.0_13	ND0244	201507	161	15	093.3 100.0	Prodo	FALSE		7/12/2015	17:14	7/12/2015 17:14	30.51307	-122.25062	22	21	13	13	0		TRUE	TRUE	2.2	8.63	330		1257	1325			NA	NA	-293.9549866	20.49200058	33.45090103	23.45356941	5.316999912	0.280000001	1.850000024	0	0	0.068000004	0.017999999	3	11.49294399	101.5172412	224
245	201507_093.3_100.0_113	ND0245	201507	161	15	093.3 100.0	Prodo	FALSE		7/12/2015	17:14	7/12/2015 17:14	30.51307	-122.25062	13	12	112	113	1		TRUE	TRUE	2.2	7.88	330		1257	1325			NA	NA	-293.9549866	13.11499977	33.38539886	25.12611008	5.302999973	0.569999993	4.789999962	2.900000095	0	0.289000005	0.254000008	3	11.49294399	101.5172412	224
246	201507_090.0_120.0_10	ND0246	201507	193	18	090.0 120.0	Ros	TRUE		7/13/2015	9:46	7/13/2015 9:46	30.41798	-123.99893	21	20	10	10	0		TRUE	TRUE	2.2	8.04	330		543	610			NA	NA	-368.0820007	19.88699913	33.20930099	23.42803001	5.441999912	0.330000013	1.870000005	0	0	0.072999999	0.018999999	3	11.12595944	114.1144578	NA
247	201507_090.0_120.0_100	ND0247	201507	193	18	090.0 120.0	Ros	TRUE		7/13/2015	9:46	7/13/2015 9:46	30.41798	-123.99893	13	12	100	100	0		TRUE	TRUE	2.2	6.475	330		543	603			NA	NA	-368.0820007	14.64599991	32.9314003	24.46044922	5.81799984	0.389999986	2.299999952	0.07	0.02	0.31400001	0.331999987	3	11.12595944	114.1144578	NA
248	201507_090.0_110.0_10	ND0248	201507	213	19	090.0 110.0	Prodo	FALSE		7/13/2015	16:40	7/13/2015 16:40	30.75183	-123.33143	23	22	10	10	0		TRUE	TRUE	2.2	7.71	330		1201	1230			NA	NA	-328.1900024	19.23200035	33.03089905	23.46018982	5.612999916	0.310000002	2.00999999	0	0.01	0.107000001	0.030999999	3	10.53633543	89.73186122	241.3999939
249	201507_090.0_110.0_89	ND0249	201507	213	19	090.0 110.0	Prodo	FALSE		7/13/2015	16:40	7/13/2015 16:40	30.75183	-123.33143	14	13	89	89	0		TRUE	TRUE	2.2	7.255	330		1201	1230			NA	NA	-328.1900024	13.93000031	33.09410095	24.73489952	5.697000027	0.460000008	3.390000105	0.709999979	0.039999999	0.293000013	0.138999999	3	10.53633543	89.73186122	241.3999939
250	201507_090.0_090.0_10	ND0250	201507	235	21	090.0 090.0	Ros	TRUE		7/14/2015	3:26	7/14/2015 3:26	31.41803	-121.98997	21	20	10	10	0		TRUE	TRUE	2.2	7.58	330		2332	2359			NA	NA	-248.4869995	19.81699944	33.32180023	23.53196907	5.423999786	0.280000001	1.870000005	0	0.01	0.059999999	0.011	3	11.58227856	103.0361446	NA
251	201507_090.0_090.0_100	ND0251	201507	235	21	090.0 090.0	Ros	TRUE		7/14/2015	3:26	7/14/2015 3:26	31.41803	-121.98997	13	12	100	100	0		TRUE	TRUE	2.2	5.95	330		2332	2355			NA	NA	-248.4869995	14.82499981	33.20349884	24.63208961	5.727000237	0.379999995	3.00999999	0.159999996	0	0.351000011	0.240999997	3	11.58227856	103.0361446	NA
252	201507_090.0_070.0_12	ND0252	201507	271	23	090.0 070.0	Prodo	TRUE		7/14/2015	17:06	7/14/2015 17:06	32.08482	-120.63862	23	22	12	12	0		TRUE	TRUE	2.2	7.32	330		1236	1302			NA	NA	-168.7619934	18.8409996	33.2215004	23.70457077	5.508999825	0.310000002	1.899999976	0	0.02	0.114	0.028000001	3	17.0024328	77.63157882	105.5
253	201507_090.0_070.0_85	ND0253	201507	271	23	090.0 070.0	Prodo	TRUE		7/14/2015	17:06	7/14/2015 17:06	32.08482	-120.63862	14	13	85	85	0		TRUE	TRUE	1.04	7.55	330		1236	1306			NA	NA	-168.7619934	13.72799969	33.17910004	24.84172058	5.611000061	0.579999983	3.470000029	2.400000095	0.180000007	0.398000002	0.337000012	3	17.0024328	77.63157882	105.5
254	201507_090.0_053.0_10	ND0254	201507	297	25	090.0 053.0	Ros	TRUE		7/15/2015	3:45	7/15/2015 3:45	32.65133	-119.48202	21	20	10	10	0		TRUE	TRUE	1.04	7.82	330		2325	7			NA	NA	-101.0019989	17.875	33.43249893	24.10416985	5.714000225	0.319999993	0.810000002	0	0.01	0.27700001	0.141000003	3	14.24352894	24.29184563	NA
255	201507_090.0_053.0_30	ND0255	201507	297	25	090.0 053.0	Ros	TRUE		7/15/2015	3:45	7/15/2015 3:45	32.65133	-119.48202	18	17	30	30	0		TRUE	TRUE	1.04	4.84	330		2335	2358			NA	NA	-101.0019989	15.02600002	33.40069962	24.73624039	5.684999943	0.519999981	2.619999886	2.329999924	0.300000012	1.113000035	0.503000021	3	14.24352894	24.29184563	NA
256	201507_090.0_037.0_10	ND0256	201507	327	27	090.0 037.0	Ros	TRUE		7/15/2015	14:17	7/15/2015 14:17	33.18457	-118.38697	21	20	11	10	-1		TRUE	TRUE	1.04	8.4	330		953	1023			NA	NA	-37.23899841	19.52899933	33.45970154	23.71161079	5.421000004	0.280000001	1.679999948	0	0	0.136000007	0.035	3	12.0895643	42.17834388	NA
257	201507_090.0_037.0_50	ND0257	201507	327	27	090.0 037.0	Ros	TRUE		7/15/2015	14:17	7/15/2015 14:17	33.18457	-118.38697	16	15	49	50	1		TRUE	TRUE	1.04	7.76	330		953	1023			NA	NA	-37.23899841	14.02000046	33.27669907	24.85502052	5.546999931	0.610000014	3.910000086	3.380000114	0.02	0.670000017	0.300999999	3	12.0895643	42.17834388	NA
258	201507_090.0_035.0_8	ND0258	201507	344	28	090.0 035.0	Prodo	FALSE		7/15/2015	17:19	7/15/2015 17:19	33.25118	-118.24988	21	19	8	8	0		TRUE	TRUE	1.04	8.1	330		1243	1313			NA	NA	-29.28100014	19.70700073	33.44630051	23.65521049	5.493999958	0.270000011	1.639999986	0	0	0.149000004	0.034000002	3	11.46575402	33.5555556	528.0999756
259	201507_090.0_035.0_46	ND0259	201507	344	28	090.0 035.0	Prodo	FALSE		7/15/2015	17:19	7/15/2015 17:19	33.25118	-118.24988	14	13	46	46	0		TRUE	TRUE	0.5	7.64	330		1243	1313			NA	NA	-29.28100014	14.72000027	33.29489899	24.72159004	5.788000107	0.479999989	3.099999905	1.49000001	0.01	0.800000012	0.287999988	3	11.46575402	33.5555556	528.0999756
260	201507_086.7_045.0_11	ND0260	201507	457	37	086.7 045.0	Prodo	FALSE	Bot 1 mistrip; not 515m sample	7/16/2015	18:31	7/16/2015 18:31	33.48963	-119.31917	22	20	11	11	0		TRUE	TRUE	1.04	7.15	330		1407	1438			NA	NA	-51.22100067	17.34000015	33.44800186	24.24473	5.750999928	0.319999993	0.860000014	0.100000001	0.059999999	0.470999986	0.109999999	3	10.48323454	15.94615391	1528
261	201507_086.7_045.0_27	ND0261	201507	457	37	086.7 045.0	Prodo	FALSE	Bot 1 mistrip; not 515m sample	7/16/2015	18:31	7/16/2015 18:31	33.48963	-119.31917	18	24	27	27	0		TRUE	TRUE	0.5	2.395	330		1407	1422			NA	NA	-51.22100067	12.47700024	33.49489975	25.33123016	5.443999767	0.75	0.540000021	5.789999962	0.779999971	5.291999817	1.177999973	3	10.48323454	15.94615391	1528
262	201507_081.8_046.9_0	ND0262	201507	553	45	081.8 046.9	Ros	TRUE		7/19/2015	12:50	7/19/2015 12:50	34.2749	-120.02508	24	24	2	0	-2		TRUE	TRUE	0.5	2.785	330		915	929			NA	NA	-14.48200035	17.90299988	33.41159821	24.08069992	6.147999763	0.209999993	1.169999957	0	0	1.523000002	0.787	3	10.84698508	30.7755102	NA
263	201507_081.8_046.9_40	ND0263	201507	553	45	081.8 046.9	Ros	TRUE		7/19/2015	12:50	7/19/2015 12:50	34.2749	-120.02508	20	20	40	40	0		TRUE	TRUE	0.5	3.02	330		915	929			NA	NA	-14.48200035	13.65499973	33.41350174	25.03521919	5.157000065	0.75	6.429999828	5.519999981	0.529999971	2.88499999	0.412	3	10.84698508	30.7755102	NA
264	201507_080.0_051.0_8	ND0264	201507	581	47	080.0 051.0	Prodo	FALSE		7/19/2015	18:20	7/19/2015 18:20	34.44992	-120.52393	11	10	8	8	0		TRUE	TRUE	0.5	2.27	330		1312	1324			NA	NA	-2.713000059	17.14699936	33.39530182	24.2498703	6.375999928	0.209999993	0.529999971	0	0	1.371000051	0.326999992	3	10.43215298	18.92452804	1291.699951
265	201507_080.0_051.0_27	ND0265	201507	581	47	080.0 051.0	Prodo	FALSE		7/19/2015	18:20	7/19/2015 18:20	34.44992	-120.52393	7	6	27	27	0		TRUE	TRUE	0.5	2.475	330		1312	1324			NA	NA	-2.713000059	14.14500046	33.38209915	24.9091301	6.046000004	0.449999988	2.630000114	1.120000005	0.270000011	3.648999929	0.815999985	3	10.43215298	18.92452804	1291.699951
266	201507_076.7_080.0_8	ND0266	201507	666	53	076.7 080.0	Prodo	FALSE		7/20/2015	19:12	7/20/2015 19:12	34.05458	-122.9412	23	22	8	8	0		TRUE	TRUE	2.2	6.2	330		1452	1518			NA	NA	-130.673996	18.73200035	33.07720184	23.62125969	5.514999866	0.310000002	1.210000038	0	0.01	0.118000001	0.021	3	11.48936388	41.66666676	132.1000061
267	201507_076.7_080.0_46	ND0267	201507	666	53	076.7 080.0	Prodo	FALSE		7/20/2015	19:12	7/20/2015 19:12	34.05458	-122.9412	17	16	46	46	0		TRUE	TRUE	1.04	6.32	330		1452	1522			NA	NA	-130.673996	13.14400005	33.0890007	24.88731956	5.881000042	0.540000021	2.789999962	1.649999976	0.079999998	0.847000003	0.731000006	3	11.48936388	41.66666676	132.1000061
268	201507_080.0_100.0_10	ND0268	201507	692	55	080.0 100.0	Ros	TRUE		7/21/2015	7:36	7/21/2015 7:36	32.81672	-123.9064	22	21	10	10	0		TRUE	TRUE	2.2	7.59	330		359	432			NA	NA	-197.9349976	19.63199997	33.02069855	23.3501606	5.427999973	0.300000012	2.160000086	0	0.01	0.108000003	0.026000001	3	10.93000089	87.63458859	NA
269	201507_080.0_100.0_87	ND0269	201507	692	55	080.0 100.0	Ros	TRUE		7/21/2015	7:36	7/21/2015 7:36	32.81672	-123.9064	15	14	87	87	0		TRUE	TRUE	1.04	8.29	330		359	435			NA	NA	-197.9349976	13.50800037	33.10020065	24.8254509	5.723999977	0.430000007	3.640000105	0.649999976	0.029999999	0.340999991	0.340999991	3	10.93000089	87.63458859	NA
270	201507_080.0_070.0_40	ND0270	201507	734	58	080.0 070.0	Ros	TRUE		7/22/2015	0:44	7/22/2015 0:44	33.81657	-121.8428	18	17	40	40	0		TRUE	TRUE	1.04	6.65	330		2031	2101			NA	NA	-78.33699799	13.53199959	33.00550079	24.74473	5.873000145	0.560000002	3.130000114	1.940000057	0.519999981	0.59799999	0.488000005	3	10.40479876	35.15463902	NA
271	201507_080.0_055.0_10	ND0271	201507	765	60	080.0 055.0	Ros	TRUE		7/22/2015	10:34	7/22/2015 10:34	34.31638	-120.80213	22	21	10	10	0		TRUE	TRUE	1.04	5.31	330		652	715			NA	NA	-18.56299973	18.94199944	33.4048996	23.81909943	5.897999763	0.270000011	2.200000048	0	0	0.565999985	0.184	3	10.14270223	20.69124424	NA
272	201507_080.0_055.0_20	ND0272	201507	765	60	080.0 055.0	Ros	TRUE		7/22/2015	10:34	7/22/2015 10:34	34.31638	-120.80213	19	18	20	20	0		TRUE	TRUE	0.5	5.47	330		652	715			NA	NA	-18.56299973	14.77600002	33.35689926	24.75575066	6.243000031	0.460000008	4.380000114	0.400000006	0	2.828999996	0.853999972	3	10.14270223	20.69124424	NA
273	201507_083.3_051.0_9	ND0273	201507	782	61	083.3 051.0	Prodo	FALSE		7/22/2015	17:12	7/22/2015 17:12	33.87843	-120.13338	11	10	9	9	0	Chla max was 10m and station max bottle depth was 90m	TRUE	TRUE	0.5	2.19	330		1224	1232			NA	NA	-47.30099869	17.51600075	33.41899872	24.18032074	5.897999763	0.419999987	4	1.029999971	0.050000001	2.173000097	0.628000021	3	11.10021265	8.763158118	1642.699951
274	201507_083.3_090.0_10	ND0274	201507	859	66	083.3 090.0	Prodo	FALSE		7/23/2015	16:59	7/23/2015 16:59	32.57867	-122.81168	23	22	10	10	0		TRUE	TRUE	2.2	3.92	330		1230	1243			NA	NA	-202.7129974	20.42499924	33.16059875	23.24995995	5.282000065	0.310000002	1.720000029	0	0	0.111000001	0.035	3	12.90142778	48.5555557	229.3999939
275	201507_083.3_090.0_52	ND0275	201507	859	66	083.3 090.0	Prodo	FALSE		7/23/2015	16:59	7/23/2015 16:59	32.57867	-122.81168	17	17	53	52	-1	Prodo cast so no extra bottles and not enough from the Chla max so sampled from Bot 17 52m instead of 62m	TRUE	TRUE	1.04	6.57	330		1230	1252			NA	NA	-202.7129974	13.99400043	33.18719864	24.79150963	5.723999977	0.529999971	3.069999933	1.799999952	0.029999999	0.536000013	0.266000003	3	12.90142778	48.5555557	229.3999939
276	201511_093.3_040.0_10	ND0276	201511	NA	7	093.3 040.0	Prodo	FALSE		10/29/2015	18:07	10/29/2015 18:07	32.51318	-118.21418	23	22	10	10	0		TRUE	TRUE	1.04	4.75	330		1320	1336			NA	NA	-55.13600159	22.36599922	33.57860184	23.03846931	5.092999935	0.289999992	2.069999933	0	0	0.171000004	0.032000002	3	18.36997198	55.34759357	162.3999939
277	201511_093.3_040.0_69	ND0277	201511	NA	7	093.3 040.0	Prodo	FALSE		10/29/2015	18:07	10/29/2015 18:07	32.51318	-118.21418	15	15	70	69	-1		TRUE	TRUE	1.04	5.75	330		1320	1346			NA	NA	-55.13600159	13.79500008	33.31259918	24.93033981	4.910999775	0.75	6.440000057	5.349999905	0	0.163000003	0.169	3	18.36997198	55.34759357	162.3999939
278	201511_093.3_060.0_10	ND0278	201511	NA	10	093.3 060.0	Prodo	FALSE		10/30/2015	19:27	10/30/2015 19:27	31.84638	-119.57157	23	22	10	10	0		TRUE	TRUE	2.2	6.72	330		1322	1346			NA	NA	-134.8370056	20.67300034	33.42240143	23.38343048	5.256999969	0.25999999	1.580000043	0	0.039999999	0.149000004	0.039000001	3	32.03871354	52.53846196	204.1999969
279	201511_093.3_060.0_65	ND0279	201511	NA	10	093.3 060.0	Prodo	FALSE		10/30/2015	19:27	10/30/2015 19:27	31.84638	-119.57157	16	15	64	65	1		TRUE	TRUE	1.04	5.88	330		1322	1346			NA	NA	-134.8370056	13.01799965	33.20529938	25.00325966	5.294000149	0.639999986	5.409999847	4.179999828	0.01	0.319000006	0.284999996	3	32.03871354	52.53846196	204.1999969
280	201511_090.0_090.0_10	ND0280	201511	NA	15	090.0 090.0	Ross	TRUE		11/1/2015	3:50	11/1/2015 3:50	31.41788	-121.99013	23	22	10	10	0		TRUE	TRUE	2.2	8.086	330		16	44			NA	NA	-248.4989929	20.22699928	33.35219955	23.44808006	5.293000221	0.25999999	1.850000024	0	0.01	0.085000001	0.022	3	21.39601685	103.1260505	NA
281	201511_090.0_070.0_10	ND0281	201511	NA	17	090.0 070.0	Ross	TRUE		11/1/2015	16:46	11/1/2015 16:46	32.0849	-120.63822	23	22	11	10	-1		TRUE	TRUE	2.2	6.63	330		1046	1119			NA	NA	-168.7420044	19.88999939	33.28929901	23.48833084	5.293000221	0.280000001	1.460000038	0	0.029999999	0.131999999	0.027000001	3	15.85259502	72.32716056	224.6999969
282	201511_090.0_070.0_58	ND0282	201511	NA	17	090.0 070.0	Ross	TRUE		11/1/2015	16:46	11/1/2015 16:46	32.0849	-120.63822	17	16	58	58	0		TRUE	TRUE	1	7.92	330		1046	1113			NA	NA	-168.7420044	15.60099983	33.10630035	24.38540077	5.901000023	0.289999992	2.359999895	0	0.02	0.34799999	0.181999996	3	15.85259502	72.32716056	224.6999969
283	201511_090.0_053.0_10	ND0283	201511	NA	19	090.0 053.0	Ross	TRUE		11/2/2015	10:00	11/2/2015 10:00	32.65067	-119.4828	22	21	10	10	0		TRUE	TRUE	1	7.214	330		438	504			NA	NA	-101.0559998	20.07099915	33.44520187	23.55986023	5.276000023	0.25999999	1.690000057	0.059999999	0.029999999	0.172999993	0.059999999	3	12.49192234	44.91017955	NA
284	201511_090.0_053.0_50	ND0284	201511	NA	19	090.0 053.0	Ross	TRUE		11/2/2015	10:00	11/2/2015 10:00	32.65067	-119.4828	16	16	50	50	0		TRUE	TRUE	1	7.26	330		438	506			NA	NA	-101.0559998	15.77499962	33.18719864	24.40839958	5.524000168	0.439999998	3.460000038	1.850000024	0.02	0.693000019	0.36500001	3	12.49192234	44.91017955	NA
285	201511_090.0_045.0_10	ND0285	201511	NA	20	090.0 045.0	Prodo	FALSE		11/2/2015	17:33	11/2/2015 17:33	32.9175	-118.93866	23	21	10	10	0		TRUE	TRUE	1	8.54	330		1108	1141			NA	NA	-69.27899933	20.89800072	33.48419952	23.37022972	5.171000004	0.25	1.690000057	0.050000001	0.01	0.174999997	0.046999998	3	16.84103182	41.64285716	294.8999939
286	201511_090.0_045.0_38	ND0286	201511	NA	20	090.0 045.0	Prodo	FALSE		11/2/2015	17:33	11/2/2015 17:33	32.9175	-118.93866	17	16	38	38	0		TRUE	TRUE	1	8.32	330		1108	1149			NA	NA	-69.27899933	16.61499977	33.17089844	24.20425034	5.869999886	0.330000013	1.360000014	0.039999999	0.02	0.393999994	0.216999993	3	16.84103182	41.64285716	294.8999939
287	201511_090.0_037.0_10	ND0287	201511	NA	21	090.0 037.0	Ross	TRUE		11/2/2015	21:49	11/2/2015 21:49	33.18462	-118.387	21	20	10	10	0		TRUE	TRUE	2.2	7.3	330		1521	1552			NA	NA	-37.23899841	21.95499992	33.57600021	23.15126991	5.133999825	NA	NA	NA	NA	0.173999995	0.034000002	3	20.15413894	52.18518528	NA
288	201511_090.0_037.0_50	ND0288	201511	NA	21	090.0 037.0	Ross	TRUE		11/2/2015	21:49	11/2/2015 21:49	33.18462	-118.387	16	15	50	50	0		TRUE	TRUE	1	7.34	330		1521	1553			NA	NA	-37.23899841	15.54300022	33.31520081	24.5584507	5.508999825	0.460000008	3.859999895	0.409999996	0.01	0.930000007	0.657000005	3	20.15413894	52.18518528	NA
289	201511_086.7_033.0_10	ND0289	201511	NA	28	086.7 033.0	Prodo	FALSE		11/3/2015	17:49	11/3/2015 17:49	33.8895	-118.49032	9	7	10	10	0		TRUE	TRUE	1.04	7.72	330		1049	1120			NA	NA	-3.390000105	19.97900009	33.42810059	23.57085991	5.465000153	0.25	1.769999981	0	0	0.279000014	0.119999997	3	10.4868292	37.29050276	247.8999939
290	201511_086.7_033.0_35	ND0290	201511	NA	28	086.7 033.0	Prodo	FALSE		11/3/2015	17:49	11/3/2015 17:49	33.8895	-118.49032	4	3	35	35	0		TRUE	TRUE	1.04	8.52	330		1049	1124			NA	NA	-3.390000105	16.04599953	33.2458992	24.39162064	5.623000145	0.419999987	3.559999943	0.589999974	0	0.508000016	0.331999987	3	10.4868292	37.29050276	247.8999939
291	201511_083.3_042.0_13	ND0291	201511	NA	34	083.3 042.0	Prodo	FALSE		11/4/2015	17:46	11/4/2015 17:46	34.17847	-119.50847	15	13	13	13	0		TRUE	TRUE	1.04	8.68	330		1114	1153			NA	NA	-11.38899994	18.88800049	33.38880157	23.82065964	5.43200016	0.310000002	2.210000038	0	0	0.451999992	0.170000002	3	24.67084012	50.14016181	482.6000061
292	201511_083.3_042.0_49	ND0292	201511	NA	34	083.3 042.0	Prodo	FALSE		11/4/2015	17:46	11/4/2015 17:46	34.17847	-119.50847	8	7	49	49	0		TRUE	TRUE	1.04	4.18	330		1114	1153			NA	NA	-11.38899994	15.25800037	33.3044014	24.61277962	5.44299984	0.49000001	3.960000038	0.529999971	0	0.788999975	0.526000023	3	24.67084012	50.14016181	482.6000061
293	201511_081.8_046.9_40	ND0293	201511	NA	36	081.8 046.9	Ross	TRUE		11/5/2015	1:07	11/5/2015 1:07	34.27383	-120.02738	20	20	39	40	1		TRUE	TRUE	1	7.9	330		1856	1916			NA	NA	-14.61200047	14.78100014	33.26449966	24.68465996	5.254000187	0.600000024	5.380000114	3.549999952	0	0.578999996	0.412	3	28.0243959	32.28947373	NA
294	201511_080.0_055.0_12	ND0294	201511	NA	38	080.0 055.0	Prodo	TRUE	12m clo max	11/5/2015	17:54	11/5/2015 17:54	34.3167	-120.80162	21	19	12	12	0		TRUE	TRUE	1.04	7.9	330		1158	1258			NA	NA	-18.53100014	17.02899933	33.35380173	24.24616051	5.629000187	0.330000013	2.829999924	0	0	1.656999946	0.437000006	3	22.22433982	24.5252525	869.9000244
295	201511_080.0_070.0_10	ND0295	201511	NA	40	080.0 070.0	Ross	TRUE		11/6/2015	4:12	11/6/2015 4:12	33.81667	-121.84308	21	20	10	10	0	bottle 1 half full replaced tubing after 10 min	TRUE	TRUE	1.04	3.6	330		2217	2240			NA	NA	-78.34600067	17.97400093	33.32279968	23.99612999	5.493999958	0.300000012	1.690000057	0	0	0.326999992	0.123999998	3	29.46587238	41.78947374	NA
296	201511_080.0_070.0_40	ND0296	201511	NA	40	080.0 070.0	Ross	TRUE		11/6/2015	4:12	11/6/2015 4:12	33.81667	-121.84308	17	16	41	40	-1		TRUE	TRUE	1.04	5.66	330		2217	2240			NA	NA	-78.34600067	14.8760004	33.17810059	24.59778976	5.752999783	0.439999998	3.180000067	0.699999988	0.090000004	1.228000045	0.656000018	3	29.46587238	41.78947374	NA
297	201511_080.0_080.0_10	ND0297	201511	NA	41	080.0 080.0	Ross	TRUE		11/6/2015	10:11	11/6/2015 10:11	33.4834	-122.53322	21	20	10	10	0		TRUE	TRUE	2.2	8.42	330		437	509			NA	NA	-118.1930008	18.44000053	33.20000076	23.78783989	5.438000202	0.25999999	1.639999986	0	0	0.171000004	0.056000002	3	38.83901715	50.87804873	NA
298	201511_080.0_080.0_50	ND0298	201511	NA	41	080.0 080.0	Ross	TRUE		11/6/2015	10:11	11/6/2015 10:11	33.4834	-122.53322	17	16	50	50	0		TRUE	TRUE	1.04	8.6	330		437	516			NA	NA	-118.1930008	14.04500008	33.18270111	24.77729988	6.175000191	0.430000007	3.25999999	0.400000006	0.02	1.194000006	0.653999984	3	38.83901715	50.87804873	NA
299	201511_080.0_090.0_10	ND0299	201511	NA	42	080.0 090.0	Prodo	FALSE		11/6/2015	17:36	11/6/2015 17:36	33.15012	-123.22088	23	22	10	10	0		TRUE	TRUE	2.2	7.78	330		1121	1153			NA	NA	-158.0509949	17.71199989	33.29119873	24.03540039	5.539999962	0.270000011	1.639999986	0	0	0.239999995	0.068999998	3	20.5832693	61.51351341	235.6999969
300	201511_080.0_090.0_68	ND0300	201511	NA	42	080.0 090.0	Prodo	FALSE		11/6/2015	17:36	11/6/2015 17:36	33.15012	-123.22088	16	15	68	68	0		TRUE	TRUE	1.04	5.72	330		1121	1153			NA	NA	-158.0509949	12.90400028	33.15909958	24.9901104	5.501999855	0.479999989	4.889999866	2.680000067	0	0.246000007	0.25	3	20.5832693	61.51351341	235.6999969
301	201511_080.0_100.0_10	ND0301	201511	NA	43	080.0 100.0	Ross	TRUE		11/6/2015	22:38	11/6/2015 22:38	32.81683	-123.9025	22	22	10	10	0		TRUE	TRUE	2.2	6.22	330		1617	1652			NA	NA	-197.7630005	18.0359993	33.08940125	23.80241013	5.53000021	0.239999995	1.720000029	0	0	0.123999998	0.034000002	3	26.98111329	96.70454573	NA
302	201511_080.0_100.0_57	ND0302	201511	NA	43	080.0 100.0	Ross	TRUE		11/6/2015	22:38	11/6/2015 22:38	32.81683	-123.9025	15	15	87	87	0		TRUE	TRUE	2.2	7.32	330		1617	1647			NA	NA	-197.7630005	13.94699955	33.13710022	24.76449966	5.697999954	0.340000004	3.420000076	0.389999986	0	0.252999991	0.231999993	3	26.98111329	96.70454573	NA
303	201511_076.7_080.0_13	ND0303	201511	NA	46	076.7 080.0	Prodo	FALSE					NA	NA	23	22	NA	13	NA		TRUE	TRUE	2.2	6.62	330		1054	1121			NA	NA	NA	NA	NA	NA	NA	NA	NA	NA	NA	NA	NA	NA	NA	NA	NA
304	201511_076.7_080.0_49	ND0304	201511	NA	46	076.7 080.0	Prodo	FALSE					NA	NA	17	16	NA	49	NA		TRUE	TRUE	1.04	8.26	330		1054	1120			NA	NA	NA	NA	NA	NA	NA	NA	NA	NA	NA	NA	NA	NA	NA	NA	NA
305	201511_076.7_049.0_10	ND0305	201511	NA	51	076.7 049.0	Prodo	FALSE		11/8/2015	13:52	11/8/2015 13:52	35.08862	-120.7773	10	8	10	10	0		TRUE	TRUE	0.5	6.96	330		647	715			NA	NA	-7.06799984	16.08399963	33.27859879	24.4063797	5.745999813	0.360000014	2.799999952	0.050000001	0.029999999	2.278000116	0.565999985	3	14.25148048	31.22388054	592.4000244
306	201511_076.7_049.0_25	ND0306	201511	NA	51	076.7 049.0	Prodo	FALSE		11/8/2015	13:52	11/8/2015 13:52	35.08862	-120.7773	6	5	25	25	0		TRUE	TRUE	0.5	5.62	330		647	715			NA	NA	-7.06799984	15.49499989	33.27349854	24.53528023	5.763999939	0.379999995	3.140000105	0.349999994	0.119999997	3.430000067	0.717000008	3	14.25148048	31.22388054	592.4000244
307	201511_083.3_080.0_15	ND0307	201511	NA	56	083.3 080.0	Prodo	FALSE		11/9/2015	18:26	11/9/2015 18:26	32.91178	-122.1285	23	21	15	15	0		TRUE	TRUE	2.2	7.88	330		1158	1229			NA	NA	-162.8569946	19.18400002	33.37900162	23.73855019	5.381000042	0.25	2.339999914	0	0	0.114	0.028999999	3	47.26992623	91.15800421	202.6999969
308	201511_083.3_080.0_87	ND0308	201511	NA	56	083.3 080.0	Prodo	FALSE		11/9/2015	18:26	11/9/2015 18:26	32.91178	-122.1285	15	14	87	87	0		TRUE	TRUE	1.04	7.56	330		1158	1229			NA	NA	-162.8569946	14.83100033	33.12689972	24.57092094	5.829999924	0.310000002	2.880000114	0	0.01	0.238000005	0.177000001	3	47.26992623	91.15800421	202.6999969
309	201511_086.7_110.0_12	ND0309	201511	NA	60	086.7 110.0	Prodo	FALSE		11/10/2015	17:42	11/10/2015 17:42	31.32302	-123.7433	23	21	13	12	-1		TRUE	TRUE	2.2	4.84	330		1111	1142			NA	NA	-310.3200073	19.9109993	33.47969818	23.62821007	5.282000065	0.239999995	1.970000029	0	0	0.136999995	0.022	3	51.54600823	109.3457947	142.8999939
310	201511_086.7_110.0_96	ND0310	201511	NA	60	086.7 110.0	Prodo	FALSE		11/10/2015	17:42	11/10/2015 17:42	31.32302	-123.7433	14	13	96	96	0		TRUE	TRUE	2.2	6.14	330		1111	1138			NA	NA	-310.3200073	16.02300072	33.39429855	24.51523018	5.572999954	0.300000012	2.670000076	0.159999996	0	0.194999993	0.230000004	3	51.54600823	109.3457947	142.8999939
311	201511_086.7_070.0_10	ND0311	201511	NA	64	086.7 070.0	Prodo	FALSE		11/11/2015	18:13	11/11/2015 18:13	32.65623	-121.03337	23	22	10	10	0		TRUE	TRUE	2.2	4.84	330		1148	1209			NA	NA	-150.8670044	18.38100052	33.30379868	23.88179016	5.47300005	0.270000011	1.590000033	0.039999999	0.01	0.177000001	0.056000002	3	30.84617478	60.67961195	216.1000061
312	201511_086.7_070.0_71	ND0312	201511	NA	64	086.7 070.0	Prodo	FALSE		11/11/2015	18:13	11/11/2015 18:13	32.65623	-121.03337	16	15	71	71	0		TRUE	TRUE	1.04	7.06	330		1148	1218			NA	NA	-150.8670044	12.31700039	33.1446991	25.09250069	5.381999969	0.629999995	5.599999905	4.409999847	0	0.230000004	0.360000014	3	30.84617478	60.67961195	216.1000061
313	201601_093.3_026.7_10	ND0313	201601	NA	1	093.3 026.7	Prodo	FALSE		1/7/2016	18:18	1/7/2016 18:18	32.95333	-117.30667	9	8	10	10	0		TRUE	TRUE	1.04	4.19	330		1101	1126			NA	NA	-2.312000036	16.25	33.51499939	24.55028915	5.478000164	0.439999998	3.420000076	0.180000007	0.349999994	0.550000012	0.250999987	3	30.35507611	57.5458515	326.7000122
314	201601_093.3_045.0_9	ND0314	201601	NA	8	093.3 045.0	Prodo	FALSE		1/8/2016	19:33	1/8/2016 19:33	32.35017	-118.54917	23	22	9	9	0		TRUE	TRUE	1.04	4.29	330		1306	1331			NA	NA	-74.71700287	16.62800026	33.66460037	24.5781002	5.471000195	0.379999995	3.210000038	0.079999998	0.039999999	0.606000006	0.317999989	3	56.75697214	67.83783778	347.3999939
315	201601_093.3_045.0_52	ND0315	201601	NA	8	093.3 045.0	Prodo	FALSE		1/8/2016	19:33	1/8/2016 19:33	32.35017	-118.54917	16	15	52	52	0		TRUE	TRUE	1.04	4.43	330		1306	1329			NA	NA	-74.71700287	16.60300064	33.66149902	24.58473015	5.453999996	0.389999986	3.289999962	0.090000004	0.050000001	0.603999972	0.31099999	3	56.75697214	67.83783778	347.3999939
316	201601_093.3_080.0_14	ND0316	201601	NA	13	093.3 080.0	Prodo	FALSE		1/9/2016	19:38	1/9/2016 19:38	31.18433	-120.9075	22	21	14	14	0		TRUE	TRUE	2.2	6	330		1317	1337			NA	NA	-213.8829956	16.67700005	33.41329956	24.37417984	5.537000179	0.289999992	1.940000057	0	0.059999999	0.167999998	0.052999999	3	52.00756856	107.9863947	185.6000061
317	201601_093.3_080.0_79	ND0317	201601	NA	13	093.3 080.0	Prodo	FALSE		1/9/2016	19:38	1/9/2016 19:38	31.18433	-120.9075	15	14	80	79	-1		TRUE	TRUE	1.04	4.231	330		1317	1333			NA	NA	-213.8829956	16.09600067	33.34799957	24.46199989	5.606999874	0.289999992	2.059999943	0	0	0.256999999	0.079999998	3	52.00756856	107.9863947	185.6000061
318	201601_093.3_120.0_13	ND0318	201601	NA	17	093.3 120.0	Prodo	FALSE		1/10/2016	20:02	1/10/2016 20:02	29.85417	-123.57583	24	22	12	13	1		TRUE	TRUE	2.2	6	330		1335	1356			NA	NA	-373.2650146	17.63299942	33.64450073	24.32521057	5.440000057	0.25	2.099999905	0.059999999	0.189999998	0.108999997	0.039000001	3	86.25324752	108.5714287	142
319	201601_093.3_120.0_115	ND0319	201601	NA	17	093.3 120.0	Prodo	FALSE		1/10/2016	20:02	1/10/2016 20:02	29.85417	-123.57583	12	11	115	115	0		TRUE	TRUE	1.04	4.411	330		1335	1349			NA	NA	-373.2650146	14.28999996	33.41590118	24.91024017	5.050000191	0.610000014	4.909999847	2.619999886	0.079999998	0.186000004	0.093999997	3	86.25324752	108.5714287	142
320	201601_090.0_120.0_10	ND0320	201601	NA	18	090.0 120.0	Ross	TRUE		1/11/2016	1:55	1/11/2016 1:55	30.41583	-124.003	22	20	11	10	-1	Also assoc bottle 21	TRUE	TRUE	2.2	5.11	330		2010	2030			NA	NA	-368.32901	16.64699936	33.26860046	24.26984024	5.611999989	0.280000001	1.909999967	0.090000004	0	0.112000003	0.035999998	3	25.79551457	108.0989008	NA
321	201601_090.0_120.0_87	ND0321	201601	NA	18	090.0 120.0	Ross	TRUE		1/11/2016	1:55	1/11/2016 1:55	30.41583	-124.003	14	24	87	87	0		TRUE	TRUE	2.2	5.82	330		2010	2030			NA	NA	-368.32901	16.49099922	33.28609848	24.32489014	5.580999851	0.389999986	1.919999957	0.079999998	1.539999962	0.186000004	0.082999997	3	25.79551457	108.0989008	NA
322	201601_090.0_100.0_10	ND0322	201601	237	20	090.0 100.0	Prodo	FALSE		1/11/2016	16:07	1/11/2016 16:07	31.079	-122.66067	23	20	13	10	-3		TRUE	TRUE	2.2	4.44	330		931	942			NA	NA	-288.4700012	16.32900047	33.35739899	24.41136932	5.585000038	0.280000001	1.909999967	0	0	0.155000001	0.046	3	39.52189303	105.7643979	172.3999939
323	201601_090.0_100.0_56	ND0323	201601	237	20	090.0 100.0	Prodo	FALSE		1/11/2016	16:07	1/11/2016 16:07	31.079	-122.66067	16	15	57	56	-1		TRUE	TRUE	1.04	4.52	330		931	948			NA	NA	-288.4700012	15.97700024	33.32490158	24.46946907	5.618999958	0.289999992	1.889999986	0	0	0.264999986	0.112000003	3	39.52189303	105.7643979	172.3999939
324	201601_090.0_090.0_10	ND0324	201601	NA	21	090.0 090.0	Ross	TRUE		1/11/2016	21:24	1/11/2016 21:24	31.4155	-121.99467	22	20,(21)	10	10	0		TRUE	TRUE	2.2	4.14	330		1450	1515			NA	NA	-248.7709961	15.96199989	33.32770157	24.47168922	5.663000107	0.289999992	1.860000014	0	0	0.140000001	0.037	3	32.93314906	71.74999979	NA
325	201601_090.0_090.0_62	ND0325	201601	NA	21	090.0 090.0	Ross	TRUE		1/11/2016	21:24	1/11/2016 21:24	31.4155	-121.99467	16	15	62	62	0		TRUE	TRUE	1.04	4.41	330		1450	1516			NA	NA	-248.7709961	15.16899967	33.29679871	24.62721062	5.598999977	0.340000004	2.210000038	0.310000002	0	0.291000009	0.123000003	3	32.93314906	71.74999979	NA
326	201601_090.0_070.0_10	ND0326	201601	NA	23	090.0 070.0	Ross	TRUE		1/12/2016	10:41	1/12/2016 10:41	32.084	-120.64117	21	20	10	10	0		TRUE	TRUE	1.04	4.442	330		435	449			NA	NA	-168.897995	15.76200008	33.34809875	24.53228951	5.677000046	0.310000002	1.980000019	0.050000001	0	0.230000004	0.071000002	3	53.63860966	84.25000032	NA
327	201601_090.0_070.0_62	ND0327	201601	NA	23	090.0 070.0	Ross	TRUE		1/12/2016	10:41	1/12/2016 10:41	32.084	-120.64117	16	15	62	62	0		TRUE	TRUE	1.04	4.312	330		435	449			NA	NA	-168.897995	15.64900017	33.34230042	24.55661011	5.65199995	0.330000013	2	0.059999999	0.039999999	0.294999987	0.119999997	3	53.63860966	84.25000032	NA
328	201601_090.0_060.0_8	ND0328	201601	NA	24	090.0 060.0	Prodo	FALSE		1/12/2016	17:50	1/12/2016 17:50	32.42033	-119.963	23	23	8	8	0		TRUE	TRUE	0.5	3.58	330		1121	1134			NA	NA	-129.0010071	15.16699982	33.34640121	24.66230011	5.763999939	0.330000013	2.130000114	0.090000004	0.100000001	0.423000008	0.128000006	3	41.22861702	73.53731367	409.8999939
329	201601_090.0_060.0_48	ND0329	201601	NA	24	090.0 060.0	Prodo	FALSE		1/12/2016	17:50	1/12/2016 17:50	32.42033	-119.963	17	17	49	48	-1		TRUE	TRUE	0.5	3.62	330		1121	1134			NA	NA	-129.0010071	15.00199986	33.3423996	24.69775009	5.764999866	0.360000014	2.200000048	0.07	0.150000006	0.582000017	0.243000001	3	41.22861702	73.53731367	409.8999939
330	201601_090.0_053.0_10	ND0330	201601	NA	25	090.0 053.0	Ross	TRUE		1/12/2016	22:54	1/12/2016 22:54	32.64917	-119.48083	22	21	10	10	0		TRUE	TRUE	0.5	3.72	330		1618	1645			NA	NA	-101.0159988	14.91399956	33.4844017	24.82369041	5.90899992	0.460000008	1.899999976	0.330000013	1.110000014	0.95599997	0.351000011	3	20.35986283	24.52702715	NA
331	201601_090.0_053.0_30	ND0331	201601	NA	25	090.0 053.0	Ross	TRUE		1/12/2016	22:54	1/12/2016 22:54	32.64917	-119.48083	19	18	30	30	0		TRUE	TRUE	0.5	4.47	330		1618	1639			NA	NA	-101.0159988	14.57199955	33.44279861	24.86621094	5.587999821	0.50999999	3.589999914	1.809999943	0.280000001	0.716000021	0.326999992	3	20.35986283	24.52702715	NA
332	201601_090.0_037.0_10	ND0332	201601	NA	27	090.0 037.0	Ross	TRUE		1/13/2016	9:53	1/13/2016 9:53	33.181	-118.38733	23	20	11	10	-1		TRUE	TRUE	0.5	4.25	330		345	400			NA	NA	-37.36299896	15.85599995	33.56549835	24.67848015	5.637000084	0.370000005	3.220000029	0.310000002	0.039999999	0.852999985	0.305000007	3	51.51793511	61.91666664	NA
333	201601_090.0_037.0_40	ND0333	201601	NA	27	090.0 037.0	Ross	TRUE		1/13/2016	9:53	1/13/2016 9:53	33.181	-118.38733	17	16	41	40	-1		TRUE	TRUE	0.5	4.42	330		345	402			NA	NA	-37.36299896	15.85599995	33.56269836	24.67844009	5.579999924	0.370000005	3.170000076	0.319999993	0.050000001	0.778999984	0.280999988	3	51.51793511	61.91666664	NA
334	201601_090.0_030.0_10	ND0334	201601	NA	29	090.0 030.0	Prodo	FALSE		1/13/2016	17:15	1/13/2016 17:15	33.42233	-117.90217	23	22	11	10	-1		TRUE	TRUE	0.5	3.51	330		1055	1106			NA	NA	-9.052000046	15.93200016	33.60919952	24.69496918	5.592000008	0.430000007	3.049999952	0.170000002	0.129999995	1.011999965	0.389999986	3	45.22470116	48.38461546	573.5
335	201601_090.0_030.0_33	ND0335	201601	NA	29	090.0 030.0	Prodo	FALSE		1/13/2016	17:15	1/13/2016 17:15	33.42233	-117.90217	19	18	34	33	-1		TRUE	TRUE	0.5	4.434	330		1055	1111			NA	NA	-9.052000046	15.90999985	33.60340118	24.69709015	5.547999859	0.419999987	3.109999895	0.270000011	0.07	0.851000011	0.326999992	3	45.22470116	48.38461546	573.5
336	201601_086.7_045.0_10	ND0336	201601	NA	37	086.7 045.0	Prodo	FALSE		1/14/2016	18:08	1/14/2016 18:08	33.49983	-119.31033	23	21	10	10	0		TRUE	TRUE	1.04	4.32	330		1137	1150			NA	NA	-50.5320015	14.73999977	33.49129868	24.86647034	5.736999989	0.49000001	3.940000057	1.309999943	0.109999999	1.110000014	0.460000008	3	11.80602136	3.111111516	651.2000122
337	201601_086.7_045.0_24	ND0337	201601	NA	37	086.7 045.0	Prodo	FALSE		1/14/2016	18:08	1/14/2016 18:08	33.49983	-119.31033	19	18	24	24	0		TRUE	TRUE	1.04	4.16	330		1137	1153			NA	NA	-50.5320015	14.4630003	33.50640106	24.93803978	5.696000099	0.519999981	4.360000134	1.710000038	0.109999999	1.116999984	0.419999987	3	11.80602136	3.111111516	651.2000122
338	201601_086.7_080.0_8	ND0338	201601	NA	42	086.7 080.0	Prodo	FALSE		1/15/2016	17:42	1/15/2016 17:42	32.32443	-121.71282	23	22	8	8	0		TRUE	TRUE	1.04	3.28	330		1111	1122			NA	NA	-190.6040039	15.06599998	33.31729889	24.66186905	5.793000221	0.319999993	1.980000019	0.029999999	0	0.308999985	0.104000002	3	14.87569096	44	247.6999969
339	201601_086.7_080.0_26	ND0339	201601	NA	42	086.7 080.0	Prodo	FALSE		1/15/2016	17:42	1/15/2016 17:42	32.32443	-121.71282	19	19	26	26	0		TRUE	TRUE	1.04	4.36	330		1111	1128			NA	NA	-190.6040039	14.76099968	33.35789871	24.76012993	5.84499979	0.349999994	2.24000001	0.079999998	0.02	0.499000013	0.181999996	3	14.87569096	44	247.6999969
340	201601_083.3_110.0_10	ND0340	201601	NA	46	083.3 110.0	Prodo	FALSE		1/16/2016	18:02	1/16/2016 18:02	31.91667	-124.17333	23	21	11	10	-1		TRUE	TRUE	2.2	4.335	330		1125	1134			NA	NA	-282.4240112	15.87100029	33.12459946	24.33606911	5.688000202	0.289999992	1.860000014	0	0	0.130999997	0.039000001	3	15.70655808	76.57983185	201.6999969
341	201601_083.3_110.0_67	ND0341	201601	NA	46	083.3 110.0	Prodo	FALSE		1/16/2016	18:02	1/16/2016 18:02	31.91667	-124.17333	16	15	67	67	0		TRUE	TRUE	2.2	4.208	330		1126	1140			NA	NA	-282.4240112	15.08300018	33.10279846	24.4967804	5.671000004	0.330000013	2.029999971	0.050000001	0.050000001	0.248999998	0.151999995	3	15.70655808	76.57983185	201.6999969
342	201601_083.3_070.0_11	ND0342	201601	NA	50	083.3 070.0	Prodo	FALSE	cl max = 10 > 3 depths	1/17/2016	17:18	1/17/2016 17:18	33.24467	-121.44967	22	20	11	11	0		TRUE	TRUE	1.04	4.38	330		1052	1106			NA	NA	-123.3089981	14.69900036	33.40230179	24.80669022	5.879000187	0.360000014	2.450000048	0.129999995	0.129999995	0.927999973	0.395000011	3	12.5645553	68.29508207	335.6000061
343	201601_083.3_040.6_7	ND0343	201601	NA	55	083.3 040.6	Prodo	FALSE		1/18/2016	18:06	1/18/2016 18:06	34.22417	-119.41467	6	4	8	7	-1		TRUE	TRUE	1.04	4.07	330		1130	1150			NA	NA	-5.986999989	15.27900028	33.59669876	24.83054924	5.684000015	0.460000008	2.799999952	0.610000014	0.02	1.906000018	0.617999971	3	14.13370105	13.66666657	527.2000122
344	201601_080.0_055.0_10	ND0344	201601	NA	61	080.0 055.0	Ross	TRUE		1/19/2016	8:41	1/19/2016 8:41	34.31983	-120.8055	22	20	11	10	-1		TRUE	TRUE	1.04	3.9	330		246	300			NA	NA	-18.59399986	14.31200027	33.4518013	24.92697906	6.164000034	0.460000008	4.079999924	0.469999999	0.039999999	1.802999973	0.711000025	3	13.99831883	15.7321431	NA
345	201601_080.0_070.0_10	ND0345	201601	NA	63	080.0 070.0	Prodo	TRUE		1/19/2016	19:34	1/19/2016 19:34	33.817	-121.829	22	21	10	10	0		TRUE	TRUE	2.2	4.07	330		1321	1336			NA	NA	-77.73500061	15.07999992	33.16389847	24.54079056	5.787000179	0.310000002	2.230000019	0	0.129999995	0.187999994	0.059999999	3	27.18446753	74.31249992	181.6999969
346	201601_080.0_070.0_45	ND0346	201601	NA	63	080.0 070.0	Prodo	TRUE		1/19/2016	19:34	1/19/2016 19:34	33.817	-121.829	17	16	45	45	0		TRUE	TRUE	1.04	4.33	330		1321	1340			NA	NA	-77.73500061	14.72599983	33.24240112	24.67976952	5.81400013	0.340000004	1.99000001	0	0.270000011	0.280000001	0.111000001	3	27.18446753	74.31249992	181.6999969
347	201601_080.0_080.0_10	ND0347	201601	NA	64	080.0 080.0	Ross	TRUE		1/20/2016	1:56	1/20/2016 1:56	33.48267	-122.528	21	21	10	10	0		TRUE	TRUE	2.2	6.33	330		1950	2015			NA	NA	-117.9919968	15.66600037	33.13660049	24.39101028	5.72300005	0.319999993	2.049999952	0	0.059999999	0.131999999	0.041000001	3	14.8442661	71.98275861	NA
348	201601_080.0_080.0_50	ND0348	201601	NA	64	080.0 080.0	Ross	TRUE		1/20/2016	1:56	1/20/2016 1:56	33.48267	-122.528	17	16	49	50	1		TRUE	TRUE	2.2	4.36	330		1950	2011			NA	NA	-117.9919968	15.43200016	33.1867981	24.48406029	5.68200016	0.330000013	1.99000001	0	0.050000001	0.218999997	0.108999997	3	14.8442661	71.98275861	NA
349	201601_080.0_100.0_10	ND0349	201601	NA	66	080.0 100.0	Ross	TRUE		1/20/2016	13:25	1/20/2016 13:25	32.8125	-123.9095	16	15	10	10	0		TRUE	TRUE	2.2	6.59	330		743	808			NA	NA	-198.1999969	16.41399956	33.18149948	24.25658035	5.649000168	0.25999999	1.960000038	0	0.059999999	0.115999997	0.032000002	3	32.03149398	101.6595744	NA
350	201601_080.0_100.0_62	ND0350	201601	NA	66	080.0 100.0	Ross	TRUE		1/20/2016	13:25	1/20/2016 13:25	32.8125	-123.9095	21	20	62	62	0		TRUE	TRUE	2.2	5.19	330		743	801			NA	NA	-198.1999969	16.05599976	33.14609909	24.31455994	5.630000114	0.270000011	1.919999957	0	0.039999999	0.233999997	0.126000002	3	32.03149398	101.6595744	NA
351	201601_076.7_100.0_14	ND0351	201601	NA	67	076.7 100.0	Prodo	FALSE		1/20/2016	19:36	1/20/2016 19:36	33.39717	-124.31783	22	21	14	14	0		TRUE	TRUE	2.2	6	330		1306	1328			NA	NA	-209.8950043	16.11499977	33.07889938	24.24617004	5.659999847	0.25	2.619999886	0	0.01	0.109999999	0.035999998	3	26.85967542	95.92000097	188.8000031
352	201601_076.7_100.0_79	ND0352	201601	NA	67	076.7 100.0	Prodo	FALSE		1/20/2016	19:36	1/20/2016 19:36	33.39717	-124.31783	15	14	79	79	0		TRUE	TRUE	2.2	6.16	330		1306	1328			NA	NA	-209.8950043	14.56099987	32.98080063	24.51523972	5.763999939	0.310000002	2.069999933	0.059999999	0.059999999	0.298999995	0.138999999	3	26.85967542	95.92000097	188.8000031
353	201601_076.7_060.0_9	ND0353	201601	NA	71	076.7 060.0	Prodo	FALSE		1/21/2016	19:00	1/21/2016 19:00	34.72417	-121.5445	23	22	9	9	0		TRUE	TRUE	1.04	4.36	330		1224	1244			NA	NA	-50.69200134	14.16699982	33.48389816	24.98205948	5.894000053	0.550000012	4.170000076	1.659999967	0.119999997	1.289999962	0.610000014	3	46.01175824	2	500.5
354	201601_076.7_060.0_30	ND0354	201601	NA	71	076.7 060.0	Prodo	FALSE		1/21/2016	19:00	1/21/2016 19:00	34.72417	-121.5445	19	18	30	30	0		TRUE	TRUE	1.04	4.41	330		1224	1241			NA	NA	-50.69200134	14.15799999	33.48469925	24.98582077	5.863999844	0.550000012	4.230000019	1.75	0.230000004	1.018000007	0.621999979	3	46.01175824	2	500.5
355	201604_093.3_026.7_20	ND0355	201604	NA	1	093.3 026.7	Prodo	FALSE		4/1/2016	19:57	4/1/2016 19:57	32.95553	-117.30533	7	6	20	20	0		TRUE	TRUE	0.5	4.35	330		1303	1327			NA	NA	-2.174999952	14.79199982	33.50830078	24.86904907	5.65899992	NA	NA	NA	NA	3.247999907	0.926999986	3	11.72913453	23.8431374	376.3999939
356	201604_093.3_026.7_9	ND0356	201604	NA	1	093.3 026.7	Prodo	FALSE		4/1/2016	19:57	4/1/2016 19:57	32.95553	-117.30533	10	9	10	9	-1		TRUE	TRUE	1.04	3.05	330		1303	1333			NA	NA	-2.174999952	16.07299995	33.54750061	24.61556053	6.034999847	0.330000013	2.74000001	0	0.330000013	0.864000022	0.219999999	3	11.72913453	23.8431374	376.3999939
357	201604_093.3_045.0_11	ND0357	201604	NA	8	093.3 045.0	Prodo	FALSE		4/2/2016	17:29	4/2/2016 17:29	32.3461	-118.554	23	15	11	11	0		TRUE	TRUE	1.04	4.15	330		1113	1137			NA	NA	-75.05200195	16.2329998	33.52730179	24.56369972	5.750999928	0.319999993	1.669999957	0	0.100000001	0.266000003	0.055	3	26.05974866	41.69003685	371
358	201604_093.3_045.0_48	ND0358	201604	NA	8	093.3 045.0	Prodo	FALSE		4/2/2016	17:29	4/2/2016 17:29	32.3461	-118.554	16	21	48	48	0		TRUE	TRUE	0.5	4.3	330		1113	1137			NA	NA	-75.05200195	14.39700031	33.47570038	24.92977905	5.28000021	0.600000024	4.489999771	2.710000038	0.029999999	3.184000015	1.100000024	3	26.05974866	41.69003685	371
359	201604_093.3_080.0_10	ND0359	201604	NA	13	093.3 080.0	Prodo	FALSE		4/3/2016	17:13	4/3/2016 17:13	31.18057	-120.9219	23	22	10	10	0		TRUE	TRUE	2.2	4.25	330		1044	1107			NA	NA	-214.6320038	16.20999908	33.33499908	24.42111015	5.677000046	0.300000012	1.929999948	0	0	0.081	0.016000001	3	71.60696012	102	114.5999985
360	201604_093.3_080.0_92	ND0360	201604	NA	13	093.3 080.0	Prodo	FALSE		4/3/2016	17:13	4/3/2016 17:13	31.18057	-120.9219	14	13	93	92	-1		TRUE	TRUE	1.04	4.32	330		1044	1108			NA	NA	-214.6320038	15.21000004	33.35749817	24.66707993	5.672999859	0.349999994	2.309999943	0	0.01	0.421000004	0.254000008	3	71.60696012	102	114.5999985
361	201604_093.3_120.0_17	ND0361	201604	NA	17	093.3 120.0	Prodo	FALSE		4/4/2016	16:16	4/4/2016 16:16	29.84907	-123.59088	23	22	18	17	-1		TRUE	TRUE	2.2	4.25	330		951	1015			NA	NA	-374.0929871	17.52199936	33.57099915	24.29606056	5.534999847	0.270000011	1.950000048	0	0	0.064000003	0.015	3	92.67249135	128.1649484	58
362	201604_093.3_120.0_125	ND0362	201604	NA	17	093.3 120.0	Prodo	FALSE		4/4/2016	16:16	4/4/2016 16:16	29.84907	-123.59088	11	10	126	125	-1		TRUE	TRUE	1.04	4.1	330		951	1015			NA	NA	-374.0929871	15.95499992	33.53609848	24.64171028	5.402999878	0.340000004	2.869999886	0.439999998	0.02	0.254999995	0.25999999	3	92.67249135	128.1649484	58
363	201604_090.0_120.0_10	ND0363	201604	NA	18	090.0 120.0	Ross	TRUE		4/4/2016	22:02	4/4/2016 22:02	30.4159	-123.9978	22	21	11	10	-1		TRUE	TRUE	2.2	4.02	330		1527	1545			NA	NA	-368.0979919	17.42300034	33.46519852	24.23811913	5.539000034	0.270000011	1.929999948	0	0.25999999	0.057999998	0.014	3	41.00945814	130.9265659	NA
364	201604_090.0_120.0_130	ND0364	201604	NA	18	090.0 120.0	Ross	TRUE		4/4/2016	22:02	4/4/2016 22:02	30.4159	-123.9978	13	12	130	130	0		TRUE	TRUE	2.2	4.35	330		1527	1545			NA	NA	-368.0979919	14.97299957	33.49850082	24.82958984	5.370999813	0.330000013	2.910000086	0.610000014	0	0.280999988	0.234999999	3	41.00945814	130.9265659	NA
365	201604_090.0_090.0_10	ND0365	201604	NA	21	090.0 090.0	Prodo	TRUE		4/5/2016	17:46	4/5/2016 17:46	31.41743	-121.99122	23	22	11	10	-1		TRUE	TRUE	2.2	4.25	330		1116	1135			NA	NA	-248.5599976	15.63899994	33.28170013	24.50871086	5.770999908	NA	NA	NA	NA	0.156000003	0.041000001	3	49.30848419	87.04721047	224.3000031
366	201604_090.0_090.0_84	ND0366	201604	NA	21	090.0 090.0	Prodo	TRUE		4/5/2016	17:46	4/5/2016 17:46	31.41743	-121.99122	13	13	84	84	0	not enough H2O to fill 13	TRUE	TRUE	1.04	2.1	330		1116	1125			NA	NA	-248.5599976	14.92700005	33.30390167	24.6865406	5.675000191	0.370000005	2.579999924	0.289999992	0.039999999	0.595000029	0.398000002	3	49.30848419	87.04721047	224.3000031
367	201604_090.0_070.0_10	ND0367	201604	NA	23	090.0 070.0	Ross	TRUE		4/6/2016	5:13	4/6/2016 5:13	32.08373	-120.63898	21	20	10	10	0		TRUE	TRUE	2.2	4	330		2226	2244			NA	NA	-168.8110046	15.74199963	33.39680099	24.57422066	5.764999866	0.319999993	2.339999914	0	0	0.187000006	0.043000001	3	17.71352067	69.80392175	NA
368	201604_090.0_070.0_60	ND0368	201604	NA	23	090.0 070.0	Ross	TRUE		4/6/2016	5:13	4/6/2016 5:13	32.08373	-120.63898	15	14	60	60	0		TRUE	TRUE	1.04	4.28	330		2226	2244			NA	NA	-168.8110046	15.33899975	33.41009903	24.67716026	5.684999943	0.360000014	2.349999905	0	0.100000001	0.528999984	0.232999995	3	17.71352067	69.80392175	NA
369	201604_090.0_053.0_10	ND0369	201604	NA	25	090.0 053.0	Prodo	TRUE		4/6/2016	16:25	4/6/2016 16:25	32.65202	-119.48443	23	22	11	10	-1		TRUE	TRUE	1.04	3.8	330		1045	1104			NA	NA	-101.0859985	15.61699963	33.39640045	24.60185051	5.743000031	0.340000004	2.329999924	0	0	0.133000001	0.039999999	3	15.67073962	58.9285715	300.8999939
370	201604_090.0_053.0_55	ND0370	201604	NA	25	090.0 053.0	Prodo	TRUE		4/6/2016	16:25	4/6/2016 16:25	32.65202	-119.48443	17	16	55	55	0		TRUE	TRUE	1.04	4.4	330		1045	1104			NA	NA	-101.0859985	15.31799984	33.4294014	24.69628906	5.730999947	0.349999994	2.380000114	0	0.02	0.458999991	0.150000006	3	15.67073962	58.9285715	300.8999939
371	201604_090.0_037.0_10	ND0371	201604	NA	27	090.0 037.0	Ross	TRUE		4/7/2016	3:35	4/7/2016 3:35	33.182	-118.38332	21	20	10	10	0		TRUE	TRUE	1.04	4.34	330		2048	2118			NA	NA	-37.15999985	16.37599945	33.53250122	24.53488922	5.986000061	0.360000014	0.769999981	0	0.25	0.233999997	0.054000001	3	11.07020484	31.5351813	NA
372	201604_090.0_037.0_40	ND0372	201604	NA	27	090.0 037.0	Ross	TRUE		4/7/2016	3:35	4/7/2016 3:35	33.182	-118.38332	17	16	40	40	0		TRUE	TRUE	1.04	4.51	330		2048	2106			NA	NA	-37.15999985	14.1239996	33.49290085	24.99984932	5.09499979	0.730000019	5.760000229	4.96999979	0.360000014	0.648000002	0.395000011	3	11.07020484	31.5351813	NA
373	201604_090.0_028.0_10	ND0373	201604	NA	31	090.0 028.0	Prodo	FALSE		4/7/2016	16:15	4/7/2016 16:15	33.48472	-117.77987	16	15	11	10	-1		TRUE	TRUE	0.5	2.23	330		1030	1048			NA	NA	-1.89199996	15.27000046	33.53649902	24.78636932	6.265999794	0.370000005	3.529999971	0	0	1.781000018	0.518999994	3	10.28635534	12.84210529	907.2000122
374	201604_090.0_028.0_18	ND0374	201604	NA	31	090.0 028.0	Prodo	FALSE		4/7/2016	16:15	4/7/2016 16:15	33.48472	-117.77987	14	14	18	18	0		TRUE	TRUE	0.5	3.17	330		1030	1048			NA	NA	-1.89199996	13.97799969	33.51259995	25.04410934	5.383999825	0.74000001	4.75	3.799999952	1.450000048	2.035000086	0.579999983	3	10.28635534	12.84210529	907.2000122
375	201604_086.7_040.0_11	ND0375	201604	NA	40	086.7 040.0	Prodo	FALSE		4/8/2016	18:56	4/8/2016 18:56	33.65537	-118.97698	23	22	12	11	-1		TRUE	TRUE	1.04	4.42	330		1315	1341			NA	NA	-31.43499947	15.24800014	33.52560043	24.78286934	6.080999851	0.349999994	0.779999971	0	0.079999998	0.688000023	0.225999996	3	11.30243327	20.22388047	458
376	201604_086.7_040.0_22	ND0376	201604	NA	40	086.7 040.0	Prodo	FALSE		4/8/2016	18:56	4/8/2016 18:56	33.65537	-118.97698	20		22	22	0		TRUE	TRUE	1.04	4.24	330		1315	1345			NA	NA	-31.43499947	14.38500023	33.51190186	24.95866013	5.752999783	0.5	2.089999914	1.340000033	0.270000011	0.950999975	0.324999988	3	11.30243327	20.22388047	458
377	201604_086.7_070.0_8	ND0377	201604	NA	45	086.7 070.0	Prodo	FALSE		4/9/2016	17:05	4/9/2016 17:05	32.65333	-121.03447	21	21	9	8	-1		TRUE	TRUE	1.04	4.2	330		1138	1159			NA	NA	-151.0039978	15.75300026	33.14039993	24.37447929	5.781000137	0.300000012	2.00999999	0	0.239999995	0.177000001	0.045000002	3	15.24727466	48.33644856	281.7999878
378	201604_086.7_070.0_47	ND0378	201604	NA	45	086.7 070.0	Prodo	FALSE		4/9/2016	17:05	4/9/2016 17:05	32.65333	-121.03447	16	15	48	47	-1		TRUE	TRUE	0.5	4.2	330		1138	1155			NA	NA	-151.0039978	13.97099972	33.24560165	24.84107018	5.750999928	0.449999988	3.279999971	0.850000024	0.059999999	1.024000049	0.546999991	3	15.24727466	48.33644856	281.7999878
379	201604_086.7_110.0_12	ND0379	201604	NA	49	086.7 110.0	Prodo	FALSE		4/10/2016	16:39	4/10/2016 16:39	31.32398	-123.74482	23	22	12	12	0		TRUE	TRUE	2.2	4.39	330		1127	1146			NA	NA	-310.3559875	16.52300072	33.25790024	24.29034042	5.629000187	0.239999995	1.889999986	0	0	0.082000002	0.014	3	22.84745414	100.9710145	297.6000061
380	201604_086.7_110.0_93	ND0380	201604	NA	49	086.7 110.0	Prodo	FALSE		4/10/2016	16:39	4/10/2016 16:39	31.32398	-123.74482	14	13	93	93	0		TRUE	TRUE	1.04	4.35	330		1127	1145			NA	NA	-310.3559875	14.66100025	33.09469986	24.58275032	5.804999828	0.340000004	2.119999886	0	0.109999999	0.43900001	0.239999995	3	22.84745414	100.9710145	297.6000061
381	201604_083.3_080.0_10	ND0381	201604	NA	53	083.3 080.0	Prodo	FALSE		4/11/2016	17:18	4/11/2016 17:18	32.91067	-122.12787	23	22	11	10	-1		TRUE	TRUE	1.04	3.68	330		1146	1210			NA	NA	-162.8639984	15.44799995	33.23600006	24.51585007	5.882999897	0.319999993	1.909999967	0	0	0.226999998	0.054000001	3	11.27390914	88.43373509	382
382	201604_083.3_080.0_66	ND0382	201604	NA	53	083.3 080.0	Prodo	FALSE		4/11/2016	17:18	4/11/2016 17:18	32.91067	-122.12787	16	15	66	66	0		TRUE	TRUE	1.04	4.12	330		1146	1216			NA	NA	-162.8639984	14.70699978	33.28779984	24.72015953	5.835999966	0.379999995	2.440000057	0.029999999	0.01	1.205000043	0.479999989	3	11.27390914	88.43373509	382
383	201604_081.8_046.9_7	ND0383	201604	NA	58	081.8 046.9	Prodo	TRUE		4/12/2016	18:45	4/12/2016 18:45	34.2741	-120.02787	23	23	8	7	-1		TRUE	TRUE	0.5	3.6	330		1317	1347			NA	NA	-14.62199974	13.31799984	33.47629929	25.15022087	6.946000099	0.310000002	0.310000002	0.400000006	0.140000001	2.424999952	1.161999941	3	10.44396518	9.341666697	1184.199951
384	201604_081.8_046.9_16	ND0384	201604	NA	58	081.8 046.9	Prodo	TRUE		4/12/2016	18:45	4/12/2016 18:45	34.2741	-120.02787	21	21	16	16	0		TRUE	TRUE	0.5	3.71	330		1317	1334			NA	NA	-14.62199974	12.13899994	33.6004982	25.47724915	5.486000061	1.049999952	6.869999886	8.989999771	1.549999952	3.430000067	1.639000058	3	10.44396518	9.341666697	1184.199951
385	201604_076.7_060.0_11	ND0385	201604	NA	65	076.7 060.0	Prodo	FALSE		4/13/2016	18:39	4/13/2016 18:39	34.71997	-121.54982	22	21	12	11	-1		TRUE	TRUE	2.2	4.2	330		1256	1326			NA	NA	-51.04600143	14.52400017	32.89970016	24.45635986	6.125999928	0.289999992	1.950000048	0	0.039999999	0.310000002	0.088	3	20.88337774	49.27699531	425.1000061
386	201604_076.7_060.0_28	ND0386	201604	NA	65	076.7 060.0	Prodo	FALSE		4/13/2016	18:39	4/13/2016 18:39	34.71997	-121.54982	18	17	29	28	-1		TRUE	TRUE	1.1	4.48	330		1256	1321			NA	NA	-51.04600143	14.25	32.92490005	24.5343895	6.02699995	0.310000002	1.690000057	0	0.029999999	0.523999989	0.090000004	3	20.88337774	49.27699531	425.1000061
387	201604_076.7_100.0_10	ND0387	201604	NA	69	076.7 100.0	Prodo	FALSE		4/14/2016	17:41	4/14/2016 17:41	33.38717	-124.32503	23	22	10	10	0		TRUE	TRUE	2.2	3.41	330		1202	1221			NA	NA	-210.5130005	16.3579998	33.23210144	24.3082695	5.663000107	0.239999995	1.799999952	0	0.050000001	0.061999999	0.016000001	3	56.03457718	110	78.40000153
388	201604_076.7_100.0_94	ND0388	201604	NA	69	076.7 100.0	Prodo	FALSE		4/14/2016	17:41	4/14/2016 17:41	33.38717	-124.32503	13	12	94	94	0		TRUE	TRUE	2.2	4.33	330		1202	1221			NA	NA	-210.5130005	16.01300049	33.48419952	24.58646011	5.558000088	0.209999993	2.150000095	0	0	0.321999997	0.282999992	3	56.03457718	110	78.40000153
389	201604_080.0_100.0_10	ND0389	201604	NA	70	080.0 100.0	Ross	TRUE		4/14/2016	23:29	4/14/2016 23:29	32.81632	-123.90668	21	20	10	10	0		TRUE	TRUE	2.2	4.28	330		1814	1837			NA	NA	-197.9589996	15.81200027	33.042099	24.28577042	5.81400013	0.280000001	1.769999981	0	0	0.074000001	0.016000001	3	13.81049218	63.01036275	NA
390	201604_080.0_100.0_62	ND0390	201604	NA	70	080.0 100.0	Ross	TRUE		4/14/2016	23:29	4/14/2016 23:29	32.81632	-123.90668	16	15	62	62	0		TRUE	TRUE	1.04	4	330		1814	1838			NA	NA	-197.9589996	14.20300007	33.2254982	24.77821922	5.625	0.370000005	2.75	0.699999988	0.01	0.529999971	0.289999992	3	13.81049218	63.01036275	NA
391	201604_080.0_055.0_10	ND0391	201604	NA	73	080.0 055.0	Ross	TRUE	10m CL max	4/16/2016	7:32	4/16/2016 7:32	34.31882	-120.80942	21	19	10	10	0		TRUE	TRUE	0.5	4.27	330		156	224			NA	NA	-18.79100037	12.41399956	33.34479904	25.22610092	5.790999889	0.879999995	7.360000134	7.019999981	0.419999987	2.782000065	0.888000011	3	20.340353	10	NA
392	201607_093.3_026.7_15	ND0392	201607	NA	1	093.3 026.7	Prodo	FALSE		7/10/2016	19:16	7/10/2016 19:16	32.9576	-117.30457	6	5	15	15	0		TRUE	TRUE	0.5	3	330		1317	1347			NA	NA	-2.066999912	15.46500015	33.51940155	24.73049927	6.147999763	0.400000006	6.449999809	0	0.02	1.11500001	0.488000005	3	10.37147227	16.97628461	744.2999878
393	201607_093.3_026.7_8	ND0393	201607	NA	1	093.3 026.7	Prodo	FALSE		7/10/2016	19:16	7/10/2016 19:16	32.9576	-117.30457	8	7	8	8	0		TRUE	TRUE	0.8	1.7	330		1317	1347			NA	NA	-2.066999912	17.52499962	33.64810181	24.35362053	6.176000118	0.150000006	1.440000057	0	0	1.069000006	0.219999999	3	10.37147227	16.97628461	744.2999878
394	201607_093.3_045.0_9	ND0394	201607	NA	8	093.3 045.0	Prodo	FALSE		7/11/2016	19:44	7/11/2016 19:44	32.34147	-118.5479	23	22	9	9	0		TRUE	TRUE	1.04	3.55	330		1310	1340			NA	NA	-74.92900085	19.57900047	33.62419891	23.8240509	5.657000065	0.319999993	1.830000043	0.039999999	0.850000024	0.382999986	0.098999999	3	10.22073309	19.95652188	410
395	201607_093.3_045.0_21	ND0395	201607	NA	8	093.3 045.0	Prodo	FALSE		7/11/2016	19:44	7/11/2016 19:44	32.34147	-118.5479	20	19	21	21	0		TRUE	TRUE	1.04	3.55	330		1310	340			NA	NA	-74.92900085	14.875	33.49900055	24.84407043	6.249000072	0.519999981	2.920000076	1.149999976	2.299999952	0.861999989	0.319999993	3	10.22073309	19.95652188	410
396	201607_093.3_070.0_10.6	ND0396	201607	NA	12	093.3 070.0	Prodo	FALSE		7/12/2016	17:21	7/12/2016 17:21	31.51038	-120.25123	22	21	10	10.6	0.6		TRUE	TRUE	1.04	4	330		1147	1217			NA	NA	-174.9730072	16.25600052	33.33229828	24.40855026	5.901000023	0.310000002	0.75999999	0	0.059999999	0.35800001	0.120999999	3	20.25115918	35.19000005	310.8999939
397	201607_093.3_070.0_34.4	ND0397	201607	NA	12	093.3 070.0	Prodo	FALSE		7/12/2016	17:21	7/12/2016 17:21	31.51038	-120.25123	18	17	34	34.4	0.399999999999999		TRUE	TRUE	1.04	4	330		1147	1217			NA	NA	-174.9730072	14.60299969	33.36299896	24.79830933	5.75	0.449999988	1.559999943	0.829999983	0.74000001	0.740999997	0.338999987	3	20.25115918	35.19000005	310.8999939
398	201607_093.3_110.0_17	ND0398	201607	NA	16	093.3 110.0	Prodo	FALSE		7/13/2016	17:55	7/13/2016 17:55	30.17748	-122.92037	22	22	17	17	0		TRUE	TRUE	2.2	3.85	330		1115	1131			NA	NA	-334.0690002	19.16200066	33.36090088	23.73048973	5.394000053	0.25999999	1.850000024	0	0.059999999	0.061000001	0.011	3	34.53983892	125.3289474	108.9000015
399	201607_093.3_110.0_125	ND0399	201607	NA	16	093.3 110.0	Prodo	FALSE		7/13/2016	17:55	7/13/2016 17:55	30.17748	-122.92037	11	10	125	125	0		TRUE	TRUE	2.2	4.3	330		1115	1131			NA	NA	-334.0690002	14.47399998	33.40579987	24.86434937	5.421999931	0.370000005	3.220000029	0.899999976	0.02	0.210999995	0.143999994	3	34.53983892	125.3289474	108.9000015
400	201607_090.0_120.0_10	ND0400	201607	NA	18	090.0 120.0	Ross	TRUE		7/14/2016	7:04	7/14/2016 7:04	30.41732	-123.9958	21	20	10	10	0		TRUE	TRUE	2.2	4	330		151	211			NA	NA	-367.9649963	19.01799965	33.33499908	23.74654961	5.397999763	0.230000004	1.99000001	0	0	0.075000003	0.009	3	27.4732437	102.4222738	NA
401	201607_090.0_120.0_100	ND0401	201607	NA	18	090.0 120.0	Ross	TRUE		7/14/2016	7:04	7/14/2016 7:04	30.41732	-123.9958	13	12	100	100	0		TRUE	TRUE	2.2	3.9	330		151	211			NA	NA	-367.9649963	14.45100021	33.36520004	24.81996918	5.5	0.319999993	3.24000001	0.129999995	0.039999999	0.347000003	0.256999999	3	27.4732437	102.4222738	NA
402	201607_090.0_110.0_17	ND0402	201607	NA	19	090.0 110.0	Prodo	FALSE		7/14/2016	15:41	7/14/2016 15:41	30.74807	-123.33587	22	22	17	17	0		TRUE	TRUE	2.2	2.24	330		1018	1028			NA	NA	-328.5039978	18.92900085	33.34349823	23.77610016	5.401000023	0.289999992	1.519999981	0	0	0.081	0.015	3	40.27372678	92.42825596	114.3000031
403	201607_090.0_110.0_100	ND0403	201607	NA	19	090.0 110.0	Prodo	FALSE		7/14/2016	15:41	7/14/2016 15:41	30.74807	-123.33587	13	12	101	100	-1		TRUE	TRUE	2.2	2.15	330		1018	1028			NA	NA	-328.5039978	13.21500015	33.27769852	25.02226067	5.234000206	0.680000007	4.920000076	4.53000021	0	0.338999987	0.358999997	3	40.27372678	92.42825596	114.3000031
404	201607_090.0_090.0_10	ND0404	201607	NA	21	090.0 090.0	Ross	TRUE		7/15/2016	4:09	7/15/2016 4:09	31.42243	-121.9911	21	20	11	10	-1		TRUE	TRUE	2.2	5.42	330		2225	2255			NA	NA	-248.3990021	18.6060009	33.26409912	23.79574966	5.46999979	0.270000011	1.850000024	0	0.039999999	0.082999997	0.021	3	25.50238119	87.9201877	NA
405	201607_090.0_090.0_87	ND0405	201607	NA	21	090.0 090.0	Ross	TRUE		7/15/2016	4:09	7/15/2016 4:09	31.42243	-121.9911	14	13	87	87	0		TRUE	TRUE	2.2	4.24	330		2225	2252			NA	NA	-248.3990021	13.94400024	33.26549911	24.86430931	5.486000061	0.419999987	3.400000095	0.720000029	0.01	0.284000009	0.287999988	3	25.50238119	87.9201877	NA
406	201607_090.0_070.0_10	ND0406	201607	NA	23	090.0 070.0	Prodo	TRUE		7/15/2016	16:57	7/15/2016 16:57	32.0864	-120.6376	23	22	10	10	0		TRUE	TRUE	2.2	4.38	330		1123	1141			NA	NA	-168.6690063	17.91200066	33.12889862	23.86277962	5.502999783	0.270000011	1.820000052	0	0	0.081	0.022	3	25.97429972	88.45263163	171.3999939
407	201607_090.0_070.0_85	ND0407	201607	NA	23	090.0 070.0	Prodo	TRUE		7/15/2016	16:57	7/15/2016 16:57	32.0864	-120.6376	15	14	84	85	1		TRUE	TRUE	1.04	4.03	330		1123	1138			NA	NA	-168.6690063	14.07299995	33.22940063	24.80958939	5.592999935	0.439999998	3.119999886	0.529999971	0	0.328000009	0.419	3	25.97429972	88.45263163	171.3999939
408	201607_090.0_053.0_10	ND0408	201607	NA	25	090.0 053.0	Ross	TRUE	CL max at 15	7/16/2016	4:59	7/16/2016 4:59	32.65028	-119.47867	20	19	10	10	0		TRUE	TRUE	0.5	4	330		2212	2240			NA	NA	-100.8880005	16.99799919	33.62689972	24.46278	5.862999916	0.209999993	1.149999976	0	0	1.284999967	0.222000003	3	10.37187898	11.82815364	NA
409	201607_090.0_037.0_8	ND0409	201607	NA	27	090.0 037.0	Prodo	TRUE		7/16/2016	16:57	7/16/2016 16:57	33.19113	-118.382	23	22	8	8	0		TRUE	TRUE	1.04	4.1	330		1133	1201			NA	NA	-36.82500076	19.02899933	33.5367012	23.89763069	5.565999985	0.25999999	0.50999999	0	0.090000004	0.264999986	0.072999999	3	10.3689614	21.06358377	485.1000061
410	201607_090.0_037.0_20	ND0410	201607	NA	27	090.0 037.0	Prodo	TRUE		7/16/2016	16:57	7/16/2016 16:57	33.19113	-118.382	20	19	20	20	0		TRUE	TRUE	0.5	3.88	330		1133	1157			NA	NA	-36.82500076	14.61900043	33.40459824	24.82611084	6.085000038	0.370000005	1.830000043	0.540000021	0	0.82099998	0.275000006	3	10.3689614	21.06358377	485.1000061
411	201607_086.7_040.0_10	ND0411	201607	NA	36	086.7 040.0	Prodo	FALSE		7/17/2016	18:20	7/17/2016 18:20	33.66192	-118.97468	23	21	11	10	-1		TRUE	TRUE	n/a	4	330		1136	1206			NA	NA	-31.13800049	19.54899979	33.60969925	23.82089996	5.681000233	0.180000007	1.470000029	0	0	0.414000005	0.112000003	3	10.37915564	16.96296282	670.9000244
412	201607_086.7_040.0_26	ND0412	201607	NA	36	086.7 040.0	Prodo	FALSE		7/17/2016	18:20	7/17/2016 18:20	33.66192	-118.97468	19	18	26	26	0		TRUE	TRUE	n/a	4.35	330		1136	1155			NA	NA	-31.13800049	13.6789999	33.44139862	25.05109024	5.505000114	0.680000007	5.150000095	4.050000191	0.029999999	1.151000023	0.500999987	3	10.37915564	16.96296282	670.9000244
413	201607_086.7_070.0_9	ND0413	201607	NA	41	086.7 070.0	Prodo	FALSE		7/18/2016	18:12	7/18/2016 18:12	32.65868	-121.02513	23	22	9	9	0		TRUE	TRUE	1.04	4	330		1125	1145			NA	NA	-150.4340057	16.43799973	33.20800018	24.27135086	5.738999844	0.319999993	0.959999979	0	0.140000001	0.335000008	0.090999998	3	11.47071555	20.32203431	316
414	201607_086.7_070.0_21	ND0414	201607	NA	41	086.7 070.0	Prodo	FALSE		7/18/2016	18:12	7/18/2016 18:12	32.65868	-121.02513	20	19	22	21	-1		TRUE	TRUE	1.04	4.3	330		1125	1147			NA	NA	-150.4340057	14.39500046	33.17979813	24.7002697	5.888000011	0.409999996	1.710000038	1.179999948	0.25	0.616999984	0.209999993	3	11.47071555	20.32203431	316
415	201607_086.7_100.0_10	ND0415	201607	NA	44	086.7 100.0	Prodo	FALSE		7/19/2016	14:44	7/19/2016 14:44	31.66788	-123.07123	23	22	11	10	-1		TRUE	TRUE	1	3.49	330		902	921			NA	NA	-270.1679993	17.59700012	33.02230072	23.85718918	5.532999992	0.25999999	1.549999952	0	0	0.097000003	0.024	3	27.58054052	86.1718214	137.3999939
416	201607_086.7_100.0_84	ND0416	201607	NA	44	086.7 100.0	Prodo	FALSE		7/19/2016	14:44	7/19/2016 14:44	31.66788	-123.07123	14	14	84	84	0		TRUE	TRUE	1	4.46	330		902	919			NA	NA	-270.1679993	13.50300026	33.09479904	24.82210922	5.729000092	0.439999998	2.99000001	0.209999993	0	0.540000021	0.243000001	3	27.58054052	86.1718214	137.3999939
417	201607_083.3_090.0_13	ND0417	201607	NA	48	083.3 090.0	Prodo	FALSE		7/20/2016	16:32	7/20/2016 16:32	32.57827	-122.81668	23	21	14	13	-1		TRUE	TRUE	2.2	4.26	330		1050	1107			NA	NA	-202.9420013	16.59399986	32.89509964	23.99562073	5.676000118	0.25	0.910000026	0	0	0.112000003	0.033	3	24.13595074	71.47540981	292.6000061
418	201607_083.3_090.0_57	ND0418	201607	NA	48	083.3 090.0	Prodo	FALSE		7/20/2016	16:32	7/20/2016 16:32	32.57827	-122.81668	15	14	57	57	0		TRUE	TRUE	1.04	4	330		1050	1107			NA	NA	-202.9420013	15.31000042	33.0298996	24.39056969	5.885000229	0.300000012	0.610000014	0	0.079999998	0.474999994	0.250999987	3	24.13595074	71.47540981	292.6000061
419	201607_083.3_055.0_13	ND0419	201607	NA	52	083.3 055.0	Prodo	FALSE		7/21/2016	18:24	7/21/2016 18:24	33.73948	-120.41233	21	20	13	13	0		TRUE	TRUE	1.04	4	330		1138	1205			NA	NA	-63.51499939	15.82400036	33.56240082	24.68342972	5.334000111	0.620000005	6.190000057	4.809999943	0.050000001	2.180999994	0.223000005	3	11.11286235	2	1142
420	201607_081.8_046.9_6	ND0420	201607	NA	58	081.8 046.9	Prodo	TRUE		7/22/2016	16:09	7/22/2016 16:09	34.27603	-120.0289	22	22	6	6	0		TRUE	TRUE	0.5	2.07	330		1051	1117			NA	NA	-14.59599972	18.98800087	33.59909821	23.95546913	6.092000008	0.109999999	0.079999998	0	0	0.939999998	0.546999991	3	10.14037381	12.79575595	615
421	201607_080.0_055.0_8	ND0421	201607	NA	61	080.0 055.0	Prodo	TRUE		7/23/2016	19:57	7/23/2016 19:57	34.31823	-120.80917	22	21	8	8	0		TRUE	TRUE	1.04	3.32	330		1320	1345			NA	NA	-18.79899979	13.13000011	33.54539871	25.24132919	4.881999969	1.059999943	10.72000027	10.78999996	0.050000001	1.639999986	0.528999984	3	18.04808763	2	811.5999756
422	201607_080.0_055.0_16	ND0422	201607	NA	61	080.0 055.0	Prodo	TRUE		7/23/2016	19:57	7/23/2016 19:57	34.31823	-120.80917	20	20	16	16	0		TRUE	TRUE	0.5	3.5	330		1320	1345			NA	NA	-18.79899979	13.12300014	33.54399872	25.24208069	4.90199995	1.049999952	10.72000027	10.82999992	0.050000001	1.66900003	0.640999973	3	18.04808763	2	811.5999756
423	201607_080.0_070.0_10	ND0423	201607	NA	63	080.0 070.0	Ross	TRUE		7/24/2016	10:43	7/24/2016 10:43	33.81992	-121.84482	20	19	11	10	-1		TRUE	TRUE	2.2	4.38	330		523	539			NA	NA	-78.31999969	16.41699982	32.9253006	24.0592308	5.721000195	0.379999995	1.309999943	0.029999999	0.029999999	0.150999993	0.057999998	3	25.40409482	52.85714271	NA
424	201607_080.0_070.0_62	ND0424	201607	NA	63	080.0 070.0	Ross	TRUE		7/24/2016	10:43	7/24/2016 10:43	33.81992	-121.84482	15	15	62	62	0		TRUE	TRUE	0.5	3.18	330		523	544			NA	NA	-78.31999969	13.42000008	33.05509949	24.80688095	5.823999882	0.550000012	1.720000029	2.440000057	0.879999995	0.629000008	0.291000009	3	25.40409482	52.85714271	NA
425	201607_080.0_080.0_8	ND0425	201607	NA	64	080.0 080.0	Prodo	TRUE		7/24/2016	17:57	7/24/2016 17:57	33.48158	-122.5323	23	22	8	8	0		TRUE	TRUE	2.2	4.02	330		1116	1135			NA	NA	-118.2109985	16.92399979	32.89080048	23.91534042	5.625999928	0.270000011	1.580000043	0.119999997	0	0.112000003	0.027000001	3	35.39768561	80.60377394	115.6999969
426	201607_080.0_080.0_88	ND0426	201607	NA	64	080.0 080.0	Prodo	TRUE		7/24/2016	17:57	7/24/2016 17:57	33.48158	-122.5323	13	12	88	88	0		TRUE	TRUE	1.04	4.42	330		1116	1135			NA	NA	-118.2109985	13.15799999	32.9620018	24.78853035	5.701000214	0.479999989	2.75999999	2.119999886	0.02	0.375999987	0.298000008	3	35.39768561	80.60377394	115.6999969
427	201607_080.0_100.0_10	ND0427	201607	NA	66	080.0 100.0	Ross	TRUE		7/25/2016	9:17	7/25/2016 9:17	32.82432	-123.90223	20	19	11	10	-1		TRUE	TRUE	2.2	3	330		406	419			NA	NA	-197.5180054	17.67300034	32.97249985	23.8008194	5.541999817	0.25	1.570000052	0	0	0.074000001	0.02	3	50.47521435	86.98331347	NA
428	201607_076.7_090.0_8	ND0428	201607	NA	67	076.7 090.0	Prodo	FALSE		7/25/2016	19:51	7/25/2016 19:51	33.72058	-123.63398	23	22	8	8	0		TRUE	TRUE	2.2	4	330		1316	1335			NA	NA	-170.5809937	16.43499947	33.00320053	24.11470032	5.767000198	0.280000001	1.210000038	0	0.01	0.214000002	0.052999999	3	33.65246224	51.32824414	214.6999969
429	201607_076.7_090.0_63	ND0429	201607	NA	67	076.7 090.0	Prodo	FALSE		7/25/2016	19:51	7/25/2016 19:51	33.72058	-123.63398	15	14	64	63	-1		TRUE	TRUE	1.04	2.5	330		1316	1335			NA	NA	-170.5809937	13.15299988	33.0530014	24.83698082	5.683000088	0.49000001	2.549999952	1.919999957	0.409999996	0.202000007	0.514999986	3	33.65246224	51.32824414	214.6999969
430	201611_093.3_026.7_12	ND0430	201611	NA	1	093.3 026.7	Prodo	FALSE		11/6/2016	19:54	11/6/2016 19:54	32.95627	-117.30493	17	11	13	12	-1		TRUE	TRUE	0.5	3.62	330		1255	1320			NA	NA	-2.131000042	18.56800079	33.40829849	23.91559982	5.725999832	0.189999998	1.5	0.109999999	0.059999999	0.453000009	0.092	3	11.59300556	22.20805376	487.2000122
431	201611_093.3_026.7_24	ND0431	201611	NA	1	093.3 026.7	Prodo	FALSE		11/6/2016	19:54	11/6/2016 19:54	32.95627	-117.30493	7	6	25	24	-1		TRUE	TRUE	0.5	3.9	330		1255	1320			NA	NA	-2.131000042	14.58500004	33.2582016	24.72073936	5.571000099	0.479999989	3.710000038	1.519999981	0.200000003	1.399000049	0.389999986	3	11.59300556	22.20805376	487.2000122
432	201611_093.3_026.7_24_T	ND0432	201611	NA	1	093.3 026.7	Prodo	FALSE	Swinex	11/6/2016	19:54	11/6/2016 19:54	32.95627	-117.30493	8	6	25	24	-1		TRUE	TRUE	0.486	1.2	330		1255	1320			NA	NA	-2.131000042	14.58500004	33.2582016	24.72073936	5.571000099	0.479999989	3.710000038	1.519999981	0.200000003	1.399000049	0.389999986	3	11.59300556	22.20805376	487.2000122
433	201611_093.3_045.0_9	ND0433	201611	NA	8	093.3 045.0	Prodo	FALSE		11/7/2016	20:46	11/7/2016 20:46	32.34653	-118.55438	23	21,22	9	9	0		TRUE	TRUE	1	4.2	330		1448	1518			NA	NA	-75.05500031	19.21800041	33.49969864	23.82151031	5.394000053	0.25	1.960000038	0.039999999	0	0.254999995	0.017999999	3	16.71142331	35.19948838	193.3000031
434	201611_093.3_045.0_33	ND0434	201611	NA	8	093.3 045.0	Prodo	FALSE		11/7/2016	20:46	11/7/2016 20:46	32.34653	-118.55438	18	17	33	33	0		TRUE	TRUE	0.76	4.4	330		1448	1518			NA	NA	-75.05500031	16.04500008	33.31330109	24.44351006	5.801000118	0.360000014	2.660000086	0.140000001	0.059999999	0.303000003	0.064999998	3	16.71142331	35.19948838	193.3000031
435	201611_093.3_045.0_33_T	ND0435	201611	NA	8	093.3 045.0	Prodo	FALSE	Swinex	11/7/2016	20:46	11/7/2016 20:46	32.34653	-118.55438	18	17	33	33	0		TRUE	TRUE	0.91	1.2	330		1448	1518			NA	NA	-75.05500031	16.04500008	33.31330109	24.44351006	5.801000118	0.360000014	2.660000086	0.140000001	0.059999999	0.303000003	0.064999998	3	16.71142331	35.19948838	193.3000031
436	201611_093.3_070.0_12	ND0436	201611	NA	12	093.3 070.0	Prodo	FALSE		11/8/2016	16:29	11/8/2016 16:29	31.52068	-120.2488	23	22	12	12	0		TRUE	TRUE	2.2	4.05	330		1005	1026			NA	NA	-174.548996	17.95899963	33.37929916	24.04319	5.500999928	0.25999999	1.279999971	0	0	0.270999998	0.059	3	25.09344107	44.054054	197.6000061
437	201611_093.3_070.0_40	ND0437	201611	NA	12	093.3 070.0	Prodo	FALSE		11/8/2016	16:29	11/8/2016 16:29	31.52068	-120.2488	18	17	40	40	0		TRUE	TRUE	1.04	4.38	330		1005	1024			NA	NA	-174.548996	16.49200058	33.30419922	24.33509064	5.644999981	0.319999993	1.419999957	0	0	0.725000024	0.349999994	3	25.09344107	44.054054	197.6000061
438	201611_093.3_070.0_40_T	ND0438	201611	NA	12	093.3 070.0	Prodo	FALSE	Swinex	11/8/2016	16:29	11/8/2016 16:29	31.52068	-120.2488	18	17	40	40	0		TRUE	FALSE	0.93	1.03	330		1005	1027			NA	NA	-174.548996	16.49200058	33.30419922	24.33509064	5.644999981	0.319999993	1.419999957	0	0	0.725000024	0.349999994	3	25.09344107	44.054054	197.6000061
439	201611_090.0_120.0_10	ND0439	201611	NA	18	090.0 120.0	Ross	TRUE		11/10/2016	2:46	11/10/2016 2:46	30.41673	-123.99787	21	20	11	10	-1		TRUE	TRUE	2.2	5.9	330		2025	2052			NA	NA	-368.0750122	19.20199966	33.13019943	23.54368973	5.339000225	0.25999999	1.710000038	0.140000001	0.109999999	0.104999997	0.021	3	38.75777419	102.043668	NA
440	201611_090.0_120.0_87	ND0440	201611	NA	18	090.0 120.0	Ross	TRUE		11/10/2016	2:46	11/10/2016 2:46	30.41673	-123.99787	14	13	87	87	0		TRUE	TRUE	2.2	5.5	330		2025	2045			NA	NA	-368.0750122	15.8920002	33.14619827	24.35327911	5.829999924	0.270000011	1.820000052	0	0	0.273000002	0.184	3	38.75777419	102.043668	NA
441	201611_090.0_100.0_10	ND0441	201611	NA	20	090.0 100.0	Prodo	FALSE		11/10/2016	17:04	11/10/2016 17:04	31.09148	-122.65237	23	22	10	10	0		TRUE	TRUE	2.2	6.14	330		1030	1050			NA	NA	-287.7149963	19.13400078	33.20140076	23.61519051	5.361000061	0.219999999	1.649999976	0.079999998	0	0.120999999	0.021	3	51.31059829	109.2558136	107.6999969
442	201611_090.0_100.0_93	ND0442	201611	NA	20	090.0 100.0	Prodo	FALSE		11/10/2016	17:04	11/10/2016 17:04	31.09148	-122.65237	14	13	94	93	-1		TRUE	TRUE	2.2	5.34	330		1030	1050			NA	NA	-287.7149963	14.60999966	33.21709824	24.68804932	5.649000168	0.280000001	2.640000105	0.050000001	0	0.230000004	0.202999994	3	51.31059829	109.2558136	107.6999969
443	201611_090.0_090.0_10	ND0443	201611	NA	21	090.0 090.0	Ross	TRUE		11/10/2016	22:44	11/10/2016 22:44	31.41822	-121.9901	23	22	10	10	0	Pump Fubar. Replaced wiith LTER pump. 2 hour delay before pumping	TRUE	TRUE	2.2	4.8	330		1842	1911			NA	NA	-248.4869995	18.00499916	33.2881012	23.96202087	5.475999832	0.25999999	1.00999999	0	0	0.195999995	0.035	3	12.12451576	61.2426778	NA
444	201611_090.0_090.0_50	ND0444	201611	NA	21	090.0 090.0	Ross	TRUE		11/10/2016	22:44	11/10/2016 22:44	31.41822	-121.9901	18	17	50	50	0		TRUE	TRUE	2.2	4.39	330		1842	1911			NA	NA	-248.4869995	16.54199982	33.38479996	24.38620949	5.607999802	0.330000013	1.139999986	0.159999996	0.100000001	0.680000007	0.349999994	3	12.12451576	61.2426778	NA
445	201611_090.0_070.0_10	ND0445	201611	NA	23	090.0 070.0	Ross	TRUE		11/11/2016	12:06	11/11/2016 12:06	32.08502	-120.63778	21	20	11	10	-1		TRUE	TRUE	2.2	5.56	330		606	632			NA	NA	-168.7189941	18.25900078	33.36759949	23.96075058	5.415999889	0.280000001	1.139999986	0	0	0.186000004	0.041000001	3	11.93934402	42.41095886	NA
446	201611_090.0_070.0_40	ND0446	201611	NA	23	090.0 070.0	Ross	TRUE		11/11/2016	12:06	11/11/2016 12:06	32.08502	-120.63778	17	16	40	40	0		TRUE	TRUE	1.04	4.32	330		606	632			NA	NA	-168.7189941	15.81999969	33.18030167	24.39233971	5.78399992	0.330000013	1.309999943	0.039999999	0	0.372000009	0.202000007	3	11.93934402	42.41095886	NA
447	201611_090.0_060.0_10	ND0447	201611	NA	24	090.0 060.0	Prodo	FALSE		11/11/2016	18:44	11/11/2016 18:44	32.41813	-119.9599	22	21	10	10	0		TRUE	TRUE	2.2	4.34	330		1226	1244			NA	NA	-128.9329987	18.32699966	33.47019958	24.02239037	5.451000214	0.280000001	1.330000043	0.07	0.090000004	0.211999997	0.048999999	3	18.89209845	41.83333341	411.6000061
448	201611_090.0_060.0_46	ND0448	201611	NA	24	090.0 060.0	Prodo	FALSE		11/11/2016	18:44	11/11/2016 18:44	32.41813	-119.9599	17	16	46	46	0		TRUE	TRUE	1.04	4.1	330		1226	1251			NA	NA	-128.9329987	15.26799965	33.28089905	24.59229088	5.460000038	0.430000007	2.079999924	1.649999976	0.180000007	1.049000025	0.536000013	3	18.89209845	41.83333341	411.6000061
449	201611_090.0_053.0_10	ND0449	201611	NA	25	090.0 053.0	Ross	TRUE		11/11/2016	23:54	11/11/2016 23:54	32.65202	-119.48143	21	20	11	10	-1		TRUE	TRUE	2.2	4.35	330		1741	1808			NA	NA	-100.9550018	19.08699989	33.34329987	23.73553085	5.350999832	0.230000004	1.340000033	0	0.109999999	0.136999995	0.024	3	13.45112301	52.15568869	NA
450	201611_090.0_053.0_50	ND0450	201611	NA	25	090.0 053.0	Ross	TRUE		11/11/2016	23:54	11/11/2016 23:54	32.65202	-119.48143	16	15	50	50	0		TRUE	TRUE	1.04	4.36	330		1741	1808			NA	NA	-100.9550018	14.82600021	33.20679855	24.6312294	5.697999954	0.389999986	2.980000019	0.280000001	0.059999999	0.713	0.588999987	3	13.45112301	52.15568869	NA
451	201611_090.0_037.0_10	ND0451	201611	NA	27	090.0 037.0	Ross	TRUE		11/12/2016	10:49	11/12/2016 10:49	33.18492	-118.38608	21	20	10	10	0		TRUE	TRUE	1.04	4.48	330		446	507			NA	NA	-37.18999863	17.50600052	33.34740067	24.12793922	5.68200016	0.239999995	1.99000001	0	0	0.307999998	0.072999999	3	11.4186241	31.11788616	NA
452	201611_090.0_037.0_30	ND0452	201611	NA	27	090.0 037.0	Ross	TRUE		11/12/2016	10:49	11/12/2016 10:49	33.18492	-118.38608	18	17	30	30	0		TRUE	TRUE	1.04	3.65	330		446	507			NA	NA	-37.18999863	14.87800026	33.22140121	24.63002968	5.789000034	0.370000005	3.25999999	0	0	0.586000025	0.375	3	11.4186241	31.11788616	NA
453	201611_090.0_030.0_13	ND0453	201611	NA	29	090.0 030.0	Prodo	FALSE		11/12/2016	18:02	11/12/2016 18:02	33.41742	-117.90597	22	21, 23	13	13	0		TRUE	TRUE	1.04	4.36	330		1203	1230			NA	NA	-9.36400032	19.36100006	33.47499847	23.76654053	6.039000034	0.209999993	1.620000005	0	0	0.665000021	0.059999999	3	13.46944858	43.70397108	467.2000122
454	201611_090.0_030.0_33	ND0454	201611	NA	29	090.0 030.0	Prodo	FALSE		11/12/2016	18:02	11/12/2016 18:02	33.41742	-117.90597	18	17	33	33	0		TRUE	TRUE	0.5	4	330		1203	1233			NA	NA	-9.36400032	16.58499908	33.30189896	24.31137085	5.736000061	0.310000002	1.899999976	0	0	0.647000015	0.317999989	3	13.46944858	43.70397108	467.2000122
455	201611_086.7_045.0_12	ND0455	201611	NA	37	086.7 045.0	Prodo	FALSE		11/13/2016	18:02	11/13/2016 18:02	33.48903	-119.34308	23	21, 22	12	12	0		TRUE	TRUE	1.04	4.42	330		1118	1135			NA	NA	-52.27500153	17.65200043	33.42060089	24.14912033	5.574999809	0.25999999	1.360000014	0.039999999	0	0.218999997	0.061000001	3	13.09313607	31.05932208	463.8999939
456	201611_086.7_045.0_39	ND0456	201611	NA	37	086.7 045.0	Prodo	FALSE		11/13/2016	18:02	11/13/2016 18:02	33.48903	-119.34308	18	17	40	39	-1		TRUE	TRUE	1.04	3.53	330		1118	1135			NA	NA	-52.27500153	15.48600006	33.36769867	24.61079025	5.252999783	0.50999999	3.480000019	3.109999895	0.100000001	0.700999975	0.268999994	3	13.09313607	31.05932208	463.8999939
457	201611_086.7_070.0_10_T	ND0457	201611	NA	41	086.7 070.0	Ross	FALSE	Swinex	11/14/2016	10:30	11/14/2016 10:30	32.65578	-121.03302	23	21	10	10	0	bot 23 swinnex DNA 0406 0404 270 ml	TRUE	TRUE	2.2	1.01	330		405	422			NA	NA	-150.8659973	17.78800011	33.25159836	23.98674011	5.505000114	0.25999999	0.75	0	0	0.199000001	0.048999999	3	31.71618396	52.73611104	NA
458	201611_086.7_070.0_10	ND0458	201611	NA	41	086.7 070.0	Ross	FALSE		11/14/2016	10:30	11/14/2016 10:30	32.65578	-121.03302	22	21	10	10	0	bot 22 normal cartridge	TRUE	TRUE	2.2	4.4	330		405	424			NA	NA	-150.8659973	17.78800011	33.25159836	23.98674011	5.505000114	0.25999999	0.75	0	0	0.199000001	0.048999999	3	31.71618396	52.73611104	NA
459	201611_086.7_080.0_10	ND0459	201611	NA	42	086.7 080.0	Prodo	FALSE		11/14/2016	17:58	11/14/2016 17:58	32.34047	-121.71942	23	22	11	10	-1		TRUE	TRUE	2.2	4.27	330		1122	1138			NA	NA	-190.397995	17.90399933	33.20669937	23.92436028	5.518000126	0.25999999	1.120000005	0.050000001	0	0.192000002	0.044	3	38.24972859	68.87341784	180.6999969
460	201611_086.7_080.0_58	ND0460	201611	NA	42	086.7 080.0	Prodo	FALSE		11/14/2016	17:58	11/14/2016 17:58	32.34047	-121.71942	17	16	59	58	-1		TRUE	TRUE	1.04	3.1	330		1122	1139			NA	NA	-190.397995	15.64900017	33.18149948	24.43268967	5.769000053	0.310000002	1.350000024	0.219999999	0	0.519999981	0.351000011	3	38.24972859	68.87341784	180.6999969
461	201611_083.3_110.0_10	ND0461	201611	NA	46	083.3 110.0	Prodo	FALSE		11/15/2016	17:17	11/15/2016 17:17	31.92268	-124.17252	23	22	11	10	-1		TRUE	TRUE	2.2	4.35	330		1037	1056			NA	NA	-282.2009888	18.19499969	33.08029938	23.75668907	5.460999966	0.219999999	1.299999952	0	0	0.143000007	0.026000001	3	36.91974554	79.15492985	132
462	201611_083.3_110.0_70	ND0462	201611	NA	46	083.3 110.0	Prodo	FALSE		11/15/2016	17:17	11/15/2016 17:17	31.92268	-124.17252	16	15	70	70	0		TRUE	TRUE	1.04	3.9	330		1037	1057			NA	NA	-282.2009888	15.16600037	33.18909836	24.54542923	5.906000137	0.230000004	1.779999971	0	0	0.361999989	0.312999994	3	36.91974554	79.15492985	132
463	201611_083.3_070.0_12	ND0463	201611	NA	50	083.3 070.0	Prodo	FALSE		11/16/2016	16:32	11/16/2016 16:32	33.2433	-121.44377	23	22	13	12	-1		TRUE	TRUE	1.04	4.63	330		1015	1034			NA	NA	-123.0960007	16.71199989	33.41090012	24.36413956	5.609000206	0.25999999	0.730000019	0.150000006	0	0.625	0.134000003	3	17.38432473	24.45300463	360.7999878
464	201611_083.3_070.0_38	ND0464	201611	NA	50	083.3 070.0	Prodo	FALSE		11/16/2016	16:32	11/16/2016 16:32	33.2433	-121.44377	18	17	38	38	0		TRUE	TRUE	1.04	3.85	330		1015	1035			NA	NA	-123.0960007	12.09500027	33.32149887	25.27010918	4.363999844	1.100000024	9.979999542	12.67000008	0	0.25	0.248999998	3	17.38432473	24.45300463	360.7999878
465	201611_083.3_042.0_12	ND0465	201611	NA	55	083.3 042.0	Prodo	FALSE		11/17/2016	18:32	11/17/2016 18:32	34.18698	-119.51882	13	11, 12	12	12	0	chla max = 12m	TRUE	TRUE	1.04	5	330		1114	1144			NA	NA	-11.59599972	17.0340004	33.41230011	24.28985023	5.577000141	0.319999993	2.410000086	0.779999971	0	1.279000044	0.238999993	3	28.32904894	39	804.2999878
466	201611_081.8_046.9_10	ND0466	201611	NA	59	081.8 046.9	Ross	TRUE		11/18/2016	2:17	11/18/2016 2:17	34.2758	-120.02343	23	23	10	10	0		TRUE	TRUE	0.5	3.72	330		1942	2001			NA	NA	-14.38399982	17.4829998	33.42079926	24.1896801	5.633999825	0.270000011	1.769999981	0.029999999	0	1.121000051	0.077	3	10.83312225	15.9146343	NA
467	201611_081.8_046.9_20	ND0467	201611	NA	59	081.8 046.9	Ross	TRUE		11/18/2016	2:17	11/18/2016 2:17	34.2758	-120.02343	22	22	20	20	0		TRUE	TRUE	0.5	4.23	330		1942	2004			NA	NA	-14.38399982	16.2689991	33.3628006	24.42974091	5.438000202	0.430000007	3.230000019	1.669999957	0	0.973999977	0.312999994	3	10.83312225	15.9146343	NA
468	201611_080.0_055.0_10	ND0468	201611	NA	62	080.0 055.0	Ross	TRUE		11/18/2016	10:37	11/18/2016 10:37	34.31717	-120.8011	21	21	10	10	0		TRUE	TRUE	0.5	3.66	330		440	510			NA	NA	-18.49399948	15.03999996	33.40050125	24.73175049	5.487999916	0.479999989	3.900000095	2.890000105	0	3	0.495999992	3	10.86515523	2	NA
469	201611_080.0_060.0_11	ND0469	201611	NA	63	080.0 060.0	Prodo	FALSE		11/18/2016	16:17	11/18/2016 16:17	34.1615	-121.16792	22	20	12	11	-1	chla max = 0-32	TRUE	TRUE	0.5	2.645	330		1020	1041			NA	NA	-38.90299988	14.91499996	33.39749908	24.75662994	5.563000202	0.49000001	3.059999943	2.589999914	0.25	3.315999985	0.583000004	3	22.30307676	3	1118.5
470	201611_080.0_070.0_10	ND0470	201611	NA	64	080.0 070.0	Ross	TRUE		11/18/2016	21:12	11/18/2016 21:12	33.81647	-121.8429	21	20	10	10	0		TRUE	TRUE	0.5	4.5	330		1421	1451			NA	NA	-78.34400177	16.17499924	33.40110016	24.47986984	5.664999962	0.280000001	0.49000001	0.219999999	0	1.424999952	0.203999996	3	40.25973811	36.33027536	NA
471	201611_080.0_070.0_20	ND0471	201611	NA	64	080.0 070.0	Ross	TRUE		11/18/2016	21:12	11/18/2016 21:12	33.81647	-121.8429	19	18	20	20	0		TRUE	TRUE	0.5	4.39	330		1421	1451			NA	NA	-78.34400177	16.13699913	33.4054985	24.49259949	5.611999989	0.270000011	0.620000005	0.349999994	0.059999999	1.496999979	0.195999995	3	40.25973811	36.33027536	NA
472	201611_080.0_080.0_10	ND0472	201611	NA	65	080.0 080.0	Ross	TRUE		11/19/2016	3:04	11/19/2016 3:04	33.48308	-122.53402	21	20	10	10	0		TRUE	TRUE	1.04	4.36	330		2018	2042			NA	NA	-118.237999	16.37800026	33.22090149	24.29508972	5.704999924	0.25	0.910000026	0.090000004	0.119999997	0.354000002	0.143999994	3	24.0323199	48.7619048	NA
473	201611_080.0_080.0_20	ND0473	201611	NA	65	080.0 080.0	Ross	TRUE		11/19/2016	3:04	11/19/2016 3:04	33.48308	-122.53402	19	18	20	20	0		TRUE	TRUE	1.04	4.33	330		2018	2045			NA	NA	-118.237999	16.34000015	33.22129822	24.30481911	5.696000099	0.239999995	0.810000002	0	0	0.453999996	0.128999993	3	24.0323199	48.7619048	NA
474	201611_080.0_100.0_10	ND0474	201611	NA	67	080.0 100.0	Prodo	TRUE		11/19/2016	16:27	11/19/2016 16:27	32.81682	-123.90698	23	22	10	10	0		TRUE	TRUE	2.2	4.52	330		957	1020			NA	NA	-197.9559937	17.70100021	33.00899887	23.82196045	5.513000011	0.219999999	1.230000019	0	0	0.155000001	0.037999999	3	27.29188275	83.39896371	290
475	201611_080.0_100.0_70	ND0475	201611	NA	67	080.0 100.0	Prodo	TRUE		11/19/2016	16:27	11/19/2016 16:27	32.81682	-123.90698	16	17	58	70	12		TRUE	TRUE	1.04	4.66	330		957	1020			NA	NA	-197.9559937	15.63399982	33.08599854	24.36247063	6.011000156	0.219999999	1.549999952	0	0	0.331999987	0.140000001	3	27.29188275	83.39896371	290
476	201611_076.7_070.0_8	ND0476	201611	NA	71	076.7 070.0	Prodo	FALSE		11/20/2016	17:00	11/20/2016 17:00	34.38933	-122.24917	23	22	9	8	-1		TRUE	TRUE	1.04	4.24	330		1018	1036			NA	NA	-90.89399719	16.47900009	33.12820053	24.20066071	5.69299984	0.25999999	0.939999998	0	0.170000002	0.307000011	0.082999997	3	25.5607444	49.65555541	224.3000031
477	201611_076.7_070.0_51	ND0477	201611	NA	71	076.7 070.0	Prodo	FALSE		11/20/2016	17:00	11/20/2016 17:00	34.38933	-122.24917	17	16	51	51	0		TRUE	TRUE	1.04	4.43	330		1018	1044			NA	NA	-90.89399719	14.18799973	33.06200027	24.65446091	5.892000198	0.379999995	2.069999933	1.110000014	0.349999994	0.416999996	0.236000001	3	25.5607444	49.65555541	224.3000031
478	201611_076.7_070.0_8_T	ND0478	201611	NA	71	076.7 070.0	Prodo	FALSE	swinex	11/20/2016	17:00	11/20/2016 17:00	34.38933	-122.24917	23	22	9	8	-1		TRUE	FALSE	0.5	1.04	330		1037	1055			NA	NA	-90.89399719	16.47900009	33.12820053	24.20066071	5.69299984	0.25999999	0.939999998	0	0.170000002	0.307000011	0.082999997	3	25.5607444	49.65555541	224.3000031
479	201701_093.3_040.0_8	ND0479	201701	NA	7	093.3 040.0	Prodo	FALSE		1/6/2017	19:05	1/6/2017 19:05	32.51317	-118.19533	23	22	8	8	0	had some issues with 23. pressure high possibly blew out filter.	TRUE	TRUE	0.9	4.12	330		1327	1353			NA	NA	-54.31800079	15.96000004	33.38639832	24.5171299	5.672999859	0.280000001	0	0	0	0.354000002	0.109999999	3	27.49820616	48.79211472	280.5
480	201701_093.3_040.0_47	ND0480	201701	NA	7	093.3 040.0	Prodo	FALSE		1/6/2017	19:05	1/6/2017 19:05	32.51317	-118.19533	17	16	47	47	0		TRUE	TRUE	0.92	4	330		1327	1356			NA	NA	-54.31800079	15.31999969	33.37889862	24.65642929	5.585999966	0.310000002	0.150000006	0	0	0.588999987	0.312000006	3	27.49820616	48.79211472	280.5
481	201701_093.3_070.0_13	ND0481	201701	NA	12	093.3 070.0	Prodo	FALSE		1/7/2017	16:45	1/7/2017 16:45	31.5185	-120.24367	22	21	13	13	0		TRUE	TRUE	1.005	3.85	330		1008	1025			NA	NA	-174.3910065	15.52799988	33.28369904	24.53502083	5.702000141	0.280000001	0.769999981	0	0	0.405000001	0.103	3	20.43985983	67.43697477	291.3999939
482	201701_093.3_070.0_32	ND0482	201701	NA	12	093.3 070.0	Prodo	FALSE		1/7/2017	16:45	1/7/2017 16:45	31.5185	-120.24367	18	17	32	32	0		TRUE	TRUE	1.022	4.38	330		1008	1028			NA	NA	-174.3910065	15.40499973	33.29790115	24.57438087	5.677000046	0.310000002	0.610000014	0	0	0.550000012	0.194999993	3	20.43985983	67.43697477	291.3999939
483	201701_093.3_110.0_10	ND0483	201701	NA	16	093.3 110.0	Prodo	FALSE		1/8/2017	15:36	1/8/2017 15:36	30.1816	-122.91752	23	22	10	10	0		TRUE	TRUE	1.838	4.34	330		930	954			NA	NA	-333.8129883	17.31699944	33.36309814	24.18504906	5.480999947	0.230000004	0.709999979	0	0	0.114	0.023	3	29.46055029	103.1967211	80.69999695
484	201701_093.3_110.0_85	ND0484	201701	NA	16	093.3 110.0	Prodo	FALSE		1/8/2017	15:36	1/8/2017 15:36	30.1816	-122.91752	14	13	84	85	1		TRUE	TRUE	2.006	4.34	330		930	954			NA	NA	-333.8129883	17.26199913	33.4836998	24.29637909	5.46600008	0.230000004	0.400000006	0	0	0.239999995	0.127000004	3	29.46055029	103.1967211	80.69999695
485	201701_090.0_120.0_10	ND0485	201701	NA	18	090.0 120.0	Ross	TRUE		1/9/2017	6:08	1/9/2017 6:08	30.41813	-123.9897	21	20	10	10	0		TRUE	TRUE	1.87	4.57	330		2320	2345			NA	NA	-367.67099	17.70999908	33.43809891	24.14838982	5.427000046	0.230000004	1.379999995	0	0.059999999	0.115000002	0.029999999	3	80.00050933	121.2857144	NA
486	201701_090.0_120.0_100	ND0486	201701	NA	18	090.0 120.0	Ross	TRUE		1/9/2017	6:08	1/9/2017 6:08	30.41813	-123.9897	13	12	100	100	0		TRUE	TRUE	2.006	4.58	330		2320	2345			NA	NA	-367.67099	16.48900032	33.52970123	24.51339912	5.559999943	0.200000003	1.940000057	0	0	0.238000005	0.225999996	3	80.00050933	121.2857144	NA
487	201701_090.0_100.0_12	ND0487	201701	NA	20	090.0 100.0	Prodo	FALSE		1/9/2017	17:48	1/9/2017 17:48	31.08583	-122.65817	22	21	12	12	0		TRUE	TRUE	2.038	4.53	330		1121	1145			NA	NA	-288.1459961	16.74200058	33.22200012	24.21212006	5.532000065	0.209999993	1.080000043	0	0	0.123999998	0.035999998	3	35.47088045	89.0628271	139.6000061
488	201701_090.0_100.0_86	ND0488	201701	NA	20	090.0 100.0	Prodo	FALSE		1/9/2017	17:48	1/9/2017 17:48	31.08583	-122.65817	15	14	86	86	0		TRUE	TRUE	1.7	4.51	330		1121	1144			NA	NA	-288.1459961	14.77099991	33.33029938	24.74052048	5.56400013	0.300000012	2.309999943	0.550000012	0	0.272000015	0.159999996	3	35.47088045	89.0628271	139.6000061
489	201701_090.0_090.0_10	ND0489	201701	NA	21	090.0 090.0	Ross	TRUE		1/9/2017	23:34	1/9/2017 23:34	31.4135	-121.99183	21	20	10	10	0		TRUE	TRUE	2.15	4	330		1640	1702			NA	NA	-248.7100067	16.14599991	33.19179916	24.32562065	5.659999847	0.270000011	0.939999998	0	0	0.144999996	0.033	3	14.1987827	61.7647061	NA
490	201701_090.0_090.0_62	ND0490	201701	NA	21	090.0 090.0	Ross	TRUE		1/9/2017	23:34	1/9/2017 23:34	31.4135	-121.99183	16	15	62	62	0		TRUE	TRUE	2.064	4.07	330		1640	1702			NA	NA	-248.7100067	14.7489996	33.18980026	24.63537025	5.563000202	0.379999995	1.200000048	1.019999981	0	0.365999997	0.230000004	3	14.1987827	61.7647061	NA
491	201701_090.0_070.0_10	ND0491	201701	NA	23	090.0 070.0	Ross	TRUE		1/10/2017	10:58	1/10/2017 10:58	32.08183	-120.63767	21	20	10	10	0		TRUE	TRUE	0.906	4.108	330		450	515			NA	NA	-168.8130035	14.90699959	33.15769958	24.57341957	5.90199995	0.270000011	1.429999948	0	0	0.398000002	0.107000001	3	12.56739631	50.15706791	NA
492	201701_090.0_070.0_30	ND0492	201701	NA	23	090.0 070.0	Ross	TRUE		1/10/2017	10:58	1/10/2017 10:58	32.08183	-120.63767	18	17	30	30	0		TRUE	TRUE	1.02	4.1	330		450	520			NA	NA	-168.8130035	14.44299984	33.2969017	24.7809906	5.928999901	0.319999993	1.279999971	0	0	0.81400001	0.333999991	3	12.56739631	50.15706791	NA
493	201701_090.0_060.0_8	ND0493	201701	NA	24	090.0 060.0	Prodo	FALSE		1/10/2017	18:18	1/10/2017 18:18	32.42083	-119.95867	23	22	8	8	0		TRUE	TRUE	0.927	4.52	330		1154	1220			NA	NA	-128.7969971	15.88399982	33.36740112	24.51963997	5.717000008	0.280000001	1.679999948	0	0	0.286000013	0.074000001	3	15.33679925	41.30769242	291
494	201701_090.0_060.0_38	ND0494	201701	NA	24	090.0 060.0	Prodo	FALSE		1/10/2017	18:18	1/10/2017 18:18	32.42083	-119.95867	18	17	39	38	-1		TRUE	TRUE	1.016	4.61	330		1154	1220			NA	NA	-128.7969971	15.17500019	33.36259842	24.67506981	5.573999882	0.360000014	2	0.550000012	0	0.560000002	0.284000009	3	15.33679925	41.30769242	291
495	201701_090.0_053.0_10	ND0495	201701	NA	25	090.0 053.0	Ross	TRUE		1/10/2017	21:47	1/10/2017 21:47	32.648	-119.48367	21	20	10	10	0		TRUE	TRUE	0.96	4.51	330		1509	1533			NA	NA	-101.1760025	15.30799961	33.34669876	24.63180923	5.821000099	0.289999992	1.379999995	0	0	0.550999999	0.140000001	3	12.25199948	41.1827959	NA
496	201701_090.0_053.0_30	ND0496	201701	NA	25	090.0 053.0	Ross	TRUE		1/10/2017	21:47	1/10/2017 21:47	32.648	-119.48367	18	17	30	30	0		TRUE	TRUE	1.02	4.31	330		1509	1537			NA	NA	-101.1760025	14.33600044	33.34059906	24.83725929	5.842000008	0.360000014	1.389999986	0.430000007	0	0.855000019	0.305999994	3	12.25199948	41.1827959	NA
497	201701_090.0_037.0_10	ND0497	201701	NA	27	090.0 037.0	Ross	TRUE		1/11/2017	8:33	1/11/2017 8:33	33.18367	-118.39	20	20	10	10	0	bot 21 mistrip, check pump head error message- pump stopped after just 1 min. orange tubes disengaged se reseated and pump resumed at 1504	TRUE	TRUE	0.84	3.65	330		504	522			NA	NA	-37.39699936	14.75599957	33.25360107	24.67976952	5.882999897	0.300000012	2.779999971	0	0	0.331	0.128000006	3	17.20472722	31.49253736	NA
498	201701_090.0_037.0_30	ND0498	201701	NA	27	090.0 037.0	Ross	TRUE		1/11/2017	8:33	1/11/2017 8:33	33.18367	-118.39	18	17	30	30	0		TRUE	TRUE	0.898	4.045	330		504	530			NA	NA	-37.39699936	14.47099972	33.28440094	24.76543045	5.710999966	0.340000004	2.589999914	0	0.090000004	1	0.335999995	3	17.20472722	31.49253736	NA
499	201701_090.0_030.0_10	ND0499	201701	NA	29	090.0 030.0	Prodo	FALSE		1/11/2017	17:01	1/11/2017 17:01	33.41777	-117.90172	23	21	10	10	0		TRUE	TRUE	1.022	4.25	330		1019	1043			NA	NA	-9.170999527	15.43900013	33.33200073	24.59165955	5.731999874	0.300000012	2.00999999	0	0	0.324999988	0.123000003	3	25.80570391	37.14746529	165.6000061
500	201701_090.0_030.0_33	ND0500	201701	NA	29	090.0 030.0	Prodo	FALSE		1/11/2017	17:01	1/11/2017 17:01	33.41777	-117.90172	18	17	33	33	0		TRUE	TRUE	1.025	3.92	330		1019	1040			NA	NA	-9.170999527	15.17700005	33.33369827	24.65197945	5.662000179	0.330000013	2.569999933	0	0	1.258999944	0.31099999	3	25.80570391	37.14746529	165.6000061
501	201701_086.7_045.0_10	ND0501	201701	NA	38	086.7 045.0	Prodo	FALSE	CL max at 10m	1/12/2017	18:51	1/12/2017 18:51	33.4895	-119.31933	21	20, 22	10	10	0		TRUE	TRUE	1	4.37	330		1210	1240			NA	NA	-51.23199844	14.70199966	33.34560013	24.76226044	6.020999908	0.300000012	2.650000095	0	0	1.36500001	0.224999994	3	13.40027239	25.04132228	460.8999939
502	201701_086.7_080.0_9	ND0502	201701	NA	43	086.7 080.0	Prodo	FALSE		1/13/2017	19:08	1/13/2017 19:08	32.32033	-121.71967	23	22	9	9	0		TRUE	TRUE	0.98	4	330		1228	1258			NA	NA	-191.029007	14.89000034	33.28620148	24.67605019	5.940000057	0.340000004	1.24000001	0.119999997	1.539999962	0.63499999	0.194000006	3	28.80919374	37.03448293	266.7000122
503	201701_086.7_080.0_30	ND0503	201701	NA	43	086.7 080.0	Prodo	FALSE		1/13/2017	19:08	1/13/2017 19:08	32.32033	-121.71967	19	18	31	30	-1		TRUE	TRUE	0.96	4.11	330		1228	1258			NA	NA	-191.029007	14.77099991	33.28910065	24.70525932	5.943999767	0.280000001	0.949999988	0	0	0.660000026	0.187000006	3	28.80919374	37.03448293	266.7000122
504	201701_083.3_110.0_8	ND0504	201701	NA	47	083.3 110.0	Prodo	FALSE		1/14/2017	18:51	1/14/2017 18:51	31.90733	-124.16983	22	21	9	8	-1	Assoc bottle 23	TRUE	TRUE	2.03	4.33	330		1211	1235			NA	NA	-282.5639954	14.9630003	33.09249878	24.51103973	5.789999962	0.270000011	1.75	0	0.090000004	0.307999998	0.071999997	3	34.97221448	42.62222225	174.3999939
505	201701_083.3_110.0_46	ND0505	201701	NA	47	083.3 110.0	Prodo	FALSE		1/14/2017	18:51	1/14/2017 18:51	31.90733	-124.16983	16	15	46	46	0		TRUE	TRUE	1.99	4.52	330		1211	1235			NA	NA	-282.5639954	14.43200016	33.17599869	24.69100952	5.643000126	0.400000006	2.339999914	1.379999995	0.170000002	0.407000005	0.207000002	3	34.97221448	42.62222225	174.3999939
506	201701_083.3_070.0_11	ND0506	201701	NA	51	083.3 070.0	Prodo	FALSE		1/15/2017	18:27	1/15/2017 18:27	33.24217	-121.44733	23	21	10	11	1	Assoc bottle 22 as well	TRUE	TRUE	1	4.32	330		1149	1211			NA	NA	-123.2850037	14.81400013	33.17380142	24.6058197	5.790999889	0.280000001	1.49000001	0.079999998	0	0.335000008	0.115000002	3	45.23983893	53.21355929	160.3000031
507	201701_083.3_070.0_45	ND0507	201701	NA	51	083.3 070.0	Prodo	FALSE		1/15/2017	18:27	1/15/2017 18:27	33.24217	-121.44733	17	16	45	45	0		TRUE	TRUE	1	4.33	330		1149	1211			NA	NA	-123.2850037	14.74499989	33.17559814	24.62420082	5.782000065	0.289999992	1.460000038	0.150000006	0	0.36500001	0.133000001	3	45.23983893	53.21355929	160.3000031
508	201701_083.3_040.6_11	ND0508	201701	NA	57	083.3 040.6	Prodo	FALSE	depth 26m mix layer all the way down => 1 sample	1/16/2017	17:59	1/16/2017 17:59	34.2285	-119.40783	4	3	11	11	0		TRUE	TRUE	0.51	4.34	330		1045	1105			NA	NA	-5.563000202	14.23099995	33.24440002	24.78388977	5.84499979	0.389999986	4.050000191	1.149999976	0	1.664000034	0.356999993	3	12.41667796	7.896551809	667
509	201701_081.8_046.9_10	ND0509	201701	NA	59	081.8 046.9	Ross	TRUE	SBB	1/16/2017	22:58	1/16/2017 22:58	34.27367	-120.0275	23		10	10	0		TRUE	TRUE	0.486	2.79	330		1620	1638			NA	NA	-14.62300014	13.9829998	33.30199814	24.87991905	6.018000126	0.449999988	4.820000172	1.440000057	0.460000008	1.787999988	0.606999993	3	21.54126227	2	NA
510	201701_081.8_046.9_20	ND0510	201701	NA	59	081.8 046.9	Ross	TRUE		1/16/2017	22:58	1/16/2017 22:58	34.27367	-120.0275	22		21	20	-1		TRUE	TRUE	0.494	4.1	330		1620	1650			NA	NA	-14.62300014	13.89700031	33.30120087	24.8977108	5.956999779	0.460000008	4.71999979	1.5	0.119999997	1.81099999	0.675000012	3	21.54126227	2	NA
511	201701_080.0_055.0_10	ND0511	201701	NA	62	080.0 055.0	Ross	TRUE		1/17/2017	6:49	1/17/2017 6:49	34.32	-120.8	21	19	10	10	0		TRUE	TRUE	1.018	4.64	330		12	36			NA	NA	-18.35700035	13.64000034	33.32440186	24.96767998	5.751999855	0.589999974	5.619999886	3.5	0.189999998	0.504000008	0.223000005	3	31.09013166	2	NA
512	201701_080.0_070.0_9	ND0512	201701	NA	64	080.0 070.0	Prodo	TRUE		1/17/2017	17:49	1/17/2017 17:49	33.81517	-121.84183	23	22	10	9	-1		TRUE	TRUE	1.028	3.71	330		1129	1153			NA	NA	-78.33899689	13.625	33.17160034	24.85260963	6.122000217	0.289999992	1.629999995	0	0	1	0.247999996	3	21.45787968	30.96666661	389.7999878
513	201701_080.0_070.0_28	ND0513	201701	NA	64	080.0 070.0	Prodo	TRUE		1/17/2017	17:49	1/17/2017 17:49	33.81517	-121.84183	19	18	28	28	0		TRUE	TRUE	1.04	4.21	330		1129	1156			NA	NA	-78.33899689	13.54699993	33.19839859	24.89018059	6.021999836	0.300000012	1.710000038	0.109999999	0	1.100000024	0.335000008	3	21.45787968	30.96666661	389.7999878
514	201701_080.0_080.0_10	ND0514	201701	NA	65	080.0 080.0	Ross	TRUE		1/17/2017	22:34	1/17/2017 22:34	33.482	-122.53417	21	20	10	10	0		TRUE	TRUE	2.123	4.46	330		1554	1615			NA	NA	-118.2779999	14.69799995	33.0279007	24.51815987	5.831999779	0.200000003	1.899999976	0.529999971	0.529999971	0.310000002	0.057	3	17.08449429	57.32558122	NA
515	201701_080.0_080.0_50	ND0515	201701	NA	65	080.0 080.0	Ross	TRUE		1/17/2017	22:34	1/17/2017 22:34	33.482	-122.53417	16	15	50	50	0		TRUE	TRUE	1	4.52	330		1554	1618			NA	NA	-118.2779999	14.27499962	33.03570175	24.61594963	5.802999973	0.300000012	1.730000019	0.370000005	0	0.375999987	0.123000003	3	17.08449429	57.32558122	NA
516	201701_080.0_100.0_10	ND0516	201701	NA	67	080.0 100.0	Ross	TRUE		1/18/2017	9:56	1/18/2017 9:56	32.81167	-123.91033	21	20	10	10	0		TRUE	TRUE	0.995	4.365	330		357	418			NA	NA	-198.2610016	15.10999966	33.21009827	24.56986046	5.797999859	0.270000011	1.230000019	0	0	0.314999998	0.092	3	44.19378059	51.70731704	NA
517	201701_080.0_100.0_30	ND0517	201701	NA	67	080.0 100.0	Ross	TRUE		1/18/2017	9:56	1/18/2017 9:56	32.81167	-123.91033	18	17	30	30	0		TRUE	TRUE	1.008	4.357	330		357	421			NA	NA	-198.2610016	15.0909996	33.20999908	24.57521057	5.775000095	0.270000011	1.169999957	0	0	0.361999989	0.090999998	3	44.19378059	51.70731704	NA
518	201701_076.7_100.0_10	ND0518	201701	NA	68	076.7 100.0	Prodo	TRUE	23(10m) and 24(1m) well mixed, same water mass	1/18/2017	17:22	1/18/2017 17:22	33.38467	-124.319	24	23	10	10	0	DNA from b24	TRUE	TRUE	2.142	4.49	330		1044	1108			NA	NA	-210.3320007	16.27199936	33.37929916	24.44100952	5.609000206	0.209999993	1.889999986	0	0	0.204999998	0.059999999	3	81.26512669	102.3812156	60.09999847
519	201701_076.7_100.0_95	ND0519	201701	NA	68	076.7 100.0	Prodo	TRUE	Bottle 12 and 13 both from 95m	1/18/2017	17:22	1/18/2017 17:22	33.38467	-124.319	13	12	96	95	-1		TRUE	TRUE	2.096	4.164	330		1044	1109			NA	NA	-210.3320007	15.69400024	33.49110031	24.6634407	5.544000149	0.230000004	2.49000001	0.230000004	0	0.231000006	0.137999997	3	81.26512669	102.3812156	60.09999847
520	201701_076.7_055.0_11	ND0520	201701	NA	73	076.7 055.0	Prodo	TRUE		1/19/2017	19:14	1/19/2017 19:14	34.88817	-121.20517	22	21, 23	11	11	0		TRUE	TRUE	0.98	4.6	330		1227	1252			NA	NA	-31.29500008	13.01000023	33.32130051	25.09181023	5.566999912	0.74000001	7.630000114	6.25	0.129999995	1.011999965	0.442000002	3	31.95535164	2	468.3999939
521	201701_076.7_055.0_26	ND0521	201701	NA	73	076.7 055.0	Prodo	TRUE		1/19/2017	19:14	1/19/2017 19:14	34.88817	-121.20517	19	18	26	26	0		TRUE	TRUE	1	4.58	330		1227	1252			NA	NA	-31.29500008	12.98200035	33.32189941	25.09860992	5.55700016	0.74000001	7.639999866	6.25	0.129999995	0.930000007	0.372999996	3	31.95535164	2	468.3999939
522	201704_093.3_035.0_11	ND0522	201704	NA	6	093.3 035.0	Prodo	FALSE		3/29/2017	18:28	3/29/2017 18:28	32.68398	-117.87083	22	21	11	11	0	B22 blew lost about 150ml sample (does not say DNA or RNA)	TRUE	TRUE	0.95	4.46	330		1146	1206			NA	NA	-34.97999954	16.12299919	33.30490112	24.41781998	5.927999973	0.209999993	2.24000001	0	0	0.377999991	0.074000001	3	10.78298036	37.9592326	521.2000122
523	201704_093.3_035.0_37	ND0523	201704	NA	6	093.3 035.0	Prodo	FALSE		3/29/2017	18:28	3/29/2017 18:28	32.68398	-117.87083	18	17	37	37	0		TRUE	TRUE	0.922	4.57	330		1146	1210			NA	NA	-34.97999954	14.81499958	33.36560059	24.75518036	5.940000057	0.280000001	2.230000019	0	0	0.873000026	0.324999988	3	10.78298036	37.9592326	521.2000122
524	201704_093.3_080.0_10	ND0524	201704	NA	13	093.3 080.0	Prodo	FALSE		3/31/2017	17:00	3/31/2017 17:00	31.17587	-120.91892	23	22	10	10	0		TRUE	TRUE	2.012	4.5	330		1148	1213			NA	NA	-214.647995	16.26300049	33.3368988	24.41049004	5.657999992	0.219999999	1.649999976	0	0	0.081	0.017000001	3	55.38987136	92.76980205	96.59999847
525	201704_093.3_080.0_100	ND0525	201704	NA	13	093.3 080.0	Prodo	FALSE		3/31/2017	17:00	3/31/2017 17:00	31.17587	-120.91892	13	12	102	100	-2		TRUE	TRUE	1	4.5	330		1148	1213			NA	NA	-214.647995	13.04300022	33.30210114	25.07531929	5.257999897	0.540000021	4.519999981	4.389999866	0	0.36500001	0.263000011	3	55.38987136	92.76980205	96.59999847
526	201704_093.3_100.0_10	ND0526	201704	NA	15	093.3 100.0	Prodo	FALSE		4/1/2017	17:41	4/1/2017 17:41	30.5158	-122.2624	23	22	10	10	0		TRUE	TRUE	2.06	4.55	330		1100	1116			NA	NA	-294.3890076	15.51299953	33.19200134	24.46755981	5.75	0.25	1.330000043	0	0	0.097999997	0.021	3	58.17152475	89.01754395	133.8999939
527	201704_093.3_100.0_82	ND0527	201704	NA	15	093.3 100.0	Prodo	FALSE		4/1/2017	17:41	4/1/2017 17:41	30.5158	-122.2624	15	14	82	82	0		TRUE	TRUE	1.035	4.59	330		1100	1121			NA	NA	-294.3890076	14.17300034	33.23300171	24.79146957	5.889999866	0.289999992	1.399999976	0	0	0.421999991	0.287999988	3	58.17152475	89.01754395	133.8999939
528	201704_090.0_120.0_10	ND0528	201704	NA	18	090.0 120.0	Ross	TRUE		4/2/2017	10:46	4/2/2017 10:46	30.4177	-124.00067	21	20	10	10	0		TRUE	TRUE	1.8	4	330	D start at ~0536-0550	545	604			NA	NA	-368.1679993	15.93299961	33.21429825	24.3910408	5.755000114	0.25	1.580000043	0	0.140000001	0.075999998	0.011	3	60.29661625	102.8874999	NA
529	201704_090.0_120.0_100	ND0529	201704	NA	18	090.0 120.0	Ross	TRUE		4/2/2017	10:46	4/2/2017 10:46	30.4177	-124.00067	13	12	100	100	0		TRUE	TRUE	1.028	4.4	330		545	614			NA	NA	-368.1679993	14.07699966	33.19829941	24.78569031	5.809999943	0.319999993	1.940000057	0.230000004	0	0.545000017	0.354999989	3	60.29661625	102.8874999	NA
530	201704_090.0_110.0_10	ND0530	201704	NA	19	090.0 110.0	Prodo	FALSE		4/2/2017	17:08	4/2/2017 17:08	30.75062	-123.3353	23	22	10	10	0		TRUE	TRUE	2.03	4.48	330		1055	1118			NA	NA	-328.3980103	15.38500023	33.15119934	24.46438026	5.839000225	0.25999999	2	0.109999999	0	0.104999997	0.025	3	54.46524907	79.84931489	94.30000305
531	201704_090.0_110.0_90	ND0531	201704	NA	19	090.0 110.0	Prodo	FALSE		4/2/2017	17:08	4/2/2017 17:08	30.75062	-123.3353	14	13	90	90	0		TRUE	TRUE	0.98	4.63	330		1055	1119			NA	NA	-328.3980103	13.43200016	33.21519852	24.92987061	5.572000027	0.379999995	3.359999895	2.359999895	0	0.40200001	0.30399999	3	54.46524907	79.84931489	94.30000305
532	201704_090.0_090.0_10	ND0532	201704	NA	21	090.0 090.0	Ross	TRUE		4/3/2017	4:34	4/3/2017 4:34	31.41668	-121.9932	21	20	10	10	0		TRUE	TRUE	2.026	4.45	330		2200	2221			NA	NA	-248.6710052	15.02700043	33.22650146	24.60050011	5.909999847	0.270000011	1.649999976	0	0	0.214000002	0.024	3	26.37287671	55.26315796	NA
533	201704_090.0_090.0_62	ND0533	201704	NA	21	090.0 090.0	Ross	TRUE		4/3/2017	4:34	4/3/2017 4:34	31.41668	-121.9932	16	15	62	62	0		TRUE	TRUE	1.012	4.52	330		2200	2221			NA	NA	-248.6710052	13.25599957	33.22029877	24.96751976	5.748000145	0.469999999	3.049999952	2.279999971	0	0.638000011	0.472000003	3	26.37287671	55.26315796	NA
534	201704_090.0_070.0_11	ND0534	201704	NA	23	090.0 070.0	Prodo	TRUE		4/3/2017	16:26	4/3/2017 16:26	32.08232	-120.6415	21	20	12	11	-1		TRUE	TRUE	1	4.55	330	DNA start 1116-40	1124	1152			NA	NA	-168.9649963	14.22599983	33.22259903	24.7681694	6.011000156	0.300000012	1.429999948	0.119999997	0	0.370000005	0.223000005	3	11.6181229	54.20289866	441.6000061
535	201704_090.0_070.0_28	ND0535	201704	NA	23	090.0 070.0	Prodo	TRUE		4/3/2017	16:26	4/3/2017 16:26	32.08232	-120.6415	18	17	28	28	0		TRUE	TRUE	0.99	2.79	330		1124	1152			NA	NA	-168.9649963	13.91899967	33.2193985	24.83039093	6.017000198	0.340000004	1.399999976	0.230000004	0.109999999	0.421000004	0.352999985	3	11.6181229	54.20289866	441.6000061
536	201704_090.0_053.0_10	ND0536	201704	NA	25	090.0 053.0	Ross	TRUE	ChlMax = 11	4/4/2017	3:13	4/4/2017 3:13	32.64937	-119.48333	20	19	10	10	0		TRUE	TRUE	0.48	4.42	330		2038	2055			NA	NA	-101.1190033	13.89900017	33.37919998	24.95692062	6.078000069	0.449999988	4.119999886	2.470000029	0	2.994999886	0.425000012	3	14.07673108	2	NA
537	201704_090.0_037.0_10	ND0537	201704	NA	27	090.0 037.0	Ross	TRUE		4/4/2017	13:56	4/4/2017 13:56	33.1875	-118.37717	21	20	10	10	0		TRUE	TRUE	1.028	4.33	330		822	847			NA	NA	-36.72499847	15.84200001	33.35089874	24.51651955	5.855999947	0.25999999	1.889999986	0	0	0.298000008	0.094999999	3	12.7045369	29.09090889	NA
538	201704_090.0_037.0_40	ND0538	201704	NA	27	090.0 037.0	Ross	TRUE		4/4/2017	13:56	4/4/2017 13:56	33.1875	-118.37717	17	16	40	40	0		TRUE	TRUE	0.496	4.45	330		822	849			NA	NA	-36.72499847	12.30500031	33.38650131	25.2808094	4.228000164	1.059999943	9.859999657	11.63000011	0	0.996999979	0.677999973	3	12.7045369	29.09090889	NA
539	201704_090.0_035.0_13	ND0539	201704	NA	28	090.0 035.0	Prodo	FALSE		4/4/2017	16:48	4/4/2017 16:48	33.25317	-118.24292	20	18	14	13	-1		TRUE	TRUE	0.482	4.37	330		1144	1106			NA	NA	-28.92000008	15.84399986	33.34909821	24.51495934	5.862999916	0.280000001	2.150000095	0	0	0.266000003	0.075999998	3	19.80934207	32.40321217	NA
540	201704_090.0_035.0_41	ND0540	201704	NA	28	090.0 035.0	Prodo	FALSE		4/4/2017	16:48	4/4/2017 16:48	33.25317	-118.24292	14	13	41	41	0		TRUE	TRUE	0.986	4.44	330		1144	1108			NA	NA	-28.92000008	12.10900021	33.40480042	25.33226967	4.251999855	1.100000024	10.63000011	12.30000019	0	1.179999948	0.656000018	3	19.80934207	32.40321217	NA
541	201704_086.7_033.0_9	ND0541	201704	NA	36	086.7 033.0	Prodo	FALSE	depth ~50m chl max ~10m	4/5/2017	16:55	4/5/2017 16:55	33.88998	-118.48297	6	5	9	9	0		TRUE	TRUE	0.428	2.47	330		1012	1035			NA	NA	-3.065000057	12.78600025	33.40829849	25.20315933	5.462999821	0.550000012	5.869999886	6.71999979	NA	11.97000027	0.944000006	3	13.69770255	5.56971516	1741.800049
542	201704_086.7_070.0_10	ND0542	201704	NA	42	086.7 070.0	Prodo	FALSE		4/6/2017	18:57	4/6/2017 18:57	32.6506	-121.02713	23	22	11	10	-1		TRUE	TRUE	2.047	4.39	330		1220	1243			NA	NA	-150.7700043	14.63700008	33.10250092	24.5887394	5.94299984	0.25	1.669999957	0	0	0.151999995	0.032000002	3	12.30474866	68.21468947	227
543	201704_086.7_070.0_64	ND0543	201704	NA	42	086.7 070.0	Prodo	FALSE		4/6/2017	18:57	4/6/2017 18:57	32.6506	-121.02713	16	15	63	64	1		TRUE	TRUE	1	4.38	330		1220	1247			NA	NA	-150.7700043	13.57999992	33.09939957	24.80892944	5.971000195	0.289999992	1.950000048	0.289999992	0	0.47299999	0.263000011	3	12.30474866	68.21468947	227
544	201704_086.7_110.0_10	ND0544	201704	NA	46	086.7 110.0	Prodo	FALSE		4/7/2017	17:57	4/7/2017 17:57	31.32062	-123.74173	23	22	9	10	1		TRUE	TRUE	1.66	4.57	330		1221	1249			NA	NA	-310.3259888	15.74400043	33.1753006	24.40332985	5.769999981	0.219999999	1.74000001	0	0	0.071999997	0.016000001	3	19.22829234	93.27499995	99.30000305
545	201704_086.7_110.0_82	ND0545	201704	NA	46	086.7 110.0	Prodo	FALSE		4/7/2017	17:57	4/7/2017 17:57	31.32062	-123.74173	15	14	81	82	1		TRUE	TRUE	2	4.48	330		1221	1249			NA	NA	-310.3259888	15.03199959	33.2981987	24.65928078	5.748000145	0.230000004	2.25	0	0	0.264999986	0.182999998	3	19.22829234	93.27499995	99.30000305
546	201704_083.3_080.0_10	ND0546	201704	NA	50	083.3 080.0	Prodo	FALSE		4/8/2017	19:35	4/8/2017 19:35	32.91097	-122.1368	23	22	10	10	0		TRUE	TRUE	2.03	4.37	330		1255	1315			NA	NA	-163.2409973	14.80799961	33.12379837	24.56856918	5.940999985	0.239999995	1.289999962	0	0	0.157000005	0.030999999	3	24.1670027	77.16666667	186.6999969
547	201704_083.3_080.0_68	ND0547	201704	NA	50	083.3 080.0	Prodo	FALSE		4/8/2017	19:35	4/8/2017 19:35	32.91097	-122.1368	16	15	68	68	0		TRUE	TRUE	1.82	1.44	330		1255	1318			NA	NA	-163.2409973	13.82499981	33.16189957	24.80761909	6.010000229	0.289999992	1.360000014	0.100000001	0	0.583999991	0.363999993	3	24.1670027	77.16666667	186.6999969
548	201704_083.3_055.0_11	ND0548	201704	NA	53	083.3 055.0	Prodo	FALSE		4/9/2017	17:06	4/9/2017 17:06	33.74312	-120.4141	22	20	12	11	-1		TRUE	TRUE	1	3.6	330		1200	1230			NA	NA	-63.47999954	12.99499989	33.41930008	25.17071915	5.769000053	0.699999988	6.519999981	6.199999809	0.379999995	0.924000025	0.338	3	61.89810758	3	508.1000061
549	201704_081.8_046.9_0	ND0549	201704	NA	59	081.8 046.9	Ross	TRUE	chlmax 0-20 not enough h20 from 10m so had to use surface water	4/10/2017	11:20	4/10/2017 11:20	34.27908	-120.02407	24	24	2	0	-2		TRUE	TRUE	0.474	2.47	330		608	638			NA	NA	-14.29500008	11.88700008	33.59730148	25.52160072	5.493000031	1.090000033	16.20000076	12.21000004	0.100000001	2.52699995	0.74000001	3	10.86474789	2	NA
550	201704_080.0_051.0_11	ND0550	201704	NA	61	080.0 051.0	Prodo	FALSE		4/10/2017	17:14	4/10/2017 17:14	34.44882	-120.5285	9	7	11	11	0		TRUE	TRUE	0.964	3.25	330		1040	1109			NA	NA	-2.920000076	11.05500031	33.63280106	25.70203018	3.905999899	1.50999999	18.29000092	18.23999977	0.079999998	1.700999975	0.43900001	3	11.9269228	2	637.0999756
551	201704_080.0_055.0_10	ND0551	201704	NA	62	080.0 055.0	Ross	TRUE		4/10/2017	20:12	4/10/2017 20:12	34.3166	-120.80492	21	20,22	10	10	0		TRUE	TRUE	0.5	3.63	330		1232	1302			NA	NA	-18.67200089	12.81700039	33.51649857	25.28096008	6.368999958	0.330000013	5.25	3.579999924	0	11.97599983	0.523000002	3	22.39541115	2	NA
552	201704_080.0_055.0_20	ND0552	201704	NA	62	080.0 055.0	Ross	TRUE		4/10/2017	20:12	4/10/2017 20:12	34.3166	-120.80492	19	18	20	20	0		TRUE	TRUE	0.47	3.04	330		1232	1302			NA	NA	-18.67200089	12.77099991	33.51530075	25.28956985	6.228000164	0.370000005	5.340000153	3.970000029	0	11.46899986	0.658999979	3	22.39541115	2	NA
553	201704_080.0_070.0_10	ND0553	201704	NA	64	080.0 070.0	Ross	TRUE		4/11/2017	6:42	4/11/2017 6:42	33.81248	-121.84052	21	20	10	10	0		TRUE	TRUE	2.054	4.45	330		122	148			NA	NA	-78.36599731	14.47200012	33.10609818	24.62643051	5.941999912	0.25999999	1.840000033	0	0	0.184	0.034000002	3	42.06448263	65.76587303	NA
554	201704_080.0_080.0_10	ND0554	201704	NA	65	080.0 080.0	Ross	TRUE		4/11/2017	12:16	4/11/2017 12:16	33.47882	-122.5365	21	22	10	10	0		TRUE	TRUE	2.1	4.34	330		658	724			NA	NA	-118.4759979	14.875	33.12689972	24.55657005	5.863999844	0.219999999	1.779999971	0	0	0.094999999	0.022	3	29.63671266	71.02469133	NA
555	201704_080.0_080.0_75	ND0555	201704	NA	65	080.0 080.0	Ross	TRUE		4/11/2017	12:16	4/11/2017 12:16	33.47882	-122.5365	15	14	76	75	-1		TRUE	TRUE	1.03	4.5	330		658	724			NA	NA	-118.4759979	12.7159996	33.13510132	25.00861931	5.778999805	0.349999994	2.890000105	1.620000005	0	0.338	0.298000008	3	29.63671266	71.02469133	NA
556	201704_080.0_090.0_13	ND0556	201704	NA	66	080.0 090.0	Prodo	FALSE		4/11/2017	18:28	4/11/2017 18:28	33.1475	-123.21617	22	21	13	13	0		TRUE	TRUE	2.065	4.5	330		1147	1212			NA	NA	-157.9299927	14.73700047	33.11750031	24.57909966	5.947999954	0.239999995	1.519999981	0	0	0.108000003	0.021	3	13.33419331	88.60558994	183.1000061
557	201704_080.0_090.0_77	ND0557	201704	NA	66	080.0 090.0	Prodo	FALSE		4/11/2017	18:28	4/11/2017 18:28	33.1475	-123.21617	14	13	77	77	0		TRUE	TRUE	2.11	3.86	330		1147	1212			NA	NA	-157.9299927	13.43799973	33.07619858	24.82041931	6.078999996	0.300000012	1.940000057	0	0.090000004	0.354000002	0.216999993	3	13.33419331	88.60558994	183.1000061
558	201704_080.0_100.0_10	ND0558	201704	NA	67	080.0 100.0	Ross	TRUE		4/12/2017	0:23	4/12/2017 0:23	32.811	-123.901	21	20	10	10	0		TRUE	TRUE	2.06	4.43	330		1744	1808			NA	NA	-197.8800049	15.85999966	33.22259903	24.41382027	5.789999962	0.209999993	1.480000019	0	0	0.079999998	0.01	3	14.28386534	106.5526313	NA
559	201704_080.0_100.0_100	ND0559	201704	NA	67	080.0 100.0	Ross	TRUE		4/12/2017	0:23	4/12/2017 0:23	32.811	-123.901	13	12	100	100	0		TRUE	TRUE	2.1	4.17	330		1744	1803			NA	NA	-197.8800049	13.41899967	33.07709885	24.82621956	5.946000099	0.270000011	1.710000038	0.170000002	0	0.414000005	0.222000003	3	14.28386534	106.5526313	NA
560	201704_076.7_080.0_10	ND0560	201704	NA	70	076.7 080.0	Prodo	FALSE		4/12/2017	17:03	4/12/2017 17:03	34.0593	-122.94202	23	22	10	10	0		TRUE	TRUE	2.11	4.31	330		1152	1210			NA	NA	-130.5639954	14.625	33.13230133	24.61421013	5.972000122	0.25999999	1.299999952	0	0	0.136000007	0.018999999	3	15.80285556	52.82352941	325.5
561	201704_076.7_080.0_73	ND0561	201704	NA	70	076.7 080.0	Prodo	FALSE		4/12/2017	17:03	4/12/2017 17:03	34.0593	-122.94202	16	15	73	73	0		TRUE	TRUE	1.07	4.65	330		1152	1218			NA	NA	-130.5639954	11.10499954	33.33160019	25.46137047	4.578000069	1.039999962	10.48999977	12.18000031	0	0.499000013	0.409999996	3	15.80285556	52.82352941	325.5
562	201704_067.0_050.0_9.8	ND0562	201704	NA	83	067.0 050.0	N/A	N/A	ESP sample	4/15/2017	21:27	4/15/2017 21:27	36.7745	-122.05333	1		10.6	9.8	0.8		TRUE	TRUE	1	4	NA		NA	NA			NA	NA	NA	12.15499973	33.29550171	25.23399925	6.051000118	0.910000026	12.05000019	9.270000458	0.389999986	1.342000008	0.412999988	NA	NA	NA	NA
563	201704_067.0_050.0_50.5	ND0563	201704	NA	83	067.0 050.0	N/A	N/A	ESP sample	4/15/2017	21:27	4/15/2017 21:27	36.7745	-122.05333	2		51	50.5	0.5		TRUE	TRUE	1	4	NA		NA	NA			NA	NA	NA	10.00800037	33.71659851	25.9470005	3.322000027	1.779999971	24.10000038	22.55999947	0	0.280999988	0.27700001	NA	NA	NA	NA
564	201704_067.0_050.0_49.5	ND0564	201704	NA	83	067.0 050.0	N/A	N/A	eSP sample	4/15/2017	21:27	4/15/2017 21:27	36.7745	-122.05333	9		49	49.5	-0.5		TRUE	TRUE	1	4	NA		NA	NA			NA	NA	NA	10.00800037	33.71659851	25.95082092	3.263000011	1.779999971	24.21999931	22.60000038	0	0.256000012	0.263000011	NA	NA	NA	NA
565	201704_067.0_050.0_18.2	ND0565	201704	NA	83	067.0 050.0	N/A	N/A	eSP sample	4/15/2017	21:27	4/15/2017 21:27	36.7745	-122.05333	10		18.4	18.2	0.2		TRUE	TRUE	1	4	NA		NA	NA			NA	NA	NA	11.80599976	33.33760071	25.33576965	5.646999836	1.039999962	13.28999996	11.28999996	0.239999995	2.701999903	0.935000002	NA	NA	NA	NA
566	201704_067.0_050.0_10.1	ND0566	201704	NA	83	067.0 050.0	N/A	N/A	eSP sample	4/15/2017	21:27	4/15/2017 21:27	36.7745	-122.05333	11		10.2	10.1	0.1		TRUE	TRUE	1	4	NA		NA	NA			NA	NA	NA	12.15499973	33.29550171	25.2372303	6.06799984	0.939999998	12.07999992	9.159999847	0.400000006	1.360000014	0.512000024	NA	NA	NA	NA
567	201704_070.0_051.0_10	ND0567	201704	NA	84	070.0 051.0	N/A	N/A	chl max was not targeted by looked around 10m	4/16/2017	3:23	4/16/2017 3:23	36.18117	-121.72883	9		10	10	0		TRUE	TRUE	1	4.2	NA		2115	2140			NA	NA	-0.967000008	10.72500038	33.58229828	25.72117043	4.352000237	1.5	20	18.30999947	0	0.589999974	0.287999988	3	12.02635129	10	NA
568	201704_070.0_051.0_20	ND0568	201704	NA	84	070.0 051.0	N/A	N/A		4/16/2017	3:23	4/16/2017 3:23	36.18117	-121.72883	8		20	20	0		TRUE	TRUE	1	4	NA		2115	2131			NA	NA	-0.967000008	10.41100025	33.63830185	25.81987	4.06099987	1.600000024	21.81999969	20.07999992	0.059999999	0.566999972	0.375999987	3	12.02635129	10	NA
569	201704_066.7_090.0_10	ND0569	201704	NA	89	066.7 090.0	N/A	N/A		4/17/2017	5:13	4/17/2017 5:13	35.44867	-124.90017	11		10	10	0		TRUE	TRUE	1	4	NA		2321	2338			NA	NA	-171.7929993	14.04100037	33.0605011	24.6814003	5.964000225	0.25999999	1.830000043	0.119999997	0	0.147	0.005	3	28.16401167	78.23204406	NA
570	201704_066.7_090.0_25	ND0570	201704	NA	89	066.7 090.0	N/A	N/A		4/17/2017	5:13	4/17/2017 5:13	35.44867	-124.90017	9		25	25	0		TRUE	TRUE	1	4.5	NA		2321	2344			NA	NA	-171.7929993	13.99199963	33.05889893	24.69117928	5.991000175	NA	NA	NA	NA	0.137999997	0.021	3	28.16401167	78.23204406	NA
571	201704_066.7_080.0_10	ND0571	201704	NA	90	066.7 080.0	N/A	N/A		4/17/2017	10:40	4/17/2017 10:40	35.7949	-124.19728	11		10	10	0		TRUE	TRUE	1.1	4.25	NA		423	441			NA	NA	-131.6999969	13.57400036	32.73289871	24.52382088	6.133999825	0.239999995	1.019999981	0.050000001	0	0.177000001	0.054000001	3	22.33469049	58.6650832	NA
572	201704_066.7_080.0_55	ND0572	201704	NA	90	066.7 080.0	N/A	N/A	chl max	4/17/2017	10:40	4/17/2017 10:40	35.7949	-124.19728	9		56	55	-1		TRUE	TRUE	1.1	7.4	NA		426	450			NA	NA	-131.6999969	13.35599995	33.06760025	24.82905006	5.894999981	0.349999994	2.109999895	0.340000004	0.159999996	0.477999985	0.077	3	22.33469049	58.6650832	NA
573	201704_066.7_060.0_10	ND0573	201704	NA	92	066.7 060.0	N/A	N/A		4/17/2017	21:03	4/17/2017 21:03	36.4525	-122.7717	11		10	10	0		TRUE	TRUE	1	4.1	NA		1554	1516			NA	NA	-52.15599823	12.90100002	32.88499832	24.77536964	6.323999882	0.349999994	3.960000038	0.579999983	0.090000004	1.22300005	0.349000007	3	21.11401572	22.15540798	NA
574	201704_066.7_060.0_20	ND0574	201704	NA	92	066.7 060.0	N/A	N/A	chl max - lots of material and back pressure	4/17/2017	21:03	4/17/2017 21:03	36.4525	-122.7717	10		20	20	0		TRUE	TRUE	1	3.9	NA		1458	1516			NA	NA	-52.15599823	12.86400032	32.88399887	24.78235054	6.352000237	0.330000013	3.529999971	0.540000021	0.079999998	1.253000021	0.368999988	3	21.11401572	22.15540798	NA
575	201704_066.7_055.0_10	ND0575	201704	NA	93	066.7 055.0	N/A	N/A	chl max - huge chl max at 10m and 20m was the bottom of the chl max	4/18/2017	1:42	4/18/2017 1:42	36.61883	-122.41537	13		10	10	0		TRUE	TRUE	1	3	NA		1924	1940			NA	NA	-32.29600143	12.26799965	33.41339874	25.30723953	7.568999767	0.660000026	7.710000038	3.559999943	0.079999998	12.30799961	1.861999989	3	11.56616083	10	NA
576	201704_066.7_055.0_20	ND0576	201704	NA	93	066.7 055.0	N/A	N/A		4/18/2017	1:42	4/18/2017 1:42	36.61883	-122.41537	10		20	20	0		TRUE	TRUE	1	3	NA		1928	1940			NA	NA	-32.29600143	11.82999992	33.47090149	25.43494034	6.15500021	1	12.81999969	10.02000046	0.289999992	7.78000021	1.118999958	3	11.56616083	10	NA
577	201704_063.3_052.0_10	ND0577	201704	NA	94	063.3 052.0	N/A	N/A		4/18/2017	7:16	4/18/2017 7:16	37.31993	-122.6046	11		10	10	0		TRUE	TRUE	0.5	2.75	NA		54	110			NA	NA	-9.772000313	11.58199978	33.12860107	25.21438026	6.427999973	0.74000001	10.10000038	6.25	0.219999999	6.243000031	1.26699996	3	11.60836874	NA	NA
578	201704_063.3_052.0_20	ND0578	201704	NA	94	063.3 052.0	N/A	N/A		4/18/2017	7:16	4/18/2017 7:16	37.31993	-122.6046	10		20	20	0		TRUE	TRUE	0.5	3	NA		50	109			NA	NA	-9.772000313	11.40100002	33.24549866	25.33872986	6.156000137	0.75999999	8.920000076	6.590000153	0.629999995	9.031000137	0.740999997	3	11.60836874	NA	NA
579	201704_063.3_070.0_10	ND0579	201704	NA	97	063.3 070.0	N/A	N/A		4/18/2017	18:51	4/18/2017 18:51	36.705	-123.913	11		10	10	0		TRUE	TRUE	1	3.75	NA		1215	1245			NA	NA	-82.50800323	13.2489996	32.80369949	24.6437397	6.225999832	0.25	1.49000001	0	0	0.531000018	0.157000005	3	18.15124378	39.5141874	NA
580	201704_063.3_070.0_35	ND0580	201704	NA	97	063.3 070.0	N/A	N/A		4/18/2017	18:51	4/18/2017 18:51	36.705	-123.913	10		35	35	0		TRUE	TRUE	1.1	3.5	NA		1215	1245			NA	NA	-82.50800323	13.01299953	32.82089996	24.70508003	6.173999786	0.25	1.5	0	0	1.133000016	0.328000009	3	18.15124378	39.5141874	NA
581	201704_063.3_090.0_10	ND0581	201704	NA	99	063.3 090.0	N/A	N/A		4/19/2017	5:20	4/19/2017 5:20	36.04242	-125.33533	11		10	10	0		TRUE	TRUE	1	4	NA		2307	2325			NA	NA	-161.8939972	15.43099976	33.26729965	24.54361916	5.826000214	0.219999999	1.960000038	0	0	0.079000004	0.025	3	13.14893598	75.38461555	NA
582	201704_063.3_090.0_70	ND0582	201704	NA	99	063.3 090.0	N/A	N/A	chl max, nutrients for bottle 9 were from the effluent due to all water needed for nucleic acid	4/19/2017	5:20	4/19/2017 5:20	36.04242	-125.33533	9		70	70	0		TRUE	TRUE	1	4	NA		2311	2326			NA	NA	-161.8939972	13.17500019	33.11040115	24.89904022	6.031000137	0.25	2.049999952	0.050000001	0	0.523000002	0.085000001	3	13.14893598	75.38461555	NA
583	201704_060.0_080.0_10	ND0583	201704	NA	101	060.0 080.0	N/A	N/A		4/19/2017	16:16	4/19/2017 16:16	36.94582	-125.04617	11		10	10	0		TRUE	TRUE	1.2	4.2	NA		958	1013			NA	NA	-123.2979965	14.56799984	33.15430069	24.64328957	5.888999939	0.230000004	1.970000029	0	0	0.111000001	0.015	3	16.48924829	88.13725483	NA
584	201704_060.0_080.0_85	ND0584	201704	NA	101	060.0 080.0	N/A	N/A	chl max	4/19/2017	16:16	4/19/2017 16:16	36.94582	-125.04617	8		85	85	0		TRUE	TRUE	1.1	3.8	NA		1005	1013			NA	NA	-123.2979965	13.78100014	33.14609909	24.80540085	5.948999882	0.25999999	1.950000048	0	0	0.686999977	0.162	3	16.48924829	88.13725483	NA
585	201704_060.0_060.0_10	ND0585	201704	NA	103	060.0 060.0	N/A	N/A		4/20/2017	2:50	4/20/2017 2:50	37.60908	-123.6015	11		10	10	0		TRUE	TRUE	1.1	3.5	NA		2037	2054			NA	NA	-43.68299866	13.39700031	32.8382988	24.64093971	6.329999924	0.280000001	2.019999981	0	0	0.684000015	0.061999999	3	11.42247304	43.75119623	NA
586	201704_060.0_060.0_40	ND0586	201704	NA	103	060.0 060.0	N/A	N/A	chl max	4/20/2017	2:50	4/20/2017 2:50	37.60908	-123.6015	9		41	40	-1		TRUE	TRUE	1.1	3.5	NA		2045	2105			NA	NA	-43.68299866	12.56099987	32.84780121	24.81411934	6.18900013	0.340000004	2.200000048	0.310000002	0.25999999	0.963	0.303000003	3	11.42247304	43.75119623	NA
587	201708_093.3_045.0_8	ND0587	201708	NA	7	093.3 045.0	Prodo	FALSE		8/2/2017	18:44	8/2/2017 18:44	32.34588	-118.55812	23	22	8	8	0		TRUE	TRUE	0.65	4.1	NA	DNA tube burst	1313	1328			NA	NA	-75.23799896	18.56599998	33.35710144	23.87652969	5.506000042	0.230000004	0.879999995	0	0.059999999	0.119999997	0.032000002	3	12.25770724	29.34328353	355.7999878
588	201708_093.3_045.0_37	ND0588	201708	NA	7	093.3 045.0	Prodo	FALSE		8/2/2017	18:44	8/2/2017 18:44	32.34588	-118.55812	18	17	37	37	0		TRUE	TRUE	0.93	4	NA		1331	1328			NA	NA	-75.23799896	13.40299988	33.31790161	25.01218987	5.747000217	0.540000021	2.339999914	3.279999971	0.360000014	0.569000006	0.338999987	3	12.25770724	29.34328353	355.7999878
589	201708_093.3_080.0_8	ND0589	201708	NA	12	093.3 080.0	Prodo	FALSE		8/3/2017	18:07	8/3/2017 18:07	31.17977	-120.92117	23	22	8	8	0		TRUE	TRUE	0.9	4.3	NA		1226	1242			NA	NA	-214.625	17.46199989	33.24290085	24.05822945	5.627999783	0.25	1.639999986	0	0	0.151999995	0.039999999	3	11.92894776	65.83333384	390.7000122
590	201708_093.3_080.0_43	ND0590	201708	NA	12	093.3 080.0	Prodo	FALSE		8/3/2017	18:07	8/3/2017 18:07	31.17977	-120.92117	17	16	43	43	0		TRUE	TRUE	0.96	4.3	NA		1226	1241			NA	NA	-214.625	14.34200001	33.11169815	24.66013908	5.888000011	0.289999992	1.409999967	0.129999995	0.150000006	0.505999982	0.272000015	3	11.92894776	65.83333384	390.7000122
591	201708_090.0_120.0_10	ND0591	201708	NA	16	090.0 120.0	Prodo	TRUE		8/4/2017	17:55	8/4/2017 17:55	30.41833	-123.99872	23	22	10	10	0		TRUE	TRUE	1.44	4.65	NA		1215	1234			NA	NA	-368.0620117	20.23999977	33.60409927	23.63656998	5.268000126	0.219999999	2.130000114	0.119999997	0.170000002	0.075999998	0.014	3	16.24118608	115.6342413	129.8999939
592	201708_090.0_120.0_113	ND0592	201708	NA	16	090.0 120.0	Prodo	TRUE		8/4/2017	17:55	8/4/2017 17:55	30.41833	-123.99872	12	11	114	113	-1		TRUE	TRUE	1.71	4.6	NA		1215	1234			NA	NA	-368.0620117	13.85099983	33.29790115	24.91006088	5.55700016	0.360000014	3.359999895	0.649999976	0	0.222000003	0.241999999	3	16.24118608	115.6342413	129.8999939
593	201708_090.0_090.0_10	ND0593	201708	NA	19	090.0 090.0	Ross	TRUE		8/5/2017	12:07	8/5/2017 12:07	31.418	-121.9904	21	20	10	10	0		TRUE	TRUE	1.356	4.545	NA		610	624			NA	NA	-248.5070038	17.79500008	33.17699814	23.92793083	5.558000088	0.239999995	1.940000057	0	0	0.082000002	0.02	3	16.17499558	97.08510617	NA
594	201708_090.0_090.0_40	ND0594	201708	NA	19	090.0 090.0	Ross	TRUE		8/5/2017	12:07	8/5/2017 12:07	31.418	-121.9904	17	16	41	40	-1		TRUE	TRUE	1.588	4.442	NA		610	623			NA	NA	-248.5070038	16.60300064	33.2256012	24.24924088	5.822000027	0.25	1.789999962	0	0	0.214000002	0.068999998	3	16.17499558	97.08510617	NA
595	201708_090.0_080.0_10	ND0595	201708	NA	20	090.0 080.0	Prodo	FALSE		8/5/2017	18:19	8/5/2017 18:19	31.75018	-121.31728	22	21	10	10	0		TRUE	TRUE	0.91	4.45	NA		1224	1241			NA	NA	-208.7389984	17.25600052	33.49480057	24.30050087	5.821000099	0.170000002	0	0	0	0.317999989	0.050999999	3	11.43936307	43.8749999	465.7000122
596	201708_090.0_080.0_34	ND0596	201708	NA	20	090.0 080.0	Prodo	FALSE		8/5/2017	18:19	8/5/2017 18:19	31.75018	-121.31728	18	17	34	34	0		TRUE	TRUE	0.78	4.26	NA		1224	1241			NA	NA	-208.7389984	16.73399925	33.50130081	24.42999077	5.755000114	0.25	0.170000002	0.039999999	0.079999998	1.366000056	0.140000001	3	11.43936307	43.8749999	465.7000122
597	201708_090.0_070.0_10	ND0597	201708	NA	21	090.0 070.0	Ross	TRUE		8/6/2017	0:10	8/6/2017 0:10	32.08517	-120.63802	21	20	10	10	0		TRUE	TRUE	0.94	4.3	NA	1834 purple pump broke, restart 1843	1831	1857			NA	NA	-168.7250061	18.00499916	33.45840073	24.09235954	5.717999935	0.230000004	0.340000004	0	0.109999999	0.194000006	0.041999999	3	10.711087	31.17647053	NA
598	201708_090.0_070.0_30	ND0598	201708	NA	21	090.0 070.0	Ross	TRUE		8/6/2017	0:10	8/6/2017 0:10	32.08517	-120.63802	18	17	30	30	0		TRUE	TRUE	0.62	4.25	NA		1831	1857			NA	NA	-168.7250061	14.51200008	33.24470139	24.72612953	5.925000191	0.360000014	1.940000057	0.660000026	0.389999986	0.815999985	0.263000011	3	10.711087	31.17647053	NA
599	201708_090.0_053.0_10	ND0599	201708	NA	23	090.0 053.0	Ross	TRUE		8/6/2017	11:22	8/6/2017 11:22	32.65123	-119.4823	21	20	10	10	0		TRUE	TRUE	0.666	3.84	NA		631	647			NA	NA	-101.0169983	18.11300087	33.48870087	24.08914948	5.640999794	0.209999993	0	0	0	0.254999995	0.066	3	11.13999195	38.77192993	NA
600	201708_090.0_053.0_40	ND0600	201708	NA	23	090.0 053.0	Ross	TRUE		8/6/2017	11:22	8/6/2017 11:22	32.65123	-119.4823	17	16	40	40	0		TRUE	TRUE	0.886	4.57	NA		631	649			NA	NA	-101.0169983	15.51900005	33.40790176	24.63442993	5.664999962	0.419999987	1	1.139999986	0.74000001	0.5	0.316000015	3	11.13999195	38.77192993	NA
601	201708_090.0_045.0_0	ND0601	201708	NA	24	090.0 045.0	Prodo	FALSE		8/6/2017	16:57	8/6/2017 16:57	32.91878	-118.9342	24	24	2	0	-2		TRUE	TRUE	0.97	4.45	NA		1206	1219			NA	NA	-69.04599762	20.03800011	33.39979935	23.53310966	5.40899992	0.200000003	1.080000043	0	0.109999999	0.150000006	0.045000002	3	13.16586112	48.86792449	264.3999939
602	201708_090.0_045.0_47	ND0602	201708	NA	24	090.0 045.0	Prodo	FALSE		8/6/2017	16:57	8/6/2017 16:57	32.91878	-118.9342	18	18	47	47	0		TRUE	TRUE	0.95	4.5	NA		1206	1219			NA	NA	-69.04599762	14.73499966	33.27750015	24.70503044	6.018000126	0.289999992	1.580000043	0.230000004	0	0.643000007	0.307000011	3	13.16586112	48.86792449	264.3999939
603	201708_090.0_037.0_10	ND0603	201708	NA	25	090.0 037.0	Ross	TRUE		8/6/2017	22:06	8/6/2017 22:06	33.1854	-118.386	21	20	10	10	0		TRUE	TRUE	0.9	3.85	NA		1614	1632			NA	NA	-37.17200089	21.63699913	33.46649933	23.15592957	5.587999821	0.100000001	0	0	0	0.625	0.013	3	10.28939327	41.47789113	NA
604	201708_090.0_037.0_40	ND0604	201708	NA	25	090.0 037.0	Ross	TRUE		8/6/2017	22:06	8/6/2017 22:06	33.1854	-118.386	17	16	40	40	0		TRUE	TRUE	0.73	4.53	NA		1614	1644			NA	NA	-37.17200089	13.93099976	33.38330078	24.95524025	5.208000183	0.379999995	3.710000038	0.209999993	0	2.358999968	0.059	3	10.28939327	41.47789113	NA
605	201708_086.7_033.0_10	ND0605	201708	NA	32	086.7 033.0	Prodo	FALSE		8/7/2017	17:29	8/7/2017 17:29	33.8909	-118.48877	7	6	10	10	0		TRUE	TRUE	0.36	4.28	NA		1121	1151			NA	NA	-3.280999899	19.81599998	33.45280075	23.6321106	6.347000122	0.079999998	1.090000033	0	0	1.590000033	0.317000002	3	10.104418	26.07427055	727.5999756
606	201708_086.7_033.0_25	ND0606	201708	NA	32	086.7 033.0	Prodo	FALSE		8/7/2017	17:29	8/7/2017 17:29	33.8909	-118.48877	4	4	25	25	0		TRUE	TRUE	0.4	3.7	NA		1121	1149			NA	NA	-3.280999899	14.11299992	33.34120178	24.88409042	5.406000137	0.370000005	3.690000057	0.189999998	0	2.63499999	0.633000016	3	10.104418	26.07427055	727.5999756
607	201708_086.7_060.0_10	ND0607	201708	NA	38	086.7 060.0	Prodo	FALSE		8/8/2017	16:27	8/8/2017 16:27	32.99088	-120.34927	23	21	10	10	0		TRUE	TRUE	1.17	5.78	NA	line rupture stoped from 1110 - 1119	1053	1122			NA	NA	-110.9530029	17.96100044	33.34170151	24.01375961	5.545000076	0.25	1.279999971	0	0	0.165999994	0.045000002	3	26.35281222	43.8022812	173.1000061
608	201708_086.7_060.0_50	ND0608	201708	NA	38	086.7 060.0	Prodo	FALSE		8/8/2017	16:27	8/8/2017 16:27	32.99088	-120.34927	16	15	50	50	0		TRUE	TRUE	0.362	5	NA		1053	1110			NA	NA	-110.9530029	14.00800037	33.3506012	24.91464996	5.828999996	0.479999989	2.269999981	2.630000114	0	0.512000024	0.314999998	3	26.35281222	43.8022812	173.1000061
609	201708_086.7_100.0_10	ND0609	201708	NA	42	086.7 100.0	Prodo	FALSE		8/9/2017	16:50	8/9/2017 16:50	31.64458	-123.06618	23	22	10	10	0		TRUE	TRUE	0.44	4.4	NA		1119	1134			NA	NA	-270.6759949	18.50499916	33.19210052	23.76571083	5.474999905	0.270000011	2.559999943	0.119999997	0.07	0.130999997	0.028999999	3	14.01096292	64.71875001	169
610	201708_086.7_100.0_68	ND0610	201708	NA	42	086.7 100.0	Prodo	FALSE		8/9/2017	16:50	8/9/2017 16:50	31.64458	-123.06618	15	15	68	68	0		TRUE	TRUE	0.94	4.45	NA		1119	1134			NA	NA	-270.6759949	14.27200031	33.22650146	24.76494026	5.769000053	0.430000007	2.400000095	1.350000024	0	0.497999996	0.273999989	3	14.01096292	64.71875001	169
611	201708_083.3_090.0_10	ND0611	201708	NA	46	083.3 090.0	Prodo	FALSE		8/10/2017	15:51	8/10/2017 15:51	32.57	-122.8103	23	22	11	10	-1		TRUE	TRUE	1.722	1.6	NA	switched blue <-> purple positions on pump. New to old pt in inner-most position.	1046	1104			NA	NA	-202.9230042	18.47800064	33.22090149	23.79450035	5.480999947	0.25	1.870000005	0	0	0.104000002	0.018999999	3	20.7388215	86.17699116	97.59999847
612	201708_083.3_051.0_10	ND0612	201708	NA	51	083.3 051.0	Prodo	FALSE		8/11/2017	17:04	8/11/2017 17:04	33.87877	-120.13458	11	10	10	10	0		TRUE	TRUE	0.32	3.92	NA		1108	1135			NA	NA	-47.34199905	15.52000046	33.43920135	24.65625954	5.464000225	0.479999989	4.329999924	3.24000001	0	2.196000099	0.522000015	3	10.56627747	2	822.7999878
613	201708_083.3_051.0_16	ND0613	201708	NA	51	083.3 051.0	Prodo	FALSE		8/11/2017	17:04	8/11/2017 17:04	33.87877	-120.13458	9	8	16	16	0		TRUE	TRUE	0.322	4.18	NA		1108	1128			NA	NA	-47.34199905	14.50599957	33.42829895	24.86816978	5.21600008	0.629999995	5.409999847	5.570000172	0	2.020999908	0.555999994	3	10.56627747	2	822.7999878
614	201708_080.0_070.0_10	ND0614	201708	NA	53	080.0 070.0	Ross	TRUE		8/12/2017	5:53	8/12/2017 5:53	33.81697	-121.84453	21	20	10	10	0		TRUE	TRUE	0.824	2.348	NA		2313	2323			NA	NA	-78.39800262	17.65299988	33.49700165	24.20723915	5.65899992	0.230000004	0.419999987	0	0	0.367000014	0.123000003	3	23.57182961	32.87409202	NA
615	201708_080.0_070.0_40	ND0615	201708	NA	53	080.0 070.0	Ross	TRUE		8/12/2017	5:53	8/12/2017 5:53	33.81697	-121.84453	17	16	40	40	0	broke orange bottle full, substituted with big bottle	TRUE	TRUE	0.738	4.64	NA		2313	2330			NA	NA	-78.39800262	14.43200016	33.49069977	24.93347931	5.465000153	0.689999998	3.029999971	4.269999981	1.450000048	0.785000026	0.418000013	3	23.57182961	32.87409202	NA
616	201708_080.0_080.0_10	ND0616	201708	NA	54	080.0 080.0	Ross	TRUE		8/12/2017	12:25	8/12/2017 12:25	33.48257	-122.53268	21	20	11	10	-1		TRUE	TRUE	0.822	4.598	NA	line broke after 11 min then restarted, other were stopped for 4 min while orange was taken off and on	640	718			NA	NA	-118.1959991	16.82999992	33.2322998	24.19947052	5.782000065	0.280000001	1.330000043	0.159999996	0.129999995	0.314999998	0.072999999	3	30.0876814	41.76470609	NA
617	201708_080.0_080.0_40	ND0617	201708	NA	54	080.0 080.0	Ross	TRUE		8/12/2017	12:25	8/12/2017 12:25	33.48257	-122.53268	17	16	40	40	0		TRUE	TRUE	0.84	4.65	NA		640	657			NA	NA	-118.1959991	15.38500023	33.27769852	24.56377029	6.157000065	0.330000013	1.179999948	0.75999999	0.25999999	0.513999999	0.194999993	3	30.0876814	41.76470609	NA
618	201708_080.0_090.0_10	ND0618	201708	NA	55	080.0 090.0	Prodo	FALSE		8/12/2017	18:38	8/12/2017 18:38	33.15097	-123.22102	23	22	10	10	0		TRUE	TRUE	1.63	4.8	NA		1155	1207			NA	NA	-158.0310059	18.27899933	33.33119965	23.92790031	5.538000107	0.209999993	2.049999952	0	0	0.075000003	0.017999999	3	34.33537058	111.7901236	52.90000153
619	201708_080.0_090.0_95	ND0619	201708	NA	55	080.0 090.0	Prodo	FALSE		8/12/2017	18:38	8/12/2017 18:38	33.15097	-123.22102	14	13	97	95	-2		TRUE	TRUE	2.07	4.44	NA		1155	1207			NA	NA	-158.0310059	14.16300011	33.49739838	24.99861908	5.875999928	0.219999999	2.680000067	0.039999999	0	0.31400001	0.229000002	3	34.33537058	111.7901236	52.90000153
620	201708_080.0_100.0_10	ND0620	201708	NA	56	080.0 100.0	Ross	TRUE		8/13/2017	0:32	8/13/2017 0:32	32.81647	-123.90897	21	20	10	10	0		TRUE	TRUE	1.93	4.6	NA		1851	1911			NA	NA	-198.0529938	18.58200073	33.24219894	23.78488922	5.465000153	0.270000011	1.830000043	0	0.189999998	0.148000002	0.030999999	3	26.45719917	84.8400005	NA
621	201708_080.0_100.0_75	ND0621	201708	NA	56	080.0 100.0	Ross	TRUE		8/13/2017	0:32	8/13/2017 0:32	32.81647	-123.90897	15	14	75	75	0		TRUE	TRUE	2.05	4.5	NA		1851	1904			NA	NA	-198.0529938	14.91100025	33.25740051	24.65356064	5.965000153	0.319999993	1.909999967	0.180000007	0.200000003	0.629999995	0.137999997	3	26.45719917	84.8400005	NA
622	201708_076.7_080.0_10	ND0622	201708	NA	59	076.7 080.0	Prodo	FALSE		8/13/2017	18:36	8/13/2017 18:36	34.05582	-122.94057	23	22	10	10	0		TRUE	TRUE	0.96	3.86	NA		1144	1201			NA	NA	-130.6089935	17.19000053	33.23550034	24.11734009	5.656000137	0.289999992	1.350000024	0	0.289999992	0.210999995	0.082999997	3	26.42074154	38.22123885	325.7999878
623	201708_076.7_080.0_50	ND0623	201708	NA	59	076.7 080.0	Prodo	FALSE		8/13/2017	18:36	8/13/2017 18:36	34.05582	-122.94057	16	15	52	50	-2		TRUE	TRUE	0.95	4.53	NA		1144	1159			NA	NA	-130.6089935	13.18200016	33.20249939	24.96795082	5.850999832	0.579999983	3.960000038	3.859999895	0.310000002	0.5	0.272000015	3	26.42074154	38.22123885	325.7999878
624	201708_076.7_049.0_10	ND0624	201708	NA	64	076.7 049.0	Prodo	FALSE		8/14/2017	16:20	8/14/2017 16:20	35.08842	-120.77548	8	7	10	10	0		TRUE	TRUE	0.2	2.84	NA		934	1007			NA	NA	-6.994999886	13.21800041	33.51869965	25.20319939	5.454999924	0.75999999	9.340000153	6.28000021	0	8.944999695	1.264000058	3	10.86122686	2	2239.800049
625	201708_080.0_055.0_10	ND0625	201708	NA	65	080.0 055.0	Ross	TRUE		8/15/2017	4:12	8/15/2017 4:12	34.3181	-120.80452	21	20,22	10	10	0		TRUE	TRUE	0.44	2.43	NA		2231	2300			NA	NA	-18.6079998	15.94400024	33.4822998	24.59461021	5.967999935	0.360000014	4.059999943	0.430000007	0.109999999	6.953000069	0.194999993	3	10.87666249	11.2610619	NA
626	201708_081.8_046.9_5	ND0626	201708	NA	68	081.8 046.9	Prodo	TRUE		8/15/2017	15:18	8/15/2017 15:18	34.27268	-120.0175	22		5	5	0		TRUE	TRUE	0.206	1.22	NA		1000	1030			NA	NA	-14.26099968	15.67500019	33.50289917	24.67045975	6.31400013	0.330000013	5.039999962	0.109999999	0.059999999	9.637000084	1.59800005	3	10.64082137	6.783333312	1666.699951
627	201711_093.3_026.7_9	ND0627	201711	NA	1	093.3 026.7	Prodo	FALSE		11/9/2017	19:19	11/9/2017 19:19	32.95678	-117.30463	8	7	10	9	-1		TRUE	TRUE	2	4	NA		1117	1134			NA	NA	-2.099999905	17.72999954	33.44260025	24.1470108	5.802000046	0.25999999	1.899999976	0.209999993	0.850000024	0.763000011	0.199000001	3	10.29547895	25.25518339	441.1000061
628	201711_093.3_026.7_24	ND0628	201711	NA	1	093.3 026.7	Prodo	FALSE		11/9/2017	19:19	11/9/2017 19:19	32.95678	-117.30463	5	4	25	24	-1		TRUE	TRUE	2	4	NA		1117	1134			NA	NA	-2.099999905	14.22900009	33.34659958	24.86404037	5.440000057	0.449999988	4.619999886	0.800000012	0.050000001	1.095999956	0.425000012	3	10.29547895	25.25518339	441.1000061
629	201711_093.3_045.0_8	ND0629	201711	NA	8	093.3 045.0	Prodo	FALSE		11/10/2017	18:00	11/10/2017 18:00	32.34662	-118.55413	23	24	2	8	6	not enough h20 for surface and chl max. supplemented with other 24 and 19 respectively	TRUE	TRUE	2	4	NA		1145	1204			NA	NA	-75.04199982	18.93000031	33.58509827	23.95906067	5.453999996	0.159999996	1.090000033	0	0	0.209000006	0.068999998	3	18.75691172	30.41935482	313.7999878
630	201711_093.3_045.0_36	ND0630	201711	NA	8	093.3 045.0	Prodo	FALSE		11/10/2017	18:00	11/10/2017 18:00	32.34662	-118.55413	18	19	37	36	-1	not enough h20 for surface and chl max. supplemented with other 24 and 19 respectively	TRUE	TRUE	2	4	NA		1145	1204			NA	NA	-75.04199982	13.33199978	33.35770035	25.05724907	5.175000191	0.629999995	4.989999771	3.720000029	0	0.773000002	0.395999998	3	18.75691172	30.41935482	313.7999878
631	201711_093.3_080.0_9	ND0631	201711	NA	13	093.3 080.0	Prodo	FALSE		11/11/2017	18:55	11/11/2017 18:55	31.1802	-120.91948	23	22	9	9	0		TRUE	TRUE	2	4	NA		1211	1228			NA	NA	-214.5379944	18.45199966	33.4844017	24.00223923	5.501999855	0.170000002	0.850000024	0	0	0.171000004	0.061000001	3	17.00769179	58.47766324	205.8999939
632	201711_093.3_080.0_48	ND0632	201711	NA	13	093.3 080.0	Prodo	FALSE		11/11/2017	18:55	11/11/2017 18:55	31.1802	-120.91948	17	16	48	48	0		TRUE	TRUE	2	4	NA		1211	1228			NA	NA	-214.5379944	14.11800003	33.32020187	24.86820984	5.849999905	0.330000013	2.210000038	0	0.209999993	0.619000018	0.442999989	3	17.00769179	58.47766324	205.8999939
633	201711_093.3_120.0_11	ND0633	201711	NA	17	093.3 120.0	Prodo	FALSE		11/12/2017	18:10	11/12/2017 18:10	29.84658	-123.58628	23	22	11	11	0		TRUE	TRUE	2	4	NA		1145	1203			NA	NA	-373.9679871	19.29400063	33.56999969	23.85598946	5.34800005	0.159999996	1.50999999	0	0	0.136999995	0.009	3	28.17026239	100.3693692	117.5999985
634	201711_093.3_120.0_86	ND0634	201711	NA	17	093.3 120.0	Prodo	FALSE		11/12/2017	18:10	11/12/2017 18:10	29.84658	-123.58628	15	14	86	86	0	lost nost sure if both?	TRUE	TRUE	2	4	NA		1145	1203			NA	NA	-373.9679871	14.74300003	33.52619934	24.89756966	5.776000023	0.209999993	2.470000029	0.109999999	0	0.314999998	0.153999999	3	28.17026239	100.3693692	117.5999985
635	201711_090.0_120.0_9	ND0635	201711	NA	18	090.0 120.0	Ross	TRUE		11/12/2017	23:50	11/12/2017 23:50	30.41828	-123.99862	21	20	10	9	-1		TRUE	TRUE	2	4	NA		1716	1732			NA	NA	-368.0589905	18.76000023	33.39229965	23.85519981	5.421999931	0.189999998	1.769999981	0	0	0.131999999	0.034000002	3	17.7760617	76.85234914	NA
636	201711_090.0_120.0_74	ND0636	201711	NA	18	090.0 120.0	Ross	TRUE		11/12/2017	23:50	11/12/2017 23:50	30.41828	-123.99862	15	14	75	74	-1		TRUE	TRUE	2	4	NA		1716	1732			NA	NA	-368.0589905	14.24100018	33.38800049	24.89652061	5.750999928	0.300000012	2.700000048	0.769999981	0	0.344000012	0.189999998	3	17.7760617	76.85234914	NA
637	201711_090.0_090.0_8	ND0637	201711	NA	21	090.0 090.0	Prodo	TRUE		11/13/2017	18:00	11/13/2017 18:00	31.41843	-121.98907	22	21	8	8	0		TRUE	TRUE	2	4	NA		1138	1156			NA	NA	-248.4349976	18.93700027	33.54539871	23.92750931	5.385000229	0.200000003	1.220000029	0	0.059999999	0.160999998	0.057	3	31.27084862	59.93700793	193.1999969
638	201711_090.0_090.0_56	ND0638	201711	NA	21	090.0 090.0	Prodo	TRUE		11/13/2017	18:00	11/13/2017 18:00	31.41843	-121.98907	16	15	56	56	0		TRUE	TRUE	2	4	NA		1138	1156			NA	NA	-248.4349976	14.81599998	33.33369827	24.73158073	6.053999901	0.289999992	2.069999933	0	0	0.361999989	0.241999999	3	31.27084862	59.93700793	193.1999969
639	201711_090.0_070.0_9	ND0639	201711	NA	23	090.0 070.0	Ross	TRUE		11/14/2017	5:54	11/14/2017 5:54	32.08493	-120.63798	21	20	10	9	-1		TRUE	TRUE	2	4	NA		2312	2328			NA	NA	-168.7310028	17.6420002	33.46979904	24.18906021	5.546000004	0.219999999	1.840000033	0	0	0.158000007	0.048	3	29.58914112	68.80628284	NA
640	201711_090.0_070.0_62	ND0640	201711	NA	23	090.0 070.0	Ross	TRUE		11/14/2017	5:54	11/14/2017 5:54	32.08493	-120.63798	16	15	62	62	0		TRUE	TRUE	2	4	NA		2312	2328			NA	NA	-168.7310028	15.50699997	33.34180069	24.58769989	5.728000164	0.25999999	1.929999948	0	0.129999995	0.587000012	0.314999998	3	29.58914112	68.80628284	NA
641	201711_090.0_053.0_11	ND0641	201711	NA	25	090.0 053.0	Prodo	TRUE		11/14/2017	17:36	11/14/2017 17:36	32.65053	-119.4817	22	21	11	11	0		TRUE	TRUE	2	4	NA		1106	1120			NA	NA	-101.012001	16.96299934	33.46649933	24.34803009	5.616000175	0.230000004	1.25999999	0	0	0.363999993	0.097000003	3	35.3670672	61.18461542	227.1000061
642	201711_090.0_053.0_48	ND0642	201711	NA	25	090.0 053.0	Prodo	TRUE		11/14/2017	17:36	11/14/2017 17:36	32.65053	-119.4817	16	15	48	48	0		TRUE	TRUE	2	4	NA		1106	1120			NA	NA	-101.012001	15.97999954	33.4056015	24.53019905	5.657999992	0.270000011	1.600000024	0.159999996	0.200000003	0.451999992	0.268999994	3	35.3670672	61.18461542	227.1000061
643	201711_090.0_037.0_10	ND0643	201711	NA	26	090.0 037.0	Ross	TRUE		11/15/2017	2:06	11/15/2017 2:06	33.18508	-118.38653	21	20	10	10	0		TRUE	TRUE	2	4	NA		1936	1950			NA	NA	-37.20399857	18.3390007	33.50870132	24.04887009	5.597000122	0.140000001	1.220000029	0	0	0.423999995	0.135000005	3	11.70112914	21.46842879	NA
644	201711_090.0_037.0_30	ND0644	201711	NA	26	090.0 037.0	Ross	TRUE		11/15/2017	2:06	11/15/2017 2:06	33.18508	-118.38653	18	17	30	30	0		TRUE	TRUE	2	4	NA		1936	1950			NA	NA	-37.20399857	12.73999977	33.38539886	25.19549942	4.714000225	0.779999971	7.460000038	6.809999943	0	1.220000029	0.791000009	3	11.70112914	21.46842879	NA
645	201711_090.0_028.0_9	ND0645	201711	NA	30	090.0 028.0	Prodo	FALSE		11/15/2017	16:52	11/15/2017 16:52	33.48477	-117.7684	9	8	10	9	-1		TRUE	TRUE	2	4	NA		949	1002			NA	NA	-1.379999995	16.36000061	33.39989853	24.43670082	5.876999855	0.230000004	2.190000057	0	0	0.750999987	0.280999988	3	10.31908142	16.10321103	438.8999939
646	201711_090.0_028.0_16	ND0646	201711	NA	30	090.0 028.0	Prodo	FALSE		11/15/2017	16:52	11/15/2017 16:52	33.48477	-117.7684	6	5	16	16	0		TRUE	TRUE	2	4	NA		949	1002			NA	NA	-1.379999995	14.71000004	33.3445015	24.76008034	NA	0.439999998	4.599999905	0.949999988	0	1.154000044	0.515999973	3	10.31908142	16.10321103	438.8999939
647	201711_086.7_050.0_12	ND0647	201711	NA	38	086.7 050.0	Prodo	FALSE		11/16/2017	17:43	11/16/2017 17:43	33.32307	-119.66418	8	7	13	12	-1		TRUE	TRUE	2	3.5	NA		1108	1133			NA	NA	-71.18399811	16.57799911	33.47389984	24.44355965	5.663000107	0.219999999	2.019999981	0	0	1.146999955	0.142000005	3	12.12764829	33.35398241	461.1000061
648	201711_083.3_040.6_11	ND0648	201711	NA	44	083.3 040.6	Prodo	FALSE		11/17/2017	17:31	11/17/2017 17:31	34.22583	-119.41037	5	3	12	11	-1		TRUE	TRUE	2	4	NA		1035	1057			NA	NA	-5.751999855	15.80500031	33.46630096	24.6137104	5.627999783	0.310000002	2.019999981	1.299999952	0.129999995	1.22300005	0.477999985	3	10.30245785	11.53846159	345.2999878
649	201711_081.8_046.9_11	ND0649	201711	NA	46	081.8 046.9	Ross	TRUE		11/17/2017	22:45	11/17/2017 22:45	34.27493	-120.02407	23		11	11	0		TRUE	TRUE	1	2	NA		1630	1645			NA	NA	-14.44099998	16.08200073	33.46379852	24.54924965	5.862999916	0.219999999	0.730000019	0.469999999	0.600000024	0.811999977	0.25	3	11.48335456	13.1031746	NA
650	201711_081.8_046.9_20	ND0650	201711	NA	46	081.8 046.9	Ross	TRUE		11/17/2017	22:45	11/17/2017 22:45	34.27493	-120.02407	22		21	20	-1		TRUE	TRUE	1	2	NA		1630	1643			NA	NA	-14.44099998	14.11800003	33.42250061	24.94560051	5.346000195	0.49000001	2.710000038	2.99000001	0.050000001	5.34499979	1.047000051	3	11.48335456	13.1031746	NA
651	201711_080.0_070.0_13	ND0651	201711	NA	50	080.0 070.0	Prodo	TRUE		11/18/2017	17:47	11/18/2017 17:47	33.81522	-121.82553	22	21	13	13	0		TRUE	TRUE	2	4	NA		1115	1137			NA	NA	-77.64199829	16.93799973	33.33720016	24.25485992	5.698999882	0.209999993	1.830000043	0	0	0.300999999	0.072999999	3	26.98477823	56.7861771	192
652	201711_080.0_070.0_44	ND0652	201711	NA	50	080.0 070.0	Prodo	TRUE		11/18/2017	17:47	11/18/2017 17:47	33.81522	-121.82553	17	16	44	44	0		TRUE	TRUE	2	4	NA		1115	1133			NA	NA	-77.64199829	15.17099953	33.32389832	24.64645958	5.828999996	0.25999999	1.99000001	0	0.050000001	0.763999999	0.370000005	3	26.98477823	56.7861771	192
653	201711_080.0_080.0_2	ND0653	201711	NA	51	080.0 080.0	Ross	TRUE		11/18/2017	22:44	11/18/2017 22:44	33.48408	-122.53267	22	21	2	2	0		TRUE	TRUE	2	4	NA		1625	1642			NA	NA	-118.1490021	18.04800034	33.47380066	24.09297943	5.484000206	0.189999998	1.519999981	0	0	0.164000005	0.017000001	3	12.51696718	67.59000043	NA
654	201711_080.0_080.0_50	ND0654	201711	NA	51	080.0 080.0	Ross	TRUE		11/18/2017	22:44	11/18/2017 22:44	33.48408	-122.53267	17	16	41	50	9	depth said 50/40	TRUE	TRUE	2	3.75	NA		1625	1642			NA	NA	-118.1490021	15.40499973	33.41730118	24.66691017	5.664999962	0.280000001	2.190000057	0	0.239999995	0.541000009	0.317000002	3	12.51696718	67.59000043	NA
655	201711_080.0_100.0_10	ND0655	201711	NA	53	080.0 100.0	Ross	TRUE		11/19/2017	11:08	11/19/2017 11:08	32.81658	-123.90623	22	24	10	10	0	depth said 0/10	TRUE	TRUE	2	4	NA		549	600			NA	NA	-197.9309998	18.27499962	33.50239944	24.05983925	5.452000141	0.189999998	1.679999948	0	0.460000008	0.136999995	0.035	3	28.32788394	78.56521748	NA
656	201711_080.0_100.0_67	ND0656	201711	NA	53	080.0 100.0	Ross	TRUE		11/19/2017	11:08	11/19/2017 11:08	32.81658	-123.90623	17		67	67	0		TRUE	TRUE	2	4	NA		549	604			NA	NA	-197.9309998	14.38099957	33.31610107	24.81115913	6.047999859	0.270000011	2.180000067	0.050000001	0.090000004	0.393000007	0.282000005	3	28.32788394	78.56521748	NA
657	201711_080.0_055.0_10	ND0657	201711	NA	62	080.0 055.0	Ross	TRUE		11/21/2017	7:09	11/21/2017 7:09	34.31642	-120.80183	23	21	11	10	-1		TRUE	TRUE	2	4	NA		104	121			NA	NA	-18.54899979	15.89099979	33.46519852	24.59347916	5.782999992	0.239999995	1.179999948	0	0	0.999000013	0.254000008	3	17.05907973	30.94073376	NA
658	201711_080.0_055.0_20	ND0658	201711	NA	62	080.0 055.0	Ross	TRUE		11/21/2017	7:09	11/21/2017 7:09	34.31642	-120.80183	19		20	20	0		TRUE	TRUE	2	4	NA		104	121			NA	NA	-18.54899979	15.60400009	33.45289993	24.64883041	5.860000134	0.25	1.419999957	0	0	1.628000021	0.307999998	3	17.05907973	30.94073376	NA
659	201711_083.3_110.0_13	ND0659	201711	NA	68	083.3 110.0	Prodo	TRUE		11/22/2017	18:20	11/22/2017 18:20	31.91132	-124.16952	22		13	13	0		TRUE	TRUE	2	4	NA		1222	1239			NA	NA	-282.4249878	18.5739994	33.46490097	23.95738029	5.406000137	0.189999998	1.820000052	0	0	0.128999993	0.039000001	3	14.05977641	81.46596848	168.3000031
660	201711_083.3_110.0_66	ND0660	201711	NA	68	083.3 110.0	Prodo	TRUE		11/22/2017	18:20	11/22/2017 18:20	31.91132	-124.16952	16		67	66	-1		TRUE	TRUE	2	4	NA		1222	1239			NA	NA	-282.4249878	14.73900032	33.40380096	24.80282974	5.81799984	0.230000004	2.359999895	0	0	0.312000006	0.222000003	3	14.05977641	81.46596848	168.3000031
661	201802_093.3_030.0_10	ND0661	201802	NA	1	093.3 030.0	Ross	FALSE		2/1/2018	22:06	2/1/2018 22:06	32.84282	-117.53313	22	20	10	10	0		TRUE	TRUE	2	4	NA		1604	1616			NA	NA	-15.46700001	16.0739994	33.5306015	24.6023407	5.751999855	0.209999993	0	0	0.090000004	0.200000003	0.043000001	3	26.92798922	33.67647055	NA
662	201802_093.3_030.0_38	ND0662	201802	NA	1	093.3 030.0	Ross	FALSE		2/1/2018	22:06	2/1/2018 22:06	32.84282	-117.53313	17	16	40	38	-2		TRUE	TRUE	2	4	NA		1604	1616			NA	NA	-15.46700001	13.86299992	33.40470123	24.98579979	5.434999943	0.460000008	2.400000095	2.720000029	0	0.93900001	0.532000005	3	26.92798922	33.67647055	NA
663	201802_090.0_028.0_10	ND0663	201802	NA	2	090.0 028.0	Ross	FALSE		2/2/2018	3:39	2/2/2018 3:39	33.484	-117.77147	9	8	10	10	0		TRUE	TRUE	2	4	NA		2030	2045			NA	NA	-1.534999967	15.66600037	33.48849869	24.66173935	6.043000221	0.219999999	0	0	0.119999997	0.486000001	0.103	3	11.33262502	23.90625009	NA
664	201802_090.0_028.0_30	ND0664	201802	NA	2	090.0 028.0	Ross	FALSE		2/2/2018	3:39	2/2/2018 3:39	33.484	-117.77147	6	5	30	30	0		TRUE	TRUE	2	4	NA		2030	2045			NA	NA	-1.534999967	14.27200031	33.4375	24.92550087	5.604000092	0.439999998	1.419999957	2.559999943	0.079999998	3.946000099	0.799000025	3	11.33262502	23.90625009	NA
665	201802_090.0_030.0_10	ND0665	201802	NA	3	090.0 030.0	Ross	FALSE		2/2/2018	6:16	2/2/2018 6:16	33.42028	-117.90383	22	20	10	10	0		TRUE	TRUE	2	4	NA		2348	5			NA	NA	-9.18500042	16.03300095	33.49100113	24.58119011	5.768000126	0.209999993	0.579999983	0	0.079999998	0.294999987	0.086999997	3	14.61257203	32.11845101	NA
666	201802_090.0_030.0_40	ND0666	201802	NA	3	090.0 030.0	Ross	FALSE		2/2/2018	6:16	2/2/2018 6:16	33.42028	-117.90383	17	16	40	40	0		TRUE	TRUE	2	4	NA		2348	5			NA	NA	-9.18500042	13.52499962	33.40039825	25.05151939	5.041999817	0.600000024	3.589999914	4.460000038	0	1.25	0.619000018	3	14.61257203	32.11845101	NA
667	201802_090.0_035.0_10	ND0667	201802	NA	4	090.0 035.0	Ross	FALSE		2/2/2018	10:11	2/2/2018 10:11	33.25482	-118.25117	18	16	10	10	0		TRUE	TRUE	2	4	NA		340	420			NA	NA	-29.22699928	15.90999985	33.51689911	24.62887955	5.729000092	0.200000003	0	0	0	0.361000001	0.119000003	3	13.90167814	40	NA
668	201802_090.0_035.0_40	ND0668	201802	NA	4	090.0 035.0	Ross	FALSE		2/2/2018	10:11	2/2/2018 10:11	33.25482	-118.25117	13	12	40	40	0		TRUE	TRUE	2	4	NA		340	420			NA	NA	-29.22699928	14.60299969	33.46870041	24.88021088	5.465000153	0.340000004	1.110000014	1	0.100000001	0.800999999	0.542999983	3	13.90167814	40	NA
669	201802_090.0_037.0_10	ND0669	201802	NA	5	090.0 037.0	Ross	TRUE		2/2/2018	13:01	2/2/2018 13:01	33.18367	-118.38817	21	20	10	10	0		TRUE	TRUE	2	4	NA		NA	NA			NA	NA	-37.31800079	16.06299973	33.52170181	24.59799957	5.727000237	0.439999998	0.300000012	0	0.910000026	0.446999997	0.078000002	3	25.16097054	47.75000012	NA
670	201802_090.0_037.0_50	ND0670	201802	NA	5	090.0 037.0	Ross	TRUE		2/2/2018	13:01	2/2/2018 13:01	33.18367	-118.38817	16	15	50	50	0		TRUE	TRUE	2	4	NA		NA	NA			NA	NA	-37.31800079	14.52900028	33.41699982	24.85668945	5.506999969	0.360000014	1.340000033	1.269999981	0.079999998	0.335000008	0.246999994	3	25.16097054	47.75000012	NA
671	201802_090.0_045.0_10	ND0671	201802	NA	6	090.0 045.0	Ross	FALSE		2/2/2018	18:16	2/2/2018 18:16	32.91863	-118.9365	22	20	10	10	0		TRUE	TRUE	2	4	NA		1200	1220			NA	NA	-69.15100098	15.61999989	33.50550079	24.68507004	5.78399992	0.219999999	0	0	0	0.229000002	0.071999997	3	30.07865544	31.87969919	NA
672	201802_090.0_045.0_30	ND0672	201802	NA	6	090.0 045.0	Ross	FALSE		2/2/2018	18:16	2/2/2018 18:16	32.91863	-118.9365	18	17	30	30	0		TRUE	TRUE	2	4	NA		1200	1220			NA	NA	-69.15100098	15.54699993	33.50429916	24.70173073	5.744999886	0.219999999	0	0	0	0.465000004	0.156000003	3	30.07865544	31.87969919	NA
673	201802_090.0_053.0_10	ND0673	201802	NA	7	090.0 053.0	Ross	TRUE		2/2/2018	23:23	2/2/2018 23:23	32.6509	-119.4807	21	20	10	10	0		TRUE	TRUE	2	4	NA		1702	1717			NA	NA	-100.9570007	15.33399963	33.54930115	24.78208923	5.909999847	0.189999998	0.159999996	0	0	0.307000011	0.092	3	18.9721571	42.67857128	NA
674	201802_090.0_053.0_30	ND0674	201802	NA	7	090.0 053.0	Ross	TRUE		2/2/2018	23:23	2/2/2018 23:23	32.6509	-119.4807	18	17	30	30	0		TRUE	TRUE	2	4	NA		1702	1717			NA	NA	-100.9570007	15.13399982	33.54840088	24.82654953	5.822000027	0.219999999	0	0	0	0.746999979	0.236000001	3	18.9721571	42.67857128	NA
675	201802_090.0_060.0_10	ND0675	201802	NA	8	090.0 060.0	Ross	FALSE		2/3/2018	3:52	2/3/2018 3:52	32.41803	-119.95187	21	20	10	10	0		TRUE	TRUE	2	4	NA		2116	2130			NA	NA	-128.5870056	15.42399979	33.52349854	24.74238968	5.885000229	0.219999999	1.700000048	0	0	0.361000001	0.138999999	3	16.23447292	41.77083338	NA
676	201802_090.0_060.0_40	ND0676	201802	NA	8	090.0 060.0	Ross	FALSE		2/3/2018	3:52	2/3/2018 3:52	32.41803	-119.95187	17	16	40	40	0		TRUE	TRUE	2	4	NA		2116	2130			NA	NA	-128.5870056	14.52799988	33.50090027	24.92099953	5.781000137	0.289999992	1.799999952	0.49000001	0.109999999	1.092000008	0.505999982	3	16.23447292	41.77083338	NA
677	201802_090.0_070.0_10	ND0677	201802	NA	9	090.0 070.0	Ross	TRUE		2/3/2018	9:12	2/3/2018 9:12	32.08067	-120.63817	21	20	10	10	0		TRUE	TRUE	2	4	NA		348	400			NA	NA	-168.8699951	15.75199986	33.4980011	24.64982986	5.736999989	0.230000004	1.230000019	0	0	0.150000006	0.044	3	32.60204063	94.74999987	NA
678	201802_090.0_070.0_50	ND0678	201802	NA	9	090.0 070.0	Ross	TRUE		2/3/2018	9:12	2/3/2018 9:12	32.08067	-120.63817	16	15	51	50	-1		TRUE	TRUE	2	4	NA		348	400			NA	NA	-168.8699951	15.50300026	33.49169922	24.70322037	5.709000111	0.219999999	1.139999986	0	0	0.338999987	0.123000003	3	32.60204063	94.74999987	NA
679	201802_090.0_080.0_10	ND0679	201802	NA	10	090.0 080.0	Ross	FALSE		2/3/2018	14:41	2/3/2018 14:41	31.75267	-121.31652	21	20	10	10	0		TRUE	TRUE	2	4	NA		NA	NA			NA	NA	-208.6289978	16.56900024	33.59429932	24.53787041	5.605000019	0.209999993	1.370000005	0	0	0.128999993	0.007	3	13.56294937	83.91970837	NA
680	201802_090.0_080.0_62	ND0680	201802	NA	10	090.0 080.0	Ross	FALSE		2/3/2018	14:41	2/3/2018 14:41	31.75267	-121.31652	16	15	62	62	0		TRUE	TRUE	2	4	NA		NA	NA			NA	NA	-208.6289978	15.36100006	33.48220062	24.72797012	5.730999947	0.230000004	1.549999952	0	0	0.377000004	0.097999997	3	13.56294937	83.91970837	NA
681	201802_090.0_090.0_10	ND0681	201802	NA	11	090.0 090.0	Ross	TRUE		2/3/2018	20:22	2/3/2018 20:22	31.41557	-121.98722	21	20	10	10	0		TRUE	TRUE	2	4	NA		NA	NA			NA	NA	-248.4429932	15.75800037	33.49969864	24.64979935	5.736000061	0.209999993	1.370000005	0	0	0.125	0.039999999	3	27.69277438	85.90909067	NA
682	201802_090.0_090.0_62	ND0682	201802	NA	11	090.0 090.0	Ross	TRUE		2/3/2018	20:22	2/3/2018 20:22	31.41557	-121.98722	16	15	63	62	-1		TRUE	TRUE	2	4	NA		NA	NA			NA	NA	-248.4429932	15.36699963	33.48210144	24.7266407	5.686999798	0.230000004	1.429999948	0	0	0.460999995	0.007	3	27.69277438	85.90909067	NA
683	201802_090.0_100.0_10	ND0683	201802	NA	12	090.0 100.0	Ross	FALSE		2/4/2018	1:40	2/4/2018 1:40	31.08542	-122.65223	21	20	10	10	0		TRUE	TRUE	2	4	NA		1855	1910			NA	NA	-287.8989868	16.36599922	33.54880142	24.54969978	5.656000137	0.200000003	1.330000043	0	0	0.103	0.018999999	3	17.43846772	95.60150346	NA
684	201802_090.0_100.0_87	ND0684	201802	NA	12	090.0 100.0	Ross	FALSE		2/4/2018	1:40	2/4/2018 1:40	31.08542	-122.65223	14	13	87	87	0		TRUE	TRUE	2	4	NA		1855	1910			NA	NA	-287.8989868	15.10299969	33.56529999	24.85008049	5.613999844	0.230000004	1.610000014	0.119999997	0	0.363000005	0.206	3	17.43846772	95.60150346	NA
685	201802_086.7_100.0_10	ND0685	201802	NA	13	086.7 100.0	Ross	FALSE		2/4/2018	7:02	2/4/2018 7:02	31.6541	-123.07368	22	20	10	10	0		TRUE	TRUE	2	4	NA		20	35			NA	NA	-270.70401	16.20499992	33.52030182	24.56464005	5.68900013	0.219999999	1.5	0	0	0.108999997	0.023	3	41.15943482	109.7323598	NA
686	201802_086.7_100.0_87	ND0686	201802	NA	13	086.7 100.0	Ross	FALSE		2/4/2018	7:02	2/4/2018 7:02	31.6541	-123.07368	14	13	87	87	0		TRUE	TRUE	2	4	NA		20	35			NA	NA	-270.70401	16.00200081	33.51760101	24.61412048	5.656000137	0.209999993	1.399999976	0	0	0.300999999	0.112999998	3	41.15943482	109.7323598	NA
687	201802_086.7_080.0_10	ND0687	201802	NA	15	086.7 080.0	Ross	FALSE		2/4/2018	17:50	2/4/2018 17:50	32.319	-121.713	22	20	10	10	0		TRUE	TRUE	2	4	NA		1216	1232			NA	NA	-190.7799988	16.16600037	33.53350067	24.58366966	5.662000179	0.209999993	1.559999943	0	0	0.141000003	0.02	3	25.08604024	80.75206621	NA
688	201802_086.7_080.0_62	ND0688	201802	NA	15	086.7 080.0	Ross	FALSE		2/4/2018	17:50	2/4/2018 17:50	32.319	-121.713	16	15	62	62	0		TRUE	TRUE	2	4	NA		1216	1232			NA	NA	-190.7799988	15.27299976	33.42670059	24.70454025	5.775000095	0.239999995	1.639999986	0	0	0.344999999	0.064999998	3	25.08604024	80.75206621	NA
689	201802_086.7_070.0_10	ND0689	201802	NA	16	086.7 070.0	Ross	FALSE		2/4/2018	23:20	2/4/2018 23:20	32.65682	-121.0335	22	20	10	10	0		TRUE	TRUE	2	4	NA		1640	1655			NA	NA	-150.8549957	15.8739996	33.50730133	24.62961006	5.754000187	0.209999993	1.460000038	0	0	0.150000006	0.030999999	3	21.93444515	64.56620993	NA
690	201802_086.7_070.0_50	ND0690	201802	NA	16	086.7 070.0	Ross	FALSE		2/4/2018	23:20	2/4/2018 23:20	32.65682	-121.0335	16	15	51	50	-1		TRUE	TRUE	2	4	NA		1640	1655			NA	NA	-150.8549957	14.80900002	33.43289948	24.80924988	5.875	0.230000004	1.690000057	0	0.059999999	0.354000002	0.100000001	3	21.93444515	64.56620993	NA
691	201802_086.7_040.0_10	ND0691	201802	NA	21	086.7 040.0	Ross	FALSE		2/5/2018	20:32	2/5/2018 20:32	33.65832	-118.97767	22	20	10	10	0		TRUE	TRUE	2	4	NA		1355	1413			NA	NA	-31.375	15.88199997	33.52199936	24.63911057	5.822999954	0.189999998	1.639999986	0	0	0.006	0.977999985	3	18.20353622	32.94985242	NA
692	201802_086.7_040.0_30	ND0692	201802	NA	21	086.7 040.0	Ross	FALSE		2/5/2018	20:32	2/5/2018 20:32	33.65832	-118.97767	18	17	30	30	0		TRUE	TRUE	2	4	NA		1355	1413			NA	NA	-31.375	15.3409996	33.50439835	24.74732018	5.756000042	0.230000004	1.909999967	0	0	1.595999956	0.368000001	3	18.20353622	32.94985242	NA
693	201802_086.7_035.0_10	ND0693	201802	NA	22	086.7 035.0	Ross	FALSE		2/6/2018	0:35	2/6/2018 0:35	33.82267	-118.62533	22	20	10	10	0		TRUE	TRUE	2	4	NA		1745	1758			NA	NA	-11.22200012	15.94900036	33.53210068	24.63178062	5.828999996	0.200000003	1.50999999	0	0	0.330000013	0.103	3	13.55944194	24.31034495	NA
694	201802_086.7_035.0_30	ND0694	201802	NA	22	086.7 035.0	Ross	FALSE		2/6/2018	0:35	2/6/2018 0:35	33.82267	-118.62533	18	17	30	30	0		TRUE	TRUE	2	4	NA		1745	1758			NA	NA	-11.22200012	14.3920002	33.44620132	24.90696907	5.289999962	0.439999998	3.930000067	2.319999933	0	1.003999949	0.379000008	3	13.55944194	24.31034495	NA
695	201802_086.7_033.0_10	ND0695	201802	NA	23	086.7 033.0	Ross	FALSE		2/6/2018	3:20	2/6/2018 3:20	33.88892	-118.48793	8	6	10	10	0		TRUE	TRUE	2	4	NA		1957	2009			NA	NA	-3.306999922	15.34700012	33.51119995	24.74988937	6.252999783	0.180000007	0.639999986	0	0	0.717000008	0.218999997	3	11.74260216	21.07750476	NA
696	201802_086.7_033.0_30	ND0696	201802	NA	23	086.7 033.0	Ross	FALSE		2/6/2018	3:20	2/6/2018 3:20	33.88892	-118.48793	4	3	30	30	0		TRUE	TRUE	2	4	NA		1957	2009			NA	NA	-3.306999922	13.80300045	33.43980026	25.02467918	4.836999893	0.699999988	6.010000229	5.71999979	0.330000013	2.421000004	0.796999991	3	11.74260216	21.07750476	NA
697	201802_083.3_040.6_10	ND0697	201802	NA	24	083.3 040.6	Ross	FALSE		2/6/2018	9:02	2/6/2018 9:02	34.2242	-119.41772	4	3	10	10	0		TRUE	TRUE	2	4	NA		NA	NA			NA	NA	-6.117000103	14.32999992	33.48199844	24.94643974	6.078999996	0.280000001	1.190000057	0.180000007	0	5.611999989	1.031000018	3	13.18822707	13.66071414	NA
698	201802_083.3_042.0_10	ND0698	201802	NA	25	083.3 042.0	Ross	FALSE		2/6/2018	10:49	2/6/2018 10:49	34.17682	-119.5095	11	10	10	10	0		TRUE	TRUE	2	4	NA		NA	NA			NA	NA	-11.4829998	14.84500027	33.50139999	24.85169029	6.370999813	0.180000007	0.529999971	0	0	3.101999998	0.699999988	3	11.82697843	26.4516131	NA
699	201802_083.3_042.0_30	ND0699	201802	NA	25	083.3 042.0	Ross	FALSE		2/6/2018	10:49	2/6/2018 10:49	34.17682	-119.5095	8	7	30	30	0		TRUE	TRUE	2	4	NA		NA	NA			NA	NA	-11.4829998	14.05700016	33.50730133	25.0243206	5.796999931	0.379999995	2.49000001	1.549999952	0.170000002	6.677999973	0.275000006	3	11.82697843	26.4516131	NA
700	201802_081.8_046.9_10	ND0700	201802	NA	26	081.8 046.9	Ross	FALSE		2/6/2018	14:48	2/6/2018 14:48	34.27682	-120.02517	23	22	10	10	0		TRUE	TRUE	2	4	NA		NA	NA			NA	NA	-14.41800022	14.47799969	33.50889969	24.93592072	6.53000021	0.170000002	0.209999993	0	0	2.510999918	0.693000019	3	12.84699302	23.26797392	NA
701	201802_081.8_046.9_30	ND0701	201802	NA	26	081.8 046.9	Ross	FALSE		2/6/2018	14:48	2/6/2018 14:48	34.27682	-120.02517	20		30	30	0		TRUE	TRUE	0.4	4	NA		NA	NA			NA	NA	-14.41800022	13.82199955	33.51549911	25.07926941	5.464000225	0.5	4.170000076	3.059999943	0.340000004	2.532000065	1.45599997	3	12.84699302	23.26797392	NA
702	201802_083.3_051.0_10	ND0702	201802	NA	27	083.3 051.0	Ross	FALSE		2/6/2018	20:08	2/6/2018 20:08	33.87967	-120.13517	8		10	10	0		TRUE	TRUE	2	4	NA		1315	1328			NA	NA	-47.34000015	14.75399971	33.51110077	24.87873077	6.21999979	0.209999993	0.469999999	0	0	2.171999931	0.574999988	3	11.09314346	15.31914895	NA
703	201802_083.3_051.0_20	ND0703	201802	NA	27	083.3 051.0	Ross	FALSE		2/6/2018	20:08	2/6/2018 20:08	33.87967	-120.13517	7		20	20	0		TRUE	TRUE	2	4	NA		1315	1328			NA	NA	-47.34000015	13.84599972	33.49990082	25.06168938	5.886000156	0.409999996	2.180000067	1.879999995	0.170000002	3.08100009	1.243000031	3	11.09314346	15.31914895	NA
704	201802_083.3_055.0_10	ND0704	201802	NA	28	083.3 055.0	Ross	FALSE		2/6/2018	22:59	2/6/2018 22:59	33.7506	-120.41257	22	20	10	10	0		TRUE	TRUE	2	4	NA		1620	1637			NA	NA	-63.18799973	14.75300026	33.47069931	24.8477993	5.991000175	0.25999999	2.50999999	0	0.07	0.508000016	0.192000002	3	20.78634878	43.10810805	NA
705	201802_083.3_055.0_30	ND0705	201802	NA	28	083.3 055.0	Ross	FALSE		2/6/2018	22:59	2/6/2018 22:59	33.7506	-120.41257	18	17	30	30	0		TRUE	TRUE	2	4	NA		1620	1637			NA	NA	-63.18799973	14.57999992	33.46590042	24.8823204	5.928999901	0.25999999	2.519999981	0	0.07	0.707000017	0.263999999	3	20.78634878	43.10810805	NA
706	201802_083.3_090.0_10	ND0706	201802	NA	32	083.3 090.0	Ross	FALSE		2/7/2018	19:39	2/7/2018 19:39	32.58098	-122.81353	22	20	10	10	0		TRUE	TRUE	2	4	NA		1255	1310			NA	NA	-202.7220001	16.15800095	33.51869965	24.57411003	5.678999901	0.209999993	1.75999999	0	0	0.143000007	0.035999998	3	38.8539924	102.9883267	NA
707	201802_083.3_090.0_75	ND0707	201802	NA	32	083.3 090.0	Ross	FALSE		2/7/2018	19:39	2/7/2018 19:39	32.58098	-122.81353	15	14	75	75	0		TRUE	TRUE	2	4	NA		1255	1310			NA	NA	-202.7220001	15.45199966	33.47809982	24.70565033	5.717000008	0.219999999	1.850000024	0	0	0.282000005	0.123999998	3	38.8539924	102.9883267	NA
708	201802_083.3_100.0_10	ND0708	201802	NA	33	083.3 100.0	Ross	FALSE		2/8/2018	0:46	2/8/2018 0:46	32.24542	-123.49443	22	20	10	10	0		TRUE	TRUE	2	4	NA		1805	1820			NA	NA	-242.6670074	16.26600075	33.54330063	24.56838036	5.675000191	0.209999993	1.610000014	0	0	0.096000001	0.041000001	3	58.79048295	102.9473682	NA
709	201802_083.3_100.0_87	ND0709	201802	NA	33	083.3 100.0	Ross	FALSE		2/8/2018	0:46	2/8/2018 0:46	32.24542	-123.49443	14	13	87	87	0		TRUE	TRUE	2	4	NA		1805	1820			NA	NA	-242.6670074	15.66899967	33.51470184	24.6865406	5.664000034	0.230000004	1.799999952	0	0	0.412	0.202999994	3	58.79048295	102.9473682	NA
710	201802_080.0_100.0_10	ND0710	201802	NA	34	080.0 100.0	Ross	TRUE		2/8/2018	5:34	2/8/2018 5:34	32.81933	-123.90363	21	20	10	10	0		TRUE	TRUE	2	4	NA		2250	2308			NA	NA	-197.7339935	16.20700073	33.54639816	24.58423996	5.677999973	0.230000004	1.75	0	0	0.108000003	0.045000002	3	68.07244831	91.42105244	NA
711	201802_080.0_100.0_87	ND0711	201802	NA	34	080.0 100.0	Ross	TRUE		2/8/2018	5:34	2/8/2018 5:34	32.81933	-123.90363	14	13	87	87	0		TRUE	TRUE	2	4	NA		2250	2308			NA	NA	-197.7339935	15.41300011	33.49869919	24.73092079	5.669000149	0.270000011	2.210000038	0.159999996	0	0.328000009	0.197999999	3	68.07244831	91.42105244	NA
712	201802_080.0_090.0_10	ND0712	201802	NA	35	080.0 090.0	Ross	FALSE		2/8/2018	10:39	2/8/2018 10:39	33.14737	-123.22168	21	20	10	10	0		TRUE	TRUE	2	2	NA		440	456			NA	NA	-158.1710052	15.60499954	33.46839905	24.65986061	5.78399992	0.189999998	1.889999986	0	0	0.149000004	0.068999998	3	31.04506346	66.01562503	NA
713	201802_080.0_090.0_50	ND0713	201802	NA	35	080.0 090.0	Ross	FALSE		2/8/2018	10:39	2/8/2018 10:39	33.14737	-123.22168	16	15	50	50	0		TRUE	TRUE	2	2	NA		440	456			NA	NA	-158.1710052	14.51599979	33.39199829	24.84016037	5.909999847	0.239999995	2.430000067	0	0	0.583999991	0.261999995	3	31.04506346	66.01562503	NA
714	201802_080.0_080.0_10	ND0714	201802	NA	36	080.0 080.0	Ross	TRUE		2/8/2018	16:24	2/8/2018 16:24	33.4805	-122.541	21	20	10	10	0		TRUE	TRUE	2	4	NA		945	1000			NA	NA	-118.6169968	15.0539999	33.43310165	24.75382042	5.873000145	0.230000004	2.160000086	0	0	0.172999993	0.081	3	20.97584706	36.44827578	NA
715	201802_080.0_080.0_30	ND0715	201802	NA	36	080.0 080.0	Ross	TRUE		2/8/2018	16:24	2/8/2018 16:24	33.4805	-122.541	18	17	30	30	0		TRUE	TRUE	2	4	NA		945	1000			NA	NA	-118.6169968	14.0340004	33.40620041	24.95100975	6.130000114	0.280000001	3.160000086	0.319999993	0.050000001	0.648999989	0.344999999	3	20.97584706	36.44827578	NA
716	201802_080.0_070.0_10	ND0716	201802	NA	37	080.0 070.0	Ross	FALSE		2/8/2018	22:03	2/8/2018 22:03	33.81582	-121.84538	21	20	10	10	0		TRUE	TRUE	2	4	NA		1520	1535			NA	NA	-78.47000122	14.77099991	33.47769928	24.8493309	6.014999866	0.239999995	2.440000057	0	0	0.344000012	0.090000004	3	16.31140002	50.84459458	NA
717	201802_080.0_070.0_30	ND0717	201802	NA	37	080.0 070.0	Ross	FALSE		2/8/2018	22:03	2/8/2018 22:03	33.81582	-121.84538	18	17	30	30	0		TRUE	TRUE	2	4	NA		1520	1535			NA	NA	-78.47000122	14.42800045	33.47840118	24.92420959	5.894999981	0.25	2.400000095	0	0	0.352999985	0.150000006	3	16.31140002	50.84459458	NA
718	201802_080.0_060.0_10	ND0718	201802	NA	38	080.0 060.0	Ross	FALSE		2/9/2018	3:47	2/9/2018 3:47	34.14697	-121.1521	22	20	10	10	0		TRUE	TRUE	2	4	NA		2058	2118			NA	NA	-38.67300034	14.72900009	33.4858017	24.86458969	6.210000038	0.219999999	0.99000001	0	0	0.712000012	0.237000003	3	20.48483733	32.38095231	NA
719	201802_080.0_060.0_30	ND0719	201802	NA	38	080.0 060.0	Ross	FALSE		2/9/2018	3:47	2/9/2018 3:47	34.14697	-121.1521	18	17	30	30	0		TRUE	TRUE	2	4	NA		2058	2118			NA	NA	-38.67300034	14.14099979	33.50989914	25.00881958	5.982999802	0.330000013	2.200000048	0.600000024	0.159999996	2.105999947	1.146000028	3	20.48483733	32.38095231	NA
720	201802_080.0_055.0_10	ND0720	201802	NA	39	080.0 055.0	Ross	TRUE		2/9/2018	7:40	2/9/2018 7:40	34.31257	-120.81968	22	20	10	10	0		TRUE	TRUE	2	4	NA		120	135			NA	NA	-19.42099953	14.38599968	33.51169968	24.95755005	6.295000076	0.140000001	0.550000012	0	0.079999998	1.228999972	0.261000007	3	20.26363712	21.65413531	NA
721	201802_080.0_055.0_30	ND0721	201802	NA	39	080.0 055.0	Ross	TRUE		2/9/2018	7:40	2/9/2018 7:40	34.31257	-120.81968	18	17	31	30	-1		TRUE	TRUE	2	4	NA		120	135			NA	NA	-19.42099953	12.82199955	33.5163002	25.28092957	4.907000065	0.75	6.510000229	6.650000095	0.439999998	1.483999968	0.633000016	3	20.26363712	21.65413531	NA
722	201802_076.7_051.0_10	ND0722	201802	NA	42	076.7 051.0	Ross	FALSE		2/9/2018	19:12	2/9/2018 19:12	35.02057	-120.91628	16	14	10	10	0		TRUE	TRUE	2	4	NA		1225	1241			NA	NA	-15.01900005	14.125	33.49250031	24.99752998	6.09800005	0.280000001	2.539999962	0.550000012	0.150000006	1.527999997	0.550999999	3	21.51551822	21.81818177	NA
723	201802_076.7_055.0_10	ND0723	201802	NA	43	076.7 055.0	Ross	FALSE		2/9/2018	22:23	2/9/2018 22:23	34.88717	-121.19882	22	20	10	10	0		TRUE	TRUE	2	4	NA		1535	1551			NA	NA	-31.05400085	14.40799999	33.48910141	24.93545914	6.416999817	0.189999998	1.860000014	0	0	1.944000006	0.510999978	3	19.71803522	32.4193548	NA
724	201802_076.7_055.0_20	ND0724	201802	NA	43	076.7 055.0	Ross	FALSE		2/9/2018	22:23	2/9/2018 22:23	34.88717	-121.19882	19	18	20	20	0		TRUE	TRUE	2	4	NA		1535	1551			NA	NA	-31.05400085	14.31700039	33.49010086	24.95603943	6.236000061	0.200000003	1.75	0	0	1.63499999	0.583000004	3	19.71803522	32.4193548	NA
725	201802_076.7_060.0_10	ND0725	201802	NA	44	076.7 060.0	Ross	FALSE		2/10/2018	2:07	2/10/2018 2:07	34.721	-121.55082	22		10	10	0		TRUE	TRUE	2	4	NA		1918	1935			NA	NA	-51.05699921	14.60000038	33.50130081	24.90411949	6.230999947	0.200000003	0.959999979	0	0	1.478999972	0.453000009	3	12.77812632	23.84210507	NA
726	201802_076.7_060.0_20	ND0726	201802	NA	44	076.7 060.0	Ross	FALSE		2/10/2018	2:07	2/10/2018 2:07	34.721	-121.55082	19	18	20	20	0		TRUE	TRUE	2	4	NA		1918	1935			NA	NA	-51.05699921	14.27000046	33.50329971	24.97611046	6.073999882	0.270000011	1.539999962	0.270000011	0.300000012	1.266000032	0.532999992	3	12.77812632	23.84210507	NA
727	201802_080.0_051.0_10	ND0727	201802	NA	40	080.0 051.0	Ross	FALSE		2/9/2018	11:41	2/9/2018 11:41	34.45132	-120.52517	6		10	10	0		TRUE	FALSE	2	NA	NA		NA	NA			NA	NA	-2.697000027	14.52999973	33.50220108	24.91971016	6.190999985	0.230000004	0.610000014	0	0.059999999	1.598999977	0.623000026	3	11.42409583	21.3709677	NA
728	201804_093.3_026.7_11	ND0728	201804	NA	1	093.3 026.7	Prodo	FALSE		4/5/2018	20:42	4/5/2018 20:42	32.95432	-117.30342	8	7	10	11	1		TRUE	TRUE	2	4	NA		1325	1345			NA	NA	-2.15199995	14.42700005	33.5223999	24.95713997	6.475999832	0.25999999	2.519999981	0.200000003	0.319999993	3.907000065	0.950999975	3	10.44670523	10.96774195	593.0999756
729	201804_093.3_045.0_12	ND0729	201804	NA	8	093.3 045.0	Prodo	FALSE		4/6/2018	17:59	4/6/2018 17:59	32.33428	-118.55102	23	22	12	12	0		TRUE	TRUE	2	4	NA		1238	1252			NA	NA	-75.28800201	15.93400002	33.57040024	24.66474915	5.772999763	0.25	1.179999948	0.059999999	NA	0.300999999	0.114	3	14.65869755	24.16909621	427
730	201804_093.3_045.0_30	ND0730	201804	NA	8	093.3 045.0	Prodo	FALSE		4/6/2018	17:59	4/6/2018 17:59	32.33428	-118.55102	19		30	30	0		TRUE	TRUE	0.6	4	NA	not enough water	1238	1252			NA	NA	-75.28800201	12.90499973	33.56769943	25.30438042	4.999000072	0.50999999	4.579999924	3.5	NA	0.310000002	0.101000004	3	14.65869755	24.16909621	427
731	201804_093.3_080.0_10	ND0731	201804	NA	13	093.3 080.0	Prodo	FALSE		4/7/2018	17:02	4/7/2018 17:02	31.16067	-120.948	23	22	10	10	0		TRUE	TRUE	2	4	NA		1132	1145			NA	NA	-216.397995	16.0909996	33.57419968	24.63199997	5.714000225	0.239999995	2.00999999	0	NA	0.088	0.018999999	3	18.46773852	100.173913	173.6000061
732	201804_093.3_080.0_79	ND0732	201804	NA	13	093.3 080.0	Prodo	FALSE		4/7/2018	17:02	4/7/2018 17:02	31.16067	-120.948	15	14	78	79	1		TRUE	TRUE	2	4	NA		1132	1145			NA	NA	-216.397995	14.47700024	33.49229813	24.92754936	5.723999977	0.300000012	2.440000057	0.379999995	NA	0.356000006	0.27700001	3	18.46773852	100.173913	173.6000061
733	201804_090.0_120.0_105	ND0733	201804	NA	18	090.0 120.0	Prodo	TRUE		4/8/2018	18:45	4/8/2018 18:45	30.41082	-123.999	13	12	105	105	0		TRUE	TRUE	2	4	NA		1328	1338			NA	NA	-368.3120117	13.86800003	33.54970169	25.10062981	5.541999817	0.319999993	3.319999933	1.99000001	NA	0.31099999	0.216999993	3	26.73848113	94.55276377	126.6999969
734	201804_090.0_090.0_10	ND0734	201804	NA	21	090.0 090.0	Ross	TRUE		4/9/2018	14:20	4/9/2018 14:20	31.4213	-121.99662	23		10	10	0		TRUE	TRUE	2	4	NA		850	905			NA	NA	-248.6759949	16.10899925	33.61449814	24.65888977	5.697999954	0.150000006	1.669999957	0	NA	0.111000001	0.028000001	3	56.44513888	89.79403788	NA
735	201804_090.0_090.0_87	ND0735	201804	NA	21	090.0 090.0	Ross	TRUE		4/9/2018	14:20	4/9/2018 14:20	31.4213	-121.99662	14	13	86	87	1		TRUE	TRUE	2	4	NA		850	905			NA	NA	-248.6759949	14.73200035	33.51900101	24.89436913	5.756000042	0.25	1.940000057	0	NA	0.416999996	0.261999995	3	56.44513888	89.79403788	NA
736	201804_090.0_080.0_10	ND0736	201804	NA	22	090.0 080.0	Prodo	FALSE		4/9/2018	20:15	4/9/2018 20:15	31.7512	-121.31732	23	22	10	10	0		TRUE	TRUE	2	4	NA		1335	1353			NA	NA	-208.7089996	15.90299988	33.5617981	24.66498947	5.747000217	0.219999999	1.899999976	0	NA	0.090000004	0.022	3	35.95579381	87.31329103	178.1000061
737	201804_090.0_080.0_79	ND0737	201804	NA	22	090.0 080.0	Prodo	FALSE		4/9/2018	20:15	4/9/2018 20:15	31.7512	-121.31732	15	14	80	79	-1		TRUE	TRUE	2	4	NA		1335	1353			NA	NA	-208.7089996	14.06000042	33.47729874	25.00350952	5.789000034	0.289999992	2.369999886	0.310000002	NA	0.633000016	0.510999978	3	35.95579381	87.31329103	178.1000061
738	201804_090.0_070.0_10	ND0738	201804	NA	23	090.0 070.0	Ross	TRUE		4/10/2018	1:57	4/10/2018 1:57	32.08143	-120.6412	21	20	10	10	0		TRUE	TRUE	2	4	NA		2010	2018			NA	NA	-168.9790039	15.43500042	33.5094986	24.72917938	5.802000046	0.209999993	1.710000038	0	NA	0.165999994	0.035999998	3	17.44410053	87.66666671	NA
739	201804_090.0_070.0_62	ND0739	201804	NA	23	090.0 070.0	Ross	TRUE		4/10/2018	1:57	4/10/2018 1:57	32.08143	-120.6412	16	15	62	62	0		TRUE	TRUE	2	4	NA		2010	2018			NA	NA	-168.9790039	14.13599968	33.45690155	24.97085953	5.940000057	0.239999995	1.860000014	0	NA	0.606999993	0.237000003	3	17.44410053	87.66666671	NA
740	201804_090.0_053.0_10	ND0740	201804	NA	25	090.0 053.0	Ross	TRUE		4/10/2018	12:30	4/10/2018 12:30	32.6514	-119.48572	21	20	10	10	0		TRUE	TRUE	2	4	NA		700	715			NA	NA	-101.1600037	13.86499977	33.5265007	25.07774925	6.127999783	0.280000001	2.400000095	0.699999988	NA	2.451999903	0.467999995	3	31.98384324	30.71428576	NA
741	201804_090.0_053.0_30	ND0741	201804	NA	25	090.0 053.0	Ross	TRUE		4/10/2018	12:30	4/10/2018 12:30	32.6514	-119.48572	18	17	30	30	0		TRUE	TRUE	2	4	NA		700	715			NA	NA	-101.1600037	13.83300018	33.52930069	25.08766937	6.123000145	0.280000001	2.640000105	0.939999998	NA	2.440999985	0.460999995	3	31.98384324	30.71428576	NA
742	201804_090.0_045.0_10	ND0742	201804	NA	26	090.0 045.0	Prodo	FALSE		4/10/2018	18:07	4/10/2018 18:07	32.90982	-118.93282	23	21	10	10	0		TRUE	TRUE	2	4	NA		1225	1240			NA	NA	-69.26100159	15.88000011	33.59270096	24.69392967	5.870999813	0.219999999	0.560000002	1.75999999	NA	0.488000005	0.116999999	3	12.07037515	2	411.5
743	201804_090.0_045.0_38	ND0743	201804	NA	26	090.0 045.0	Prodo	FALSE		4/10/2018	18:07	4/10/2018 18:07	32.90982	-118.93282	17	16	38	38	0		TRUE	TRUE	2	4	NA		1225	1240			NA	NA	-69.26100159	13.07900047	33.50960159	25.22538948	4.894999981	0.699999988	6.170000076	7.340000153	NA	1.220999956	0.658999979	3	12.07037515	2	411.5
744	201804_090.0_037.0_10	ND0744	201804	NA	27	090.0 037.0	Ross	TRUE		4/10/2018	23:37	4/10/2018 23:37	33.1805	-118.38617	21	20	10	10	0		TRUE	TRUE	2	4	NA		1755	1810			NA	NA	-37.32899857	14.64799976	33.55609894	24.93614006	6.252999783	0	1.929999948	0.129999995	NA	1.246999979	0.30399999	3	12.1319887	22.66666684	NA
745	201804_090.0_037.0_20	ND0745	201804	NA	27	090.0 037.0	Ross	TRUE		4/10/2018	23:37	4/10/2018 23:37	33.1805	-118.38617	19	18	20	20	0		TRUE	TRUE	2	4	NA		1755	1810			NA	NA	-37.32899857	14.18000031	33.54859924	25.02994919	6.109000206	0.25999999	2.599999905	0.519999981	NA	1.819000006	0.463	3	12.1319887	22.66666684	NA
746	201804_086.7_033.0_9	ND0746	201804	NA	33	086.7 033.0	Prodo	FALSE		4/11/2018	18:33	4/11/2018 18:33	33.90598	-118.49767	8	6	9	9	0		TRUE	TRUE	2	4	NA		1220	1235			NA	NA	-3.367000103	14.79399967	33.56119919	24.90870094	6.100999832	0.219999999	3.089999914	0	0	0.603999972	0.142000005	3	11.04528809	14.04587141	687.0999756
747	201804_086.7_033.0_28	ND0747	201804	NA	33	086.7 033.0	Prodo	FALSE		4/11/2018	18:33	4/11/2018 18:33	33.90598	-118.49767	4	3	28	28	0		TRUE	TRUE	2	4	NA		1220	1235			NA	NA	-3.367000103	13.10400009	33.54499817	25.24728966	5.306000233	0.629999995	6.96999979	5.230000019	0	1.621999979	0.477999985	3	11.04528809	14.04587141	687.0999756
748	201804_086.7_050.0_14	ND0748	201804	NA	39	086.7 040.0	Prodo	FALSE		4/12/2018	6:08	4/12/2018 6:08	33.64858	-118.96907	8	6	14	14	0		TRUE	TRUE	2	4	NA	No 10 m taken due to weather	1215	1230			NA	NA	-31.3029995	13.3409996	33.55189896	25.20442009	5.941999912	0.469999999	5.139999866	3.130000114	0.079999998	3.105999947	0.721000016	3	19.00915886	2	NA
749	201804_086.7_055.0_11	ND0749	201804	NA	40	086.7 055.0	Prodo	FALSE		4/13/2018	20:14	4/13/2018 20:14	33.15653	-120.00078	22	20	11	11	0		TRUE	TRUE	2	4	NA		1427	1443			NA	NA	-90.81099701	13.92199993	33.41500092	24.97989082	5.947000027	0.280000001	1.960000038	0.519999981	0	0.625	0.184	3	13.58553499	46.76190446	338.2999878
750	201804_086.7_055.0_41	ND0750	201804	NA	40	086.7 055.0	Prodo	FALSE		4/13/2018	20:14	4/13/2018 20:14	33.15653	-120.00078	17	16	41	41	0		TRUE	TRUE	2	4	NA		1427	1443			NA	NA	-90.81099701	13.56900024	33.4231987	25.06027985	5.875999928	0.310000002	2.089999914	0.889999986	0.07	1.006000042	0.331	3	13.58553499	46.76190446	338.2999878
751	201804_086.7_080.0_12	ND0751	201804	NA	43	086.7 080.0	Prodo	FALSE		4/14/2018	17:13	4/14/2018 17:13	32.32417	-121.73482	23	22	12	12	0		TRUE	TRUE	2	4	NA		1142	1155			NA	NA	-191.5690002	14.59700012	33.30120087	24.75054932	5.940999985	0.230000004	1.370000005	0	0	0.179000005	0.037	3	55.40662708	85.14224125	147.1999969
752	201804_086.7_080.0_85	ND0752	201804	NA	43	086.7 080.0	Prodo	FALSE		4/14/2018	17:13	4/14/2018 17:13	32.32417	-121.73482	13		85	85	0		TRUE	TRUE	2	4	NA		1142	1155			NA	NA	-191.5690002	12.7670002	33.25830078	25.09462929	5.973999977	0.360000014	2.440000057	0.970000029	0.129999995	0.56099999	0.345999986	3	55.40662708	85.14224125	147.1999969
753	201804_083.3_110.0_10	ND0753	201804	NA	47	083.3 110.0	Prodo	FALSE		4/15/2018	16:00	4/15/2018 16:00	31.9105	-124.174	23	22	10	10	0		TRUE	TRUE	2	4	NA		1030	1043			NA	NA	-282.6459961	16.08200073	33.5929985	24.64849091	5.722000122	0.209999993	1.929999948	0.200000003	0.050000001	0.086999997	0.02	3	51.49629124	114.645283	105.6999969
754	201804_083.3_110.0_110	ND0754	201804	NA	47	083.3 110.0	Prodo	FALSE		4/15/2018	16:00	4/15/2018 16:00	31.9105	-124.174	11		111	110	-1		TRUE	TRUE	2	4	NA		1030	1043			NA	NA	-282.6459961	14.16899967	33.46910095	24.97636032	5.760000229	0.270000011	2.50999999	0.310000002	0	0.345999986	0.264999986	3	51.49629124	114.645283	105.6999969
755	201804_083.3_060.0_10	ND0755	201804	NA	52	083.3 060.0	Prodo	FALSE		4/16/2018	19:23	4/16/2018 19:23	33.57428	-120.75783	21		10	10	0		TRUE	TRUE	2	4	NA		1340	1355			NA	NA	-83.41300201	14.27499962	33.46910095	24.94804955	6.017000198	0.239999995	1.309999943	0.140000001	0	0.65200001	0.131999999	3	16.18131618	2	234.6999969
756	201804_083.3_060.0_38	ND0756	201804	NA	52	083.3 060.0	Prodo	FALSE		4/16/2018	19:23	4/16/2018 19:23	33.57428	-120.75783	18	17	38	38	0		TRUE	TRUE	2	4	NA		1340	1355			NA	NA	-83.41300201	13.81000042	33.47600174	25.05167961	5.880000114	0.280000001	1.450000048	0.5	0.200000003	0.94599998	0.400000006	3	16.18131618	2	234.6999969
757	201804_081.8_046.9_10	ND0757	201804	NA	59	081.8 046.9	Prodo	TRUE		4/17/2018	18:25	4/17/2018 18:25	34.26632	-120.02817	21	20	11	10	-1		TRUE	TRUE	2	4	NA		1310	1345			NA	NA	-14.91300011	11.80500031	33.7602005	25.66390038	6.796999931	0.280000001	2.210000038	1.090000033	0.239999995	22.09000015	1.937999964	3	12.42399299	2	2225.100098
758	201804_080.0_055.0_10	ND0758	201804	NA	62	080.0 055.0	Ross	TRUE		4/18/2018	3:48	4/18/2018 3:48	34.31467	-120.80717	22	21	10	10	0		TRUE	TRUE	2	4	NA		2205	2223			NA	NA	-18.82799911	12.29199982	33.56529999	25.4204998	5.968999863	0.649999976	5.059999943	6.269999981	0.409999996	5.894000053	1.54400003	3	21.65568965	3	NA
759	201804_080.0_055.0_20	ND0759	201804	NA	62	080.0 055.0	Ross	TRUE		4/18/2018	3:48	4/18/2018 3:48	34.31467	-120.80717	19	18	20	20	0		TRUE	TRUE	2	4	NA		2205	2223			NA	NA	-18.82799911	12.22599983	33.56539917	25.43367004	6.004000187	0.629999995	4.920000076	6.260000229	0.219999999	6.201000214	1.299999952	3	21.65568965	3	NA
760	201804_080.0_070.0_9	ND0760	201804	NA	64	080.0 070.0	Prodo	TRUE		4/18/2018	15:30	4/18/2018 15:30	33.82227	-121.85232	22	21	9	9	0		TRUE	TRUE	2	4	NA		1005	1022			NA	NA	-78.56900024	14.21899986	33.47949982	24.96776962	6.043000221	0.219999999	1.190000057	0.150000006	0	0.760999978	0.178000003	3	38.67656928	45.17582432	392.3999939
761	201804_080.0_070.0_41	ND0761	201804	NA	64	080.0 070.0	Prodo	TRUE		4/18/2018	15:30	4/18/2018 15:30	33.82227	-121.85232	17	16	41	41	0		TRUE	TRUE	2	4	NA		1005	1022			NA	NA	-78.56900024	14.06499958	33.46839905	24.99327087	5.913000107	0.270000011	1.440000057	0.239999995	0.170000002	0.666999996	0.216999993	3	38.67656928	45.17582432	392.3999939
762	201804_080.0_080.0_10	ND0762	201804	NA	65	080.0 080.0	Ross	TRUE		4/18/2018	20:04	4/18/2018 20:04	33.48277	-122.53602	21	20	10	10	0		TRUE	TRUE	2	4	NA		1435	1453			NA	NA	-118.3330002	14.77600002	33.45980072	24.8344593	5.941999912	0.219999999	1.309999943	0	0	NA	NA	3	40.69792331	61.65048576	NA
763	201804_080.0_080.0_62	ND0763	201804	NA	65	080.0 080.0	Ross	TRUE		4/18/2018	20:04	4/18/2018 20:04	33.48277	-122.53602	16	15	62	62	0		TRUE	TRUE	2	4	NA		1435	1453			NA	NA	-118.3330002	13.45300007	33.4292984	25.08967972	5.750999928	0.360000014	2.900000095	1.029999971	0.140000001	0.799000025	0.400999993	3	40.69792331	61.65048576	NA
764	201804_080.0_100.0_10	ND0764	201804	NA	67	080.0 100.0	Ross	TRUE		4/19/2018	6:52	4/19/2018 6:52	32.812	-123.9085	21	20	11	10	-1		TRUE	TRUE	2	4	NA		115	130			NA	NA	-198.1719971	14.44400024	33.32249832	24.79936028	5.949999809	0.239999995	1.720000029	0.129999995	0	0.149000004	0.030999999	3	19.80797435	90.20379165	NA
765	201804_080.0_100.0_87	ND0765	201804	NA	67	080.0 100.0	Ross	TRUE		4/19/2018	6:52	4/19/2018 6:52	32.812	-123.9085	14	13	87	87	0		TRUE	TRUE	2	4	NA		115	130			NA	NA	-198.1719971	14.42199993	33.66799927	25.07533073	5.666999817	0.25	2.470000029	0.479999989	0	0.462000012	0.321999997	3	19.80797435	90.20379165	NA
766	201804_076.7_100.0_10	ND0766	201804	NA	68	076.7 100.0	Prodo	FALSE		4/19/2018	16:04	4/19/2018 16:04	33.3808	-124.32412	23	22	10	10	0		TRUE	TRUE	2	4	NA		1027	1042			NA	NA	-210.6719971	15.42800045	33.5970993	24.79816055	5.796000004	0.189999998	1.789999962	0.090000004	0	0.108000003	0.018999999	3	62.17447244	94.66666698	92.90000153
767	201804_076.7_100.0_85	ND0767	201804	NA	68	076.7 100.0	Prodo	FALSE		4/19/2018	16:04	4/19/2018 16:04	33.3808	-124.32412	14	13	85	85	0		TRUE	TRUE	2	4	NA		1027	1042			NA	NA	-210.6719971	13.98200035	33.46239853	25.00847054	5.71600008	0.289999992	2.369999886	0.419999987	0	0.435000002	0.340999991	3	62.17447244	94.66666698	92.90000153
768	201804_076.7_055.0_8	ND0768	201804	NA	73	076.7 055.0	Prodo	FALSE		4/20/2018	18:44	4/20/2018 18:44	34.89232	-121.19682	21		8	8	0		TRUE	TRUE	2	4	NA		1300	1317			NA	NA	-30.81500053	13.47599983	33.46749878	25.11153984	6.106999874	0.340000004	1.960000038	1.129999995	0.079999998	1.447999954	0.368999988	3	28.16987672	2	688.7999878
769	201804_076.7_055.0_44	ND0769	201804	NA	73	076.7 055.0	Prodo	FALSE		4/20/2018	18:44	4/20/2018 18:44	34.89232	-121.19682	16		44	44	0		TRUE	TRUE	2	4	NA		1300	1317			NA	NA	-30.81500053	13.27700043	33.4612999	25.14883041	6.034999847	0.379999995	2.170000076	1.769999981	0.159999996	1.843000054	0.495999992	3	28.16987672	2	688.7999878
770	201804_073.3_070.0_10	ND0770	201804	NA	79	073.3 070.0	Prodo	FALSE		4/21/2018	19:09	4/21/2018 19:09	34.97738	-122.66897	11		10	10	0		TRUE	TRUE	2	4	NA		1305	1320			NA	NA	-81.64399719	14.27600002	33.47399902	24.95162964	6.039999962	0.270000011	1.279999971	0.280000001	0.059999999	1.281000018	0.409000009	3	20.55543343	22.48550131	NA
771	201804_073.3_070.0_50	ND0771	201804	NA	79	073.3 070.0	Prodo	FALSE		4/21/2018	19:09	4/21/2018 19:09	34.97738	-122.66897	9		50	50	0		TRUE	TRUE	2	4	NA		1305	1320			NA	NA	-81.64399719	11.44499969	33.58100128	25.59293938	4.762000084	1.049999952	11.18000031	12.06999969	0	0.698000014	0.578999996	3	20.55543343	22.48550131	NA
772	201804_070.0_080.0_10	ND0772	201804	NA	82	070.0 080.0	Prodo	FALSE		4/22/2018	15:57	4/22/2018 15:57	35.2147	-123.7805	11		9	10	1		TRUE	TRUE	2	4	NA		1205	1220			NA	NA	-123.0479965	13.84500027	33.22600174	24.84962082	6.022999763	NA	NA	NA	NA	0.153999999	0.041000001	3	27.60774554	NA	NA
773	201804_070.0_080.0_60	ND0773	201804	NA	82	070.0 080.0	Prodo	FALSE		4/22/2018	15:57	4/22/2018 15:57	35.2147	-123.7805	9		61	60	-1		TRUE	TRUE	2	4	NA		1205	1220			NA	NA	-123.0479965	13.93400002	33.59049988	25.11594963	5.921000004	NA	NA	NA	NA	0.612999976	0.317000002	3	27.60774554	NA	NA
774	201806_093.3_026.7_12	ND0774	201806	NA	1	093.3 026.7	Prodo	FALSE	Shallow station, weirdly clogged pipes, 1.5 L DNA and 3.6 L RNA pumped after 30 min	6/9/2018	18:31	6/9/2018 18:31	32.95737	-117.3053	7	6	12	12	0		TRUE	TRUE	2	4	NA	1.5 L DNA, 3.4 L RNA	1240	1310			NA	NA	-2.104000092	13.09300041	33.60720062	25.29676056	5.303999901	0.439999998	10.63000011	0.910000026	0	3.184000015	0.947000027	3	10.12780758	12.08265304	512
775	201806_093.3_050.0_10	ND0775	201806	NA	7	093.3 050.0	Prodo	FALSE		6/10/2018	17:27	6/10/2018 17:27	32.18077	-118.89292	22	21	11	10	-1		TRUE	TRUE	2	4	NA		1150	1205			NA	NA	-94.90299988	15.56200027	33.70259857	24.84972954	5.893000126	0.270000011	0.379999995	0.75999999	0.07	1.43599999	0.282999992	3	11.5014458	11.91803286	811.7000122
776	201806_093.3_050.0_18	ND0776	201806	NA	7	093.3 050.0	Prodo	FALSE		6/10/2018	17:27	6/10/2018 17:27	32.18077	-118.89292	20	19	18	18	0		TRUE	TRUE	2	4	NA		1150	1220			NA	NA	-94.90299988	14.36100006	33.65850067	25.0766201	5.758999825	0.460000008	2.089999914	2.589999914	0.25999999	1.006000042	0.384000003	3	11.5014458	11.91803286	811.7000122
777	201806_093.3_090.0_12	ND0777	201806	NA	12	093.3 090.0	Prodo	FALSE		6/11/2018	20:34	6/11/2018 20:34	30.8462	-121.59112	23	22	13	12	-1		TRUE	TRUE	2	4	NA		1502	1520			NA	NA	-254.4750061	16.77899933	33.64099884	24.52514076	5.636000156	0.189999998	1.399999976	0	0	0.101000004	0.02	3	39.1780853	60.97368424	47.70000076
778	201806_093.3_090.0_62	ND0778	201806	NA	12	093.3 090.0	Prodo	FALSE		6/11/2018	20:34	6/11/2018 20:34	30.8462	-121.59112	16		62	62	0		TRUE	TRUE	2	4	NA		1502	1520			NA	NA	-254.4750061	13.27799988	33.48770142	25.1700592	5.765999794	0.360000014	3.339999914	1.129999995	0.07	0.368999988	0.164000005	3	39.1780853	60.97368424	47.70000076
779	201806_093.3_120.0_16	ND0779	201806	NA	15	093.3 120.0	Prodo	FALSE		6/12/2018	15:27	6/12/2018 15:27	29.84252	-123.5901	23	22	17	16	-1		TRUE	TRUE	2	4	NA		955	1010			NA	NA	-374.2659912	18.04899979	33.93970108	24.45059013	5.467999935	0.159999996	1.820000052	0	0	0.079000004	0.017000001	3	54.40108986	121.5324674	51.90000153
780	201806_093.3_120.0_115	ND0780	201806	NA	15	093.3 120.0	Prodo	FALSE		6/12/2018	15:27	6/12/2018 15:27	29.84252	-123.5901	12	11	116	115	-1		TRUE	TRUE	2	4	NA		955	1010			NA	NA	-374.2659912	14.48499966	33.70360184	25.09127998	5.467000008	0.25999999	2.670000076	0.289999992	0	0.25999999	0.185000002	3	54.40108986	121.5324674	51.90000153
781	201806_090.0_120.0_20	ND0781	201806	NA	16	090.0 120.0	Ross	TRUE		6/12/2018	20:57	6/12/2018 20:57	30.41848	-123.99828	21	20	20	20	0		TRUE	TRUE	2	4	NA		1523	1538			NA	NA	-368.0379944	17.8010006	33.83480072	24.43099976	5.525000095	0.189999998	1.659999967	0	0	0.097000003	0.029999999	3	60.0846385	106.0279331	NA
782	201806_090.0_120.0_110	ND0782	201806	NA	16	090.0 120.0	Ross	TRUE		6/12/2018	20:57	6/12/2018 20:57	30.41848	-123.99828	15	14	110	110	0		TRUE	TRUE	2	4	NA		1523	1538			NA	NA	-368.0379944	13.36299992	33.42020035	25.10345078	5.708000183	0.409999996	3.160000086	1.789999962	0	0.273999989	0.226999998	3	60.0846385	106.0279331	NA
783	201806_090.0_090.0_10	ND0783	201806	NA	19	090.0 090.0	Prodo	TRUE		6/13/2018	17:51	6/13/2018 17:51	31.4021	-121.99232	23		10	10	0		TRUE	TRUE	2	4	NA		1240	1300			NA	NA	-249.0870056	15.92599964	33.48789978	24.60297966	5.735000134	0.239999995	1.710000038	0	0	0.116999999	0.028000001	3	20.45325268	95.64971758	99.19999695
784	201806_090.0_090.0_89	ND0784	201806	NA	19	090.0 090.0	Prodo	TRUE		6/13/2018	17:51	6/13/2018 17:51	31.4021	-121.99232	14	13	90	89	-1		TRUE	TRUE	2	4	NA		1240	1300			NA	NA	-249.0870056	13.98799992	33.44549942	24.99445915	5.860000134	0.25999999	2.039999962	0	0	0.405000001	0.252000004	3	20.45325268	95.64971758	99.19999695
785	201806_090.0_070.0_10	ND0785	201806	NA	21	090.0 070.0	Ross	TRUE		6/14/2018	5:44	6/14/2018 5:44	32.08403	-120.63927	21	20	10	10	0		TRUE	TRUE	2	4	NA		2	17			NA	NA	-168.8150024	15.54599953	33.48519897	24.6858902	5.795000076	0.25	1.470000029	0	0	0.180000007	0.057999998	3	18.6580464	50.68750032	NA
786	201806_090.0_070.0_50	ND0786	201806	NA	21	090.0 070.0	Ross	TRUE		6/14/2018	5:44	6/14/2018 5:44	32.08403	-120.63927	16	15	50	50	0		TRUE	TRUE	2	4	NA		2	20			NA	NA	-168.8150024	14.46199989	33.50239944	24.93678093	5.856999874	0.370000005	1.50999999	0.959999979	0.439999998	0.397000015	0.098999999	3	18.6580464	50.68750032	NA
787	201806_090.0_053.0_10	ND0787	201806	NA	23	090.0 053.0	Prodo	TRUE		6/14/2018	17:46	6/14/2018 17:46	32.65253	-119.48073	23		10	10	0		TRUE	TRUE	2	4	NA		1234	1248			NA	NA	-100.9089966	14.02700043	33.65969849	25.14709091	5.782999992	0.629999995	3.359999895	4.760000229	0.610000014	1.235000014	0.518999994	3	15.15220126	8	458.6000061
788	201806_090.0_053.0_35	ND0788	201806	NA	23	090.0 053.0	Prodo	TRUE		6/14/2018	17:46	6/14/2018 17:46	32.65253	-119.48073	19	18	36	35	-1		TRUE	TRUE	2	4	NA		1234	1248			NA	NA	-100.9089966	13.74800014	33.67610168	25.21896935	5.755000114	0.699999988	4.349999905	6.110000134	0.529999971	2.013000011	0.81400001	3	15.15220126	8	458.6000061
789	201806_090.0_037.0_10	ND0789	201806	NA	25	090.0 037.0	Ross	TRUE		6/15/2018	5:06	6/15/2018 5:06	33.1857	-118.3865	22	21	10	10	0		TRUE	TRUE	2	4	NA		2337	2357			NA	NA	-37.18399811	18.90699959	33.69540024	24.04985046	5.875999928	0.150000006	0.129999995	0	0	0.409000009	0.079000004	3	10.31037651	32.17864917	NA
790	201806_090.0_037.0_40	ND0790	201806	NA	25	090.0 037.0	Ross	TRUE		6/15/2018	5:06	6/15/2018 5:06	33.1857	-118.3865	17	16	40	40	0		TRUE	TRUE	2	4	NA		2337	2			NA	NA	-37.18399811	12.77200031	33.57089996	25.33350945	4.579999924	0.769999981	1.269999981	4.590000153	0.140000001	4.558000088	1.398000002	3	10.31037651	32.17864917	NA
791	201806_090.0_028.0_10	ND0791	201806	NA	29	090.0 028.0	Prodo	FALSE		6/15/2018	17:21	6/15/2018 17:21	33.48133	-117.77423	9	12	13	10	-3		TRUE	TRUE	2	4	NA		1115	1135			NA	NA	-1.736999989	18.61400032	33.68510056	24.11573982	5.861000061	0.159999996	0.189999998	0	0	0.395999998	0.094999999	3	11.88245002	24.46443508	1679.5
792	201806_090.0_028.0_30	ND0792	201806	NA	29	090.0 028.0	Prodo	FALSE		6/15/2018	17:21	6/15/2018 17:21	33.48133	-117.77423	13	8	30	30	0		TRUE	TRUE	2	4	NA		1115	1145			NA	NA	-1.736999989	12.68799973	33.54589844	25.3300209	5.656000137	0.730000019	2.609999895	4.78000021	0.100000001	3.64199996	1.042000055	3	11.88245002	24.46443508	1679.5
793	201806_086.7_055.0_10	ND0793	201806	NA	37	086.7 055.0	Prodo	FALSE		6/16/2018	19:29	6/16/2018 19:29	33.15667	-120.00682	21	20	10	10	0		TRUE	TRUE	2	4	NA		1347	1425			NA	NA	-91.06800079	13.02200031	33.69810104	25.38116074	5.71999979	0.670000017	3.930000067	6.28000021	0.419999987	5.855999947	2.220000029	3	25.31623057	2	745.2000122
794	201806_086.7_055.0_23	ND0794	201806	NA	37	086.7 055.0	Prodo	FALSE		6/16/2018	19:29	6/16/2018 19:29	33.15667	-120.00682	19		23	23	0		TRUE	TRUE	2	4	NA		1347	1410			NA	NA	-91.06800079	12.95100021	33.69760132	25.39554024	5.554999828	0.769999981	5.309999943	7.039999962	0.730000019	4.941999912	2.371000051	3	25.31623057	2	745.2000122
795	201806_086.7_090.0_10	ND0795	201806	NA	41	086.7 090.0	Prodo	FALSE		6/17/2018	18:21	6/17/2018 18:21	31.99058	-122.39353	23	22	11	10	-1		TRUE	TRUE	2	4	NA		1240	1257			NA	NA	-230.5700073	16.3939991	33.54290009	24.53882027	5.664999962	0.219999999	1.690000057	0	0	0.179000005	0.066	3	55.66045518	91.25925889	179.6000061
796	201806_086.7_090.0_82	ND0796	201806	NA	41	086.7 090.0	Prodo	FALSE		6/17/2018	18:21	6/17/2018 18:21	31.99058	-122.39353	15	14	82	82	0		TRUE	TRUE	2	4	NA		1240	1300			NA	NA	-230.5700073	14.41899967	33.45650101	24.91242027	5.980999947	0.280000001	2.049999952	0	0.090000004	0.463999987	0.254999995	3	55.66045518	91.25925889	179.6000061
797	201806_083.3_100.0_10	ND0797	201806	NA	45	083.3 100.0	Prodo	FALSE		6/18/2018	18:36	6/18/2018 18:36	32.24563	-123.49137	23	22	11	10	-1		TRUE	TRUE	2	4	NA		1302	1317			NA	NA	-242.5279999	16.46800041	33.51610184	24.50120926	5.664000034	0.219999999	1.679999948	0	0	0.103	0.050999999	3	51.84363202	97.41666625	88.19999695
798	201806_083.3_100.0_82	ND0798	201806	NA	45	083.3 100.0	Prodo	FALSE		6/18/2018	18:36	6/18/2018 18:36	32.24563	-123.49137	14	15	83	82	-1		TRUE	TRUE	2	4	NA		1302	1319			NA	NA	-242.5279999	15.04300022	33.65629959	24.93297958	5.850999832	0.200000003	1.970000029	0	0	0.219999999	0.122000001	3	51.84363202	97.41666625	88.19999695
799	201806_083.3_060.0_10	ND0799	201806	NA	49	083.3 060.0	Prodo	FALSE	chl. Max was 10 m	6/19/2018	18:07	6/19/2018 18:07	33.57817	-120.75492	22	20	10	10	0		TRUE	TRUE	2	4	NA		1217	1231			NA	NA	-83.16999817	14.02400017	33.69589996	25.17568016	6.111000061	0.629999995	1.190000057	5.670000076	1.220000029	1.161000013	0.481999993	3	20.20106365	2	488.8999939
800	201806_080.0_055.0_10	ND0800	201806	NA	52	080.0 055.0	Ross	TRUE		6/20/2018	8:31	6/20/2018 8:31	34.31677	-120.80163	22	20	10	10	0		TRUE	TRUE	2	4	NA		255	325			NA	NA	-18.52899933	12.8739996	33.67990112	25.39633942	5.892000198	0.540000021	2.730000019	5.03000021	1.75999999	7.255000114	1.02699995	3	24.466003	3	NA
801	201806_080.0_070.0_11	ND0801	201806	NA	54	080.0 070.0	Prodo	TRUE		6/20/2018	19:23	6/20/2018 19:23	33.81683	-121.84338	23	22	11	11	0		TRUE	TRUE	2	4	NA		1347	1410			NA	NA	-78.35399628	15.44499969	33.47269821	24.69870949	5.81799984	0.219999999	1.269999981	0	0	0.246000007	0.064000003	3	45.84293249	58.30769225	100.3000031
802	201806_080.0_070.0_65	ND0802	201806	NA	54	080.0 070.0	Prodo	TRUE		6/20/2018	19:23	6/20/2018 19:23	33.81683	-121.84338	16	15	65	65	0		TRUE	TRUE	2	4	NA		1347	1407			NA	NA	-78.35399628	12.72599983	33.41579819	25.22361946	5.493999958	0.540000021	4.400000095	3.900000095	0.059999999	0.518999994	0.374000013	3	45.84293249	58.30769225	100.3000031
803	201806_080.0_080.0_10	ND0803	201806	NA	55	080.0 080.0	Ross	TRUE		6/21/2018	1:48	6/21/2018 1:48	33.48342	-122.53307	21	20	11	10	-1		TRUE	TRUE	2	4	NA		2017	2037			NA	NA	-118.1869965	15.30900002	33.43999863	24.7034893	5.834000111	0.25999999	1.710000038	0	0	0.200000003	0.097999997	3	36.90784909	65.02140675	NA
804	201806_080.0_080.0_50	ND0804	201806	NA	55	080.0 080.0	Ross	TRUE		6/21/2018	1:48	6/21/2018 1:48	33.48342	-122.53307	16	15	50	50	0		TRUE	TRUE	2	4	NA		2017	2037			NA	NA	-118.1869965	14.82800007	33.354599	24.74473953	5.848999977	0.270000011	2.019999981	0	0.050000001	0.44600001	0.159999996	3	36.90784909	65.02140675	NA
805	201806_080.0_100.0_10	ND0805	201806	NA	57	080.0 100.0	Ross	TRUE		6/21/2018	14:11	6/21/2018 14:11	32.81693	-123.9066	21	20	11	10	-1		TRUE	TRUE	2	4	NA		834	849			NA	NA	-197.9369965	15.85700035	33.37260056	24.52990913	5.750999928	0.239999995	1.879999995	0	0	0.122000001	0.025	3	44.13568236	89.60236217	NA
806	201806_080.0_100.0_85	ND0806	201806	NA	57	080.0 100.0	Ross	TRUE		6/21/2018	14:11	6/21/2018 14:11	32.81693	-123.9066	13	12	86	85	-1		TRUE	TRUE	2	4	NA		834	849			NA	NA	-197.9369965	13.59700012	33.43470001	25.06604958	5.803999901	0.330000013	2.519999981	0.389999986	0.100000001	0.264999986	0.179000005	3	44.13568236	89.60236217	NA
807	201806_076.7_100.0_10	ND0807	201806	NA	58	076.7 100.0	Prodo	FALSE		6/21/2018	20:47	6/21/2018 20:47	33.38438	-124.32112	23		10	10	0		TRUE	TRUE	2	4	NA		1501	1523			NA	NA	-210.4320068	15.84300041	33.39429855	24.54966927	5.770999908	0.219999999	1.220000029	0	0	0.131999999	0.043000001	3	34.57243493	70.4734983	71.40000153
808	201806_076.7_100.0_75	ND0808	201806	NA	58	076.7 100.0	Prodo	FALSE		6/21/2018	20:47	6/21/2018 20:47	33.38438	-124.32112	15	14	75	75	0		TRUE	TRUE	2	4	NA		1501	1523			NA	NA	-210.4320068	13.10299969	33.41740036	25.15125084	5.748000145	0.49000001	3.700000048	2.829999924	0.059999999	0.574000001	0.256000012	3	34.57243493	70.4734983	71.40000153
809	201806_076.7_070.0_10	ND0809	201806	NA	61	076.7 070.0	Prodo	FALSE		6/22/2018	16:32	6/22/2018 16:32	34.38437	-122.25687	22	21	10	10	0		TRUE	TRUE	2	4	NA		1052	1112			NA	NA	-91.3730011	14.33699989	33.54339981	24.99235916	6.015999794	0.49000001	2.130000114	3.430000067	0.289999992	0.612999976	0.196999997	3	35.06054064	2	354.2999878
810	201806_076.7_070.0_27	ND0810	201806	NA	61	076.7 070.0	Prodo	FALSE		6/22/2018	16:32	6/22/2018 16:32	34.38437	-122.25687	19	18	27	27	0		TRUE	TRUE	2	4	NA		1052	1117			NA	NA	-91.3730011	14.33399963	33.55089951	24.99982071	6.027999878	0.49000001	1.929999948	3.369999886	0.300000012	0.811999977	0.268000007	3	35.06054064	2	354.2999878
811	201806_081.8_046.9_12	ND0811	201806	NA	68	081.8 046.9	Prodo	TRUE		6/23/2018	18:41	6/23/2018 18:41	34.2752	-120.02523	23		12	12	0		TRUE	TRUE	2	4	NA		1316	1330			NA	NA	-14.47799969	13.06999969	33.72190094	25.39015007	5.550000191	0.75999999	3.390000105	7.46999979	1.120000005	1.031000018	0.497000009	3	10.43625229	2.457227156	603
812	201806_081.8_046.9_27	ND0812	201806	NA	68	081.8 046.9	Prodo	TRUE	Water shortage, not enough for chl. max DNA	6/23/2018	18:41	6/23/2018 18:41	34.2752	-120.02523	19		27	27	0		TRUE	TRUE	0.2	4	NA		1316	1336			NA	NA	-14.47799969	11.73099995	33.73130035	25.65600014	4.010000229	1.399999976	14.32999992	16.06999969	1.320000052	3.085999966	0.958000004	3	10.43625229	2.457227156	603
813	201810_093.3_026.7_11	ND0813	201810	NA	1	093.3 026.7	Prodo	FALSE		10/14/2018	18:28	10/14/2018 18:28	32.9578	-117.3058	9	8	11	11	0		TRUE	TRUE	2	4	NA		1200	1225			NA	NA	-2.10800004	18.94499969	33.6067009	23.97258949	5.77699995	0.170000002	1.940000057	0	0.059999999	0.661000013	0.233999997	3	11.01239814	39.25423719	636.9000244
814	201810_093.3_026.7_25	ND0814	201810	NA	1	093.3 026.7	Prodo	FALSE		10/14/2018	18:28	10/14/2018 18:28	32.9578	-117.3058	6	5	25	25	0		TRUE	TRUE	2	4	NA		1200	1225			NA	NA	-2.10800004	14.9630003	33.52709961	24.8469696	5.736000061	0.330000013	3.49000001	0	0.090000004	1.718000054	0.699000001	3	11.01239814	39.25423719	636.9000244
815	201810_093.3_045.0_11	ND0815	201810	NA	8	093.3 045.0	Prodo	FALSE		10/15/2018	17:28	10/15/2018 17:28	32.34667	-118.55423	23	22	11	11	0		TRUE	TRUE	2	4	NA		1150	1210			NA	NA	-75.04399872	19.42000008	33.62990189	23.8694706	5.337999821	0.230000004	1.429999948	0	0	0.108000003	0.026000001	3	16.32684345	65.81355949	176.3999939
816	201810_093.3_045.0_62	ND0816	201810	NA	8	093.3 045.0	Prodo	FALSE		10/15/2018	17:28	10/15/2018 17:28	32.34667	-118.55423	17	16	62	62	0		TRUE	TRUE	2	4	NA		1150	1210			NA	NA	-75.04399872	14.74699974	33.56370163	24.92410088	5.842999935	0.270000011	2.170000076	0	0	0.347000003	0.337000012	3	16.32684345	65.81355949	176.3999939
817	201810_093.3_080.0_15	ND0817	201810	NA	13	093.3 080.0	Prodo	FALSE		10/16/2018	18:23	10/16/2018 18:23	31.18027	-120.92122	22		16	15	-1		TRUE	TRUE	2	4	NA		1240	1306			NA	NA	-214.6119995	18.57999992	33.63040161	24.08266068	5.472000122	0.209999993	1.25999999	0	0	0.203999996	0.078000002	3	22.60342291	48.38596497	207.6999969
818	201810_093.3_080.0_44	ND0818	201810	NA	13	093.3 080.0	Prodo	FALSE		10/16/2018	18:23	10/16/2018 18:23	31.18027	-120.92122	18	17	44	44	0		TRUE	TRUE	2	4	NA		1240	1306			NA	NA	-214.6119995	15.51099968	33.47880173	24.69104004	5.862999916	0.280000001	1.659999967	0	0	0.623000026	0.460000008	3	22.60342291	48.38596497	207.6999969
819	201810_093.3_120.0_11	ND0819	201810	NA	17	093.3 120.0	Prodo	FALSE		10/17/2018	18:10	10/17/2018 18:10	29.84717	-123.58708	23	22	11	11	0		TRUE	TRUE	2	4	NA		1220	1239			NA	NA	-373.9849854	18.87599945	33.44369888	23.86544991	5.387000084	0.25	1.690000057	0	0	0.105999999	0.045000002	3	38.05601658	92.15517225	164.3999939
820	201810_093.3_120.0_83	ND0820	201810	NA	17	093.3 120.0	Prodo	FALSE		10/17/2018	18:10	10/17/2018 18:10	29.84717	-123.58708	15	14	83	83	0		TRUE	TRUE	2	4	NA		1220	1239			NA	NA	-373.9849854	14.1590004	33.51670074	25.01350975	5.822999954	0.310000002	2.190000057	0.219999999	0	0.225999996	0.202000007	3	38.05601658	92.15517225	164.3999939
821	201810_090.0_120.0_10	ND0821	201810	NA	18	090.0 120.0	Ross	TRUE		10/18/2018	0:13	10/18/2018 0:13	30.41798	-123.99847	21	20	10	10	0		TRUE	TRUE	2	4	NA		1825	1842			NA	NA	-368.0620117	18.90200043	33.44950104	23.86325073	5.394000053	0.239999995	1.789999962	0	0	0.109999999	0.035999998	3	37.39442731	92.34979409	NA
822	201810_090.0_120.0_87	ND0822	201810	NA	18	090.0 120.0	Ross	TRUE		10/18/2018	0:13	10/18/2018 0:13	30.41798	-123.99847	14	13	87	87	0		TRUE	TRUE	2	4	NA		1825	1842			NA	NA	-368.0620117	15.05599976	33.87149811	25.09626961	5.568999767	0.239999995	2.25999999	0	0	0.248999998	0.224000007	3	37.39442731	92.34979409	NA
823	201810_090.0_090.0_10	ND0823	201810	NA	21	090.0 090.0	Prodo	TRUE		10/18/2018	19:05	10/18/2018 19:05	31.4185	-121.9901	22	21	10	10	0		TRUE	TRUE	2	4	NA		1326	1344			NA	NA	-248.4779968	18.71899986	33.56990051	24.00118065	5.414000034	0.25999999	2.440000057	0.330000013	0.239999995	0.137999997	0.050000001	3	23.39815144	83.47457641	160.6999969
824	201810_090.0_090.0_56	ND0824	201810	NA	21	090.0 090.0	Prodo	TRUE		10/18/2018	19:05	10/18/2018 19:05	31.4185	-121.9901	16	15	56	56	0		TRUE	TRUE	2	4	NA		1326	1344			NA	NA	-248.4779968	17.00399971	33.53070068	24.39110947	5.678999901	0.230000004	1.269999981	0	0.109999999	0.507000029	0.303000003	3	23.39815144	83.47457641	160.6999969
825	201810_090.0_070.0_10	ND0825	201810	NA	23	090.0 070.0	Ross	TRUE		10/19/2018	8:00	10/19/2018 8:00	32.08488	-120.63753	21	20	10	10	0		TRUE	TRUE	2	4	NA		212	235			NA	NA	-168.7120056	18.03300095	33.57580185	24.17538071	5.53399992	0.219999999	1.620000005	0	0	0.234999999	0.075000003	3	20.19728707	40.15037595	NA
826	201810_090.0_070.0_40	ND0826	201810	NA	23	090.0 070.0	Ross	TRUE		10/19/2018	8:00	10/19/2018 8:00	32.08488	-120.63753	17	16	40	40	0		TRUE	TRUE	2	4	NA		212	235			NA	NA	-168.7120056	14.47200012	33.38460159	24.84314919	5.65500021	0.379999995	2.650000095	0.939999998	0	0.809000015	0.537	3	20.19728707	40.15037595	NA
827	201810_090.0_053.0_11	ND0827	201810	NA	25	090.0 053.0	Prodo	TRUE		10/19/2018	19:30	10/19/2018 19:30	32.65192	-119.48083	23	22	11	11	0		TRUE	TRUE	2	4	NA		1400	1415			NA	NA	-100.9319992	19.43799973	33.68999863	23.91072083	5.324999809	0.209999993	1.389999986	0	0	0.097999997	0.035999998	3	20.53350737	60.40317453	160.3999939
828	201810_090.0_053.0_59	ND0828	201810	NA	25	090.0 053.0	Prodo	TRUE		10/19/2018	19:30	10/19/2018 19:30	32.65192	-119.48083	17	16	59	59	0		TRUE	TRUE	2	4	NA		1400	1415			NA	NA	-100.9319992	14.02999973	33.51919937	25.04084969	5.677999973	0.319999993	2.359999895	0.660000026	0	0.321999997	0.268000007	3	20.53350737	60.40317453	160.3999939
829	201810_090.0_037.0_10	ND0829	201810	NA	27	090.0 037.0	Ross	TRUE		10/20/2018	6:33	10/20/2018 6:33	33.1849	-118.3865	21	20	10	10	0		TRUE	TRUE	2	4	NA		53	107			NA	NA	-37.20800018	20.16300011	33.70009995	23.72998047	5.449999809	0.109999999	1.840000033	0.159999996	0	0.224999994	0.071000002	3	10.31755592	32.09205012	NA
830	201810_090.0_037.0_30	ND0830	201810	NA	27	090.0 037.0	Ross	TRUE		10/20/2018	6:33	10/20/2018 6:33	33.1849	-118.3865	18	17	30	30	0		TRUE	TRUE	2	4	NA		53	107			NA	NA	-37.20800018	14.5170002	33.48989868	24.91423035	5.923999786	0.280000001	2.75999999	0	0	0.79400003	0.442000002	3	10.31755592	32.09205012	NA
831	201810_090.0_028.0_9	ND0831	201810	NA	30	090.0 028.0	Prodo	FALSE		10/20/2018	16:39	10/20/2018 16:39	33.48512	-117.76727	10	9	10	9	-1		TRUE	TRUE	2	4	NA		1020	1050			NA	NA	-1.32099998	17.14500046	33.52170181	24.34741974	6.06400013	0.170000002	2.869999886	0	0.050000001	0.883000016	0.340999991	3	10.56076153	29.5358851	379.2999878
832	201810_090.0_028.0_22	ND0832	201810	NA	30	090.0 028.0	Prodo	FALSE		10/20/2018	16:39	10/20/2018 16:39	33.48512	-117.76727	7	6	22	22	0		TRUE	TRUE	2	4	NA		1020	1050			NA	NA	-1.32099998	14.69999981	33.51050186	24.89060974	5.377999783	0.400000006	4.090000153	0.540000021	0	1.434000015	0.577000022	3	10.56076153	29.5358851	379.2999878
833	201810_086.7_050.0_8	ND0833	201810	NA	38	086.7 050.0	Prodo	FALSE		10/21/2018	17:50	10/21/2018 17:50	33.32057	-119.65168	11	9	8	8	0		TRUE	TRUE	2	4	NA		1135	1205			NA	NA	-70.72100067	17.24399948	33.66500092	24.43367958	5.643000126	0.270000011	2.50999999	0.409999996	0	1.164999962	0.342999995	3	16.07320797	31.80487767	390.1000061
834	201810_086.7_050.0_25	ND0834	201810	NA	38	086.7 050.0	Prodo	FALSE		10/21/2018	17:50	10/21/2018 17:50	33.32057	-119.65168	7	6	25	25	0		TRUE	TRUE	2	4	NA		1135	1205			NA	NA	-70.72100067	16.93700027	33.65159988	24.49721909	5.652999878	0.200000003	1.840000033	0.379999995	0	1.231999993	0.43599999	3	16.07320797	31.80487767	390.1000061
835	201810_086.7_090.0_10	ND0835	201810	NA	43	086.7 090.0	Prodo	FALSE		10/22/2018	19:43	10/22/2018 19:43	31.98983	-122.39337	23	22	10	10	0		TRUE	TRUE	2	4	NA		1405	1422			NA	NA	-230.5870056	18.33600044	33.4538002	24.00761986	5.443999767	0.230000004	1.99000001	0	0.100000001	0.163000003	0.086000003	3	35.99374497	110.1509442	92.19999695
836	201810_086.7_090.0_70	ND0836	201810	NA	43	086.7 090.0	Prodo	FALSE		10/22/2018	19:43	10/22/2018 19:43	31.98983	-122.39337	15		70	70	0		TRUE	TRUE	2	4	NA		1405	1422			NA	NA	-230.5870056	15.28800011	33.33530045	24.6314106	5.992000103	0.230000004	1.690000057	0	0.180000007	0.405000001	0.240999997	3	35.99374497	110.1509442	92.19999695
837	201810_083.3_100.0_10	ND0837	201810	NA	47	083.3 100.0	Prodo	FALSE		10/23/2018	18:44	10/23/2018 18:44	32.24502	-123.49177	23	22	11	10	-1		TRUE	TRUE	2	4	NA		1312	1325			NA	NA	-242.5639954	18.39599991	33.49060059	24.02102089	5.445000172	0.230000004	1.879999995	0	0	0.126000002	0.048	3	45.41229939	104.1594684	130
838	201810_083.3_100.0_85	ND0838	201810	NA	47	083.3 100.0	Prodo	FALSE		10/23/2018	18:44	10/23/2018 18:44	32.24502	-123.49177	14		86	85	-1		TRUE	TRUE	2	4	NA		1312	1325			NA	NA	-242.5639954	14.27099991	33.4272995	24.92124939	5.869999886	0.239999995	1.75	0	0	0.31099999	0.286000013	3	45.41229939	104.1594684	130
839	201810_083.3_060.0_12	ND0839	201810	NA	51	083.3 060.0	Prodo	FALSE		10/24/2018	19:15	10/24/2018 19:15	33.57807	-120.75553	23	21	13	12	-1		TRUE	TRUE	2	4	NA		1332	1347			NA	NA	-83.1989975	17.78199959	33.64429855	24.2891407	5.479000092	0.209999993	1.370000005	0	0	0.442000002	0.179000005	3	29.50311143	42.90196088	312.8999939
840	201810_083.3_060.0_54	ND0840	201810	NA	51	083.3 060.0	Prodo	FALSE		10/24/2018	19:15	10/24/2018 19:15	33.57807	-120.75553	16	15	55	54	-1		TRUE	TRUE	2	4	NA		1332	1347			NA	NA	-83.1989975	14.19999981	33.45589828	24.95631027	5.467000008	0.449999988	2.930000067	2.5	0	0.294	0.228	3	29.50311143	42.90196088	312.8999939
841	201810_080.0_055.0_10	ND0841	201810	NA	54	080.0 055.0	Ross	TRUE		10/25/2018	9:37	10/25/2018 9:37	34.317	-120.80167	22	20	10	10	0		TRUE	TRUE	2	4	NA		345	415			NA	NA	-18.52300072	16.05599976	33.60419846	24.66300011	5.647999763	0.280000001	2.519999981	0.720000029	0.230000004	2.151000023	0.600000024	3	20.48922742	23.74999989	NA
842	201810_080.0_060.0_9	ND0842	201810	NA	55	080.0 060.0	Prodo	FALSE		10/25/2018	15:36	10/25/2018 15:36	34.14972	-121.15113	22	21	9	9	0		TRUE	TRUE	2	4	NA		945	1015			NA	NA	-38.54499817	17.03800011	33.6692009	24.48572922	5.558000088	0.200000003	2.00999999	0.01	0	1.442000031	0.560000002	3	28.74353351	36.96434639	439.2000122
843	201810_080.0_060.0_28	ND0843	201810	NA	55	080.0 060.0	Prodo	FALSE		10/25/2018	15:36	10/25/2018 15:36	34.14972	-121.15113	19	18	28	28	0		TRUE	TRUE	2	4	NA		945	1015			NA	NA	-38.54499817	16.99500084	33.66690063	24.49555969	5.52699995	0.209999993	2.039999962	0.079999998	0	1.467000008	0.495000005	3	28.74353351	36.96434639	439.2000122
844	201810_080.0_070.0_10	ND0844	201810	NA	56	080.0 070.0	Ross	TRUE		10/25/2018	20:26	10/25/2018 20:26	33.8165	-121.84312	21	20	10	10	0		TRUE	TRUE	2	4	NA		1437	1458			NA	NA	-78.35199738	17.88299942	33.64839935	24.2675209	5.460999966	0.219999999	1.159999967	0	0	0.32100001	0.170000002	3	25.38588433	49.19672112	NA
845	201810_080.0_070.0_50	ND0845	201810	NA	56	080.0 070.0	Ross	TRUE		10/25/2018	20:26	10/25/2018 20:26	33.8165	-121.84312	17	16	51	50	-1		TRUE	TRUE	2	4	NA		1437	1458			NA	NA	-78.35199738	14.09500027	33.3987999	24.93387985	5.472000122	0.379999995	2.059999943	1.220000029	0	0.569999993	0.437999994	3	25.38588433	49.19672112	NA
846	201810_080.0_080.0_10	ND0846	201810	NA	57	080.0 080.0	Ross	TRUE		10/26/2018	2:51	10/26/2018 2:51	33.48263	-122.53327	21	20	10	10	0		TRUE	TRUE	2	4	NA		2110	2125			NA	NA	-118.2190018	16.72100067	33.24840164	24.2371006	5.673999786	0.25	1.870000005	0	0	0.195999995	0.052999999	3	21.62463524	70.24038466	NA
847	201810_080.0_080.0_50	ND0847	201810	NA	57	080.0 080.0	Ross	TRUE		10/26/2018	2:51	10/26/2018 2:51	33.48263	-122.53327	16	15	50	50	0		TRUE	TRUE	2	4	NA		2110	2125			NA	NA	-118.2190018	13.38599968	33.10839844	24.85427094	6.208000183	0.319999993	2.059999943	0.109999999	0.150000006	0.474999994	0.423000008	3	21.62463524	70.24038466	NA
848	201810_080.0_100.0_10	ND0848	201810	NA	59	080.0 100.0	Prodo	TRUE		10/26/2018	16:24	10/26/2018 16:24	32.8183	-123.91157	23	22	10	10	0		TRUE	TRUE	2	4	NA		1032	1045			NA	NA	-198.1080017	18.37899971	33.5951004	24.10507011	5.40899992	0.209999993	1.74000001	0	0	0.114	0.056000002	3	53.71119081	107.9290782	103.9000015
849	201810_080.0_100.0_64	ND0849	201810	NA	59	080.0 100.0	Prodo	TRUE		10/26/2018	16:24	10/26/2018 16:24	32.8183	-123.91157	16	15	64	64	0		TRUE	TRUE	2	4	NA		1032	1050			NA	NA	-198.1080017	17.23699951	33.4992981	24.31270027	5.587999821	0.219999999	1.289999962	0	0	0.328000009	0.213	3	53.71119081	107.9290782	103.9000015
850	201810_076.7_070.0_11	ND0850	201810	NA	63	076.7 070.0	Prodo	FALSE		10/27/2018	16:05	10/27/2018 16:05	34.39392	-122.25222	23	22	10	11	1		TRUE	TRUE	2	4	NA		1017	1036			NA	NA	-90.88500214	17.76499939	33.66410065	24.30817986	5.460999966	0.219999999	1.269999981	0	0	0.456	0.193000004	3	31.40385667	40.5019305	236.6999969
851	201810_076.7_070.0_45	ND0851	201810	NA	63	076.7 070.0	Prodo	FALSE		10/27/2018	16:05	10/27/2018 16:05	34.39392	-122.25222	17	16	45	45	0		TRUE	TRUE	2	4	NA		1017	1036			NA	NA	-90.88500214	14.56700039	33.54259872	24.94519997	4.952000141	0.519999981	3.730000019	3.329999924	0	0.894999981	0.467999995	3	31.40385667	40.5019305	236.6999969
852	201810_081.8_046.9_11	ND0852	201810	NA	70	081.8 046.9	Ross	TRUE		10/28/2018	18:15	10/28/2018 18:15	34.27548	-120.02548	23		11	11	0		TRUE	TRUE	1	4	NA		1316	1345			NA	NA	-14.47799969	17.97100067	33.65650177	24.25237083	5.711999893	0.170000002	1.460000038	0	0	1.585999966	0.555999994	3	14.37056045	23.64912293	880.0999756
853	201902_090.0_037.0_10	ND0853	201902	NA	4	090.0 037.0	Ross	TRUE		2/7/2019	10:00:47	2/7/2019 10:00	33.18067	-118.38632	21		10	10	0		TRUE	TRUE	2	4			340	405			NA	NA	-37.33000183	15.34799957	33.66410065	24.86741066	5.679999828	0.280000001	2	0.189999998	0.109999999	0.442000002	0.234999999	3	62.6847102	65.13504834	NA
854	201902_090.0_037.0_62	ND0854	201902	NA	4	090.0 037.0	Ross	TRUE		2/7/2019	10:00:47	2/7/2019 10:00	33.18067	-118.38632	16		62	62	0		TRUE	TRUE	2	4			340	405			NA	NA	-37.33000183	15.32499981	33.66279984	24.87496948	5.649000168	0.25	2.059999943	0.25	0.090000004	0.430000007	0.224999994	3	62.6847102	65.13504834	NA
855	201902_090.0_053.0_10	ND0855	201902	NA	6	090.0 053.0	Prodo	TRUE		2/7/2019	21:43:02	2/7/2019 21:43	32.6425	-119.47983	21		10	10	0		TRUE	TRUE	2	4			1505	1530			NA	NA	-101.1780014	14.47000027	33.50830078	24.93716049	5.925000191	0.280000001	2.049999952	0.079999998	0	0.591000021	0.197999999	3	30.39956193	37.65765771	NA
856	201902_090.0_053.0_30	ND0856	201902	NA	6	090.0 053.0	Prodo	TRUE		2/7/2019	21:43:02	2/7/2019 21:43	32.6425	-119.47983	18		30	30	0		TRUE	TRUE	2	4			1505	1535			NA	NA	-101.1780014	14.40299988	33.5102005	24.95402908	5.869999886	0.270000011	2.130000114	0.150000006	0	0.74000001	0.243000001	3	30.39956193	37.65765771	NA
857	201902_090.0_070.0_10	ND0857	201902	NA	8	090.0 070.0	Ross	TRUE		2/8/2019	8:39:49	2/8/2019 8:39	32.07948	-120.62732	21		10	10	0		TRUE	TRUE	2	4			155	220			NA	NA	-168.4349976	15.03800011	33.47399902	24.78881073	5.776000023	0.239999995	1.720000029	0	0	0.328999996	0.075000003	3	54.57049318	69.31111106	NA
858	201902_090.0_070.0_62	ND0858	201902	NA	8	090.0 070.0	Ross	TRUE		2/8/2019	8:39:49	2/8/2019 8:39	32.07948	-120.62732	16		62	62	0		TRUE	TRUE	2	4			155	222			NA	NA	-168.4349976	14.86900043	33.4612999	24.81893921	5.774000168	0.270000011	1.850000024	0.059999999	0	0.444000006	0.163000003	3	54.57049318	69.31111106	NA
859	201902_090.0_090.0_10	ND0859	201902	NA	10	090.0 090.0	Prodo	TRUE		2/8/2019	20:24:31	2/8/2019 20:24	31.42	-121.984	21	20	9	10	-1		TRUE	TRUE	2	4			1335	1400			NA	NA	-248.1640015	15.71100044	33.47700119	24.64291	5.706999779	0.219999999	1.75	0	0	0.179000005	0.061000001	3	63.36416386	89.6744188	NA
860	201902_090.0_090.0_87	ND0860	201902	NA	10	090.0 090.0	Prodo	TRUE		2/8/2019	20:24:31	2/8/2019 20:24	31.42	-121.984	14	13	86	87	-1		TRUE	TRUE	2	4			1335	1400			NA	NA	-248.1640015	14.42399979	33.46379852	24.91736984	5.657000065	0.330000013	2.160000086	0.819999993	0	0.273999989	0.189999998	3	63.36416386	89.6744188	NA
861	201902_080.0_100.0_10	ND0861	201902	NA	12	080.0 100.0	Prodo	TRUE		2/9/2019	16:36:13	2/9/2019 16:36	32.81432	-123.89932	21		10	10	0		TRUE	TRUE	2	4			1000	1025			NA	NA	-197.7039948	13.9659996	33.38800049	24.94986916	5.960999966	0.310000002	2.829999924	0.589999974	0.059999999	0.646000028	0.194999993	3	41.48721051	41.01744188	NA
862	201902_080.0_100.0_30	ND0862	201902	NA	12	080.0 100.0	Prodo	TRUE		2/9/2019	16:36:13	2/9/2019 16:36	32.81432	-123.89932	18	17	29	30	-1		TRUE	TRUE	2	4			1000	1025			NA	NA	-197.7039948	13.96800041	33.37639999	24.9417305	5.947000027	0.300000012	2.769999981	0.579999983	0.050000001	0.610000014	0.143000007	3	41.48721051	41.01744188	NA
863	201902_080.0_080.0_10	ND0863	201902	NA	14	080.0 080.0	Ross	TRUE		2/10/2019	4:26:17	2/10/2019 4:26	33.47767	-122.5455	21		10	10	0		TRUE	TRUE	2	4			2145	2205			NA	NA	-118.8970032	15.01399994	33.40800095	24.74316978	5.829999924	0.239999995	1.960000038	0	0	0.326000005	0.071999997	3	76.33266044	95.38157922	NA
864	201902_080.0_080.0_62	ND0864	201902	NA	14	080.0 080.0	Ross	TRUE		2/10/2019	4:26:17	2/10/2019 4:26	33.47767	-122.5455	16		62	62	0		TRUE	TRUE	2	4			2145	2205			NA	NA	-118.8970032	15.0010004	33.40620041	24.74798012	5.847000122	0.239999995	1.889999986	0	0	0.400999993	0.081	3	76.33266044	95.38157922	NA
865	201902_080.0_070.0_10	ND0865	201902	NA	15	080.0 070.0	Ross	TRUE		2/10/2019	10:34:49	2/10/2019 10:34	33.82032	-121.838	21		10	10	0		TRUE	TRUE	2	4			340	405			NA	NA	-78.01599884	13.75	33.44620132	25.03933907	5.954999924	0.319999993	3.089999914	0.939999998	0.119999997	0.925999999	0.165999994	3	17.21753082	11.245283	NA
866	201902_080.0_070.0_30	ND0866	201902	NA	15	080.0 070.0	Ross	TRUE		2/10/2019	10:34:49	2/10/2019 10:34	33.82032	-121.838	18	17	29	30	-1		TRUE	TRUE	2	4			340	405			NA	NA	-78.01599884	13.71700001	33.49509811	25.08510971	5.855999947	0.360000014	3.410000086	1.690000057	0.059999999	1.279000044	0.27700001	3	17.21753082	11.245283	NA
867	201902_080.0_055.0_10	ND0867	201902	NA	17	080.0 055.0	Prodo	TRUE	Chl max same as surface	2/10/2019	20:42:20	2/10/2019 20:42	34.31217	-120.79233	22		10	10	0		TRUE	TRUE	2	4			1355	1420			NA	NA	-18.29500008	14.51299953	33.57040024	24.9759407	5.808000088	0.280000001	3.029999971	0.519999981	0	1.611999989	0.523999989	3	21.18337372	20.6930692	NA
868	201902_081.8_046.9_10	ND0868	201902	NA	19	081.8 046.9	Ross	TRUE		2/11/2019	4:45:45	2/11/2019 4:45	34.27982	-120.02767	23		10	10	0		TRUE	TRUE	2	4			2215	2245			NA	NA	-14.41600037	14.83500004	33.55799866	24.89747047	5.80700016	0.209999993	1.789999962	0.219999999	0.100000001	1.79400003	0.333999991	3	33.5120067	35.62043785	NA
869	201902_081.8_046.9_20	ND0869	201902	NA	19	081.8 046.9	Ross	TRUE		2/11/2019	4:45:45	2/11/2019 4:45	34.27982	-120.02767	22		20	20	0		TRUE	TRUE	2	4			2215	2245			NA	NA	-14.41600037	14.83199978	33.55749893	24.89837074	5.797999859	0.230000004	1.820000052	0.25	0	1.684000015	0.330000013	3	33.5120067	35.62043785	NA
870	201902_083.3_055.0_10	ND0870	201902	NA	23	083.3 055.0	Prodo	FALSE		2/11/2019	20:58:08	2/11/2019 20:58	33.744	-120.39932	22		10	10	0		TRUE	TRUE	2	4			1415	1440			NA	NA	-62.81800079	13.97799969	33.40670013	24.96183014	5.907000065	0.289999992	2.700000048	0.50999999	0	0.725000024	0.216999993	3	52.74986168	62.57647053	NA
871	201902_083.3_055.0_55	ND0871	201902	NA	23	083.3 055.0	Prodo	FALSE		2/11/2019	20:58:08	2/11/2019 20:58	33.744	-120.39932	16	17	60	55	5		TRUE	TRUE	2	4			1415	1443			NA	NA	-62.81800079	13.91399956	33.40370178	24.97509956	5.896999836	0.289999992	2.480000019	0.449999988	0	0.806999981	0.259000003	3	52.74986168	62.57647053	NA
872	201902_086.7_035.0_10	ND0872	201902	NA	28	086.7 035.0	Prodo	FALSE		2/12/2019	20:38:59	2/12/2019 20:38	33.82032	-118.631	23	21	10	10	0		TRUE	TRUE	2	4			1355	1415			NA	NA	-11.5369997	15.02099991	33.5890007	24.88112068	5.945000172	0.170000002	1.00999999	0	0.100000001	2.867000103	0.60799998	3	50.39584562	53.15254239	NA
873	201902_086.7_035.0_30	ND0873	201902	NA	28	086.7 035.0	Prodo	FALSE		2/12/2019	20:38:59	2/12/2019 20:38	33.82032	-118.631	19	18	30	30	0		TRUE	TRUE	2	4			1355	1415			NA	NA	-11.5369997	14.99100018	33.58850098	24.8885498	5.885000229	0.170000002	0.970000029	0	0.090000004	3.61500001	0.483999997	3	50.39584562	53.15254239	NA
874	201904_093.3_045.0_10	ND0874	201904	NA	7	093.3 045.0	Prodo	FALSE		4/3/2019	16:57:17	4/3/2019 16:57	32.34467	-118.56332	23		10	10	0		TRUE	TRUE	2	4			1135	1150			NA	NA	-75.5019989	16.45700073	33.71820068	24.65888977	5.744999886	0.209999993	1.529999971	0.119999997	0	0.133000001	0.030999999	3	11.61906518	59.26446255	226.5
875	201904_093.3_045.0_61	ND0875	201904	NA	7	093.3 045.0	Prodo	FALSE		4/3/2019	16:57:17	4/3/2019 16:57	32.34467	-118.56332	16		61	61	0		TRUE	TRUE	1	4			1135	1150			NA	NA	-75.5019989	14.22900009	33.65930176	25.10765076	5.499000072	0.409999996	2.549999952	1.210000038	0.059999999	1.476999998	0.795000017	3	11.61906518	59.26446255	226.5
876	201904_093.3_080.0_10	ND0876	201904	NA	12	093.3 080.0	Prodo	FALSE		4/4/2019	16:42:07	4/4/2019 16:42	31.1825	-120.91582	23		10	10	0		TRUE	TRUE	1.8	5.2			1115	1145			NA	NA	-214.3049927	16.33099937	33.61920166	24.61182022	5.724999905	0.219999999	1.620000005	0	0	0.090000004	0.028999999	3	17.02199927	70.11811031	117.9000015
877	201904_093.3_080.0_65	ND0877	201904	NA	12	093.3 080.0	Prodo	FALSE		4/4/2019	16:42:07	4/4/2019 16:42	31.1825	-120.91582	16		65	65	0		TRUE	TRUE	2	4			1115	1135			NA	NA	-214.3049927	14.77299976	33.56750107	24.92164993	5.803999901	0.25	1.649999976	0	0	0.407999992	0.228	3	17.02199927	70.11811031	117.9000015
878	201904_093.3_120.0_10	ND0878	201904	NA	16	093.3 120.0	Prodo	FALSE		4/5/2019	15:21:14	4/5/2019 15:21	29.85332	-123.59717	23		10	10	0		TRUE	TRUE	2	6			958	1019			NA	NA	-374.2369995	16.4109993	33.54370117	24.53544998	5.688000202	0.230000004	1.769999981	0	0	0.078000002	0.025	3	24.61255994	101.5238095	110.0999985
879	201904_093.3_120.0_110	ND0879	201904	NA	16	093.3 120.0	Prodo	FALSE		4/5/2019	15:21:14	4/5/2019 15:21	29.85332	-123.59717	12		111	110	1		TRUE	TRUE	2	4			958	1019			NA	NA	-374.2369995	13.90100002	33.58869934	25.1243	NA	0.370000005	2.710000038	1.620000005	0	NA	NA	6	24.61255994	101.5238095	110.0999985
880	201904_090.0_120.0_10	ND0880	201904	NA	17	090.0 120.0	Ross	TRUE	left filter on line for 18hrs	4/5/2019	20:01:02	4/5/2019 20:01	30.4185	-123.99817	21	20	9	10	-1	left filter on line for 18hrs	TRUE	TRUE	2	4			1427	NA			NA	NA	-368.0320129	16.81399918	33.65999985	24.53140068	5.65199995	0.239999995	2.039999962	0.119999997	0.109999999	0.072999999	0.017999999	3	26.71368049	113.3333334	NA
881	201904_090.0_120.0_112	ND0881	201904	NA	17	090.0 120.0	Ross	TRUE	left filter on line for 18hrs	4/5/2019	20:01:02	4/5/2019 20:01	30.4185	-123.99817	12	11	112	112	0	left filter on line for 18hrs	TRUE	TRUE	2	4			1427	NA			NA	NA	-368.0320129	14.64599991	33.70000076	25.05401039	5.518000126	0.310000002	2.200000048	0.839999974	0	0.264999986	0.217999995	3	26.71368049	113.3333334	NA
882	201904_090.0_090.0_10	ND0882	201904	NA	20	090.0 090.0	Ross	TRUE		4/6/2019	13:33:30	4/6/2019 13:33	31.4175	-121.99183	21		10	10	0		TRUE	TRUE	2	4			806	NA			NA	NA	-248.5850067	16.12700081	33.47940063	24.55096054	5.717000008	0.230000004	1.559999943	0	0	0.079000004	0.035	3	14.60332475	97.5238096	NA
883	201904_090.0_090.0_88	ND0883	201904	NA	20	090.0 090.0	Ross	TRUE		4/6/2019	13:33:30	4/6/2019 13:33	31.4175	-121.99183	14		88	88	0		TRUE	TRUE	2	4			806	NA			NA	NA	-248.5850067	14.24199963	33.43349838	24.93223	5.796000004	0.270000011	1.720000029	0	0	0.421999991	0.335999995	3	14.60332475	97.5238096	NA
884	201904_090.0_080.0_10	ND0884	201904	NA	21	090.0 080.0	Prodo	FALSE		4/6/2019	19:35:21	4/6/2019 19:35	31.75482	-121.31467	23	24	18	10	8	RNA btl 24 (surf)	TRUE	TRUE	2	4		no RNA volumes listed is paper log	1323	1341			NA	NA	-208.4810028	16.03000069	33.41699982	24.52441025	5.785999775	0.239999995	1.539999962	0	0	0.083999999	0.035	3	12.18368033	99.37162169	172.8999939
885	201904_090.0_080.0_74	ND0885	201904	NA	21	090.0 080.0	Prodo	FALSE		4/6/2019	19:35:21	4/6/2019 19:35	31.75482	-121.31467	16		74	74	0		TRUE	TRUE	2	4		no RNA volumes listed is paper log	1323	1341			NA	NA	-208.4810028	14.04300022	33.4056015	24.95129967	5.866000175	0.289999992	1.620000005	0	0.200000003	0.43599999	0.324999988	3	12.18368033	99.37162169	172.8999939
886	201904_090.0_070.0_10	ND0886	201904	NA	22	090.0 070.0	Ross	TRUE		4/7/2019	1:30:24	4/7/2019 1:30	32.08382	-120.64132	22	21	10	10	0		TRUE	TRUE	2	4			1845	NA			NA	NA	-168.9109955	15.58699989	33.52080154	24.70417976	5.869999886	0.280000001	1.929999948	0.219999999	0.540000021	0.144999996	0.045000002	3	12.63664465	61.18518478	NA
887	201904_090.0_070.0_62	ND0887	201904	NA	22	090.0 070.0	Ross	TRUE		4/7/2019	1:30:24	4/7/2019 1:30	32.08382	-120.64132	17	16	62	62	0		TRUE	TRUE	2	4			1845	NA			NA	NA	-168.9109955	13.92199993	33.51029968	25.05651093	5.664999962	0.349999994	2.470000029	1.080000043	0.07	0.535000026	0.340999991	3	12.63664465	61.18518478	NA
888	201904_090.0_053.0_10	ND0888	201904	NA	24	090.0 053.0	Ross	TRUE		4/7/2019	12:30:24	4/7/2019 12:30	32.65598	-119.48317	21	20	10	10	0		TRUE	TRUE	2	4			731	745			NA	NA	-100.9100037	15.79199982	33.59889984	24.71847916	5.815999985	0.230000004	1.389999986	0	0	0.199000001	0.067000002	3	20.40580206	51.26050421	NA
889	201904_090.0_053.0_50	ND0889	201904	NA	24	090.0 053.0	Ross	TRUE		4/7/2019	12:30:24	4/7/2019 12:30	32.65598	-119.48317	16	15	50	50	0		TRUE	TRUE	2	4			731	746			NA	NA	-100.9100037	14.49600029	33.6106987	25.01313972	5.743000031	0.310000002	2.230000019	0.550000012	0.07	0.661000013	0.312999994	3	20.40580206	51.26050421	NA
890	201904_090.0_045.0_10	ND0890	201904	NA	25	090.0 045.0	Prodo	FALSE		4/7/2019	18:12:11	4/7/2019 18:12	32.92432	-118.93932	23	22	10	10	0		TRUE	TRUE	2	4			1201	1228			NA	NA	-69.10099792	15.19999981	33.50550079	24.77776909	5.962999821	0.219999999	1.5	0	0.100000001	0.232999995	0.081	3	11.24422084	47.09523772	678.2999878
891	201904_090.0_045.0_39	ND0891	201904	NA	25	090.0 045.0	Prodo	FALSE		4/7/2019	18:12:11	4/7/2019 18:12	32.92432	-118.93932	18	17	39	39	0		TRUE	TRUE	2	4			1201	1217			NA	NA	-69.10099792	13.98200035	33.52249908	25.0521698	5.980999947	0.239999995	1.889999986	0.150000006	0.100000001	0.802999973	0.379999995	3	11.24422084	47.09523772	678.2999878
892	201904_090.0_037.0_10	ND0892	201904	NA	30	090.0 037.0	Ross	TRUE		4/8/2019	12:20:35	4/8/2019 12:20	33.1795	-118.38217	21	20	10	10	0		TRUE	TRUE	2	4			711	726			NA	NA	-37.18700027	15.39400005	33.53559875	24.75831985	6.03000021	0.209999993	1.75999999	0	0	0.31099999	0.061999999	3	10.77160181	24.47761217	NA
893	201904_090.0_037.0_30	ND0893	201904	NA	30	090.0 037.0	Ross	TRUE		4/8/2019	12:20:35	4/8/2019 12:20	33.1795	-118.38217	17	18	30	30	0		TRUE	TRUE	2	4			711	726			NA	NA	-37.18700027	13.56900024	33.53820038	25.14858055	5.749000072	0.379999995	3.109999895	2.109999895	0.280000001	0.915000021	0.393999994	3	10.77160181	24.47761217	NA
894	201904_086.7_045.0_13	ND0894	201904	NA	31	086.7 045.0	Prodo	FALSE		4/8/2019	19:22:12	4/8/2019 19:22	33.48132	-119.31367	23	22	13	13	0	assoc bttl 21	TRUE	TRUE	2	4			1302	1316			NA	NA	-51.23899841	14.96100044	33.5951004	24.89903069	6.083000183	0.170000002	2.589999914	0.150000006	0.079999998	0.620999992	0.171000004	3	18.61516353	30.95522366	776.7000122
895	201904_086.7_045.0_44	ND0895	201904	NA	31	086.7 045.0	Prodo	FALSE		4/8/2019	19:22:12	4/8/2019 19:22	33.48132	-119.31367	17	16	44	44	0		TRUE	TRUE	2	4			1302	1319			NA	NA	-51.23899841	12.8409996	33.60079956	25.3433609	5.254000187	0.610000014	6.190000057	5.670000076	0.079999998	1.271999955	0.58099997	3	18.61516353	30.95522366	776.7000122
896	201904_081.8_046.9_9	ND0896	201904	NA	36	081.8 046.9	Prodo	TRUE		4/9/2019	19:52:30	4/9/2019 19:52	34.27367	-120.03217	21		8	9	-1	no h2o left for RNA	TRUE	FALSE	2	NA			NA	NA			NA	NA	-14.81099987	13.26900005	33.63740158	25.28483963	6.322999954	0.340000004	4.880000114	1.289999962	0.180000007	7.711999893	1.460000038	3	16.02865863	3	51.90000153
897	201904_081.8_046.9_16	ND0897	201904	NA	36	081.8 046.9	Prodo	TRUE		4/9/2019	19:52:30	4/9/2019 19:52	34.27367	-120.03217	20		16	16	0		TRUE	TRUE	2	3.64			1357	1422			NA	NA	-14.81099987	13.18999958	33.63890076	25.30216026	6.068999767	0.389999986	5.329999924	1.980000019	0.170000002	11.2670002	1.786000013	3	16.02865863	3	51.90000153
898	201904_086.7_035.0_10	ND0898	201904	NA	44	086.7 035.0	Prodo	FALSE		4/10/2019	17:26:53	4/10/2019 17:26	33.82117	-118.62	22	21	10	10	0		TRUE	TRUE	2	4			1104	1137			NA	NA	-11.04199982	14.27600002	33.5951004	25.0451107	5.853000164	0.360000014	3.700000048	1.789999962	0	1.284000039	0.319999993	3	19.12622334	2	764.7000122
899	201904_086.7_070.0_10	ND0899	201904	NA	49	086.7 070.0	Prodo	FALSE		4/13/2019	15:49:32	4/13/2019 15:49	32.66817	-121.04332	23	22	10	10	0		TRUE	TRUE	2	4			916	NA			NA	NA	-150.9340057	14.9460001	33.42869949	24.77384949	5.899000168	0.25999999	1.860000014	0.059999999	0.109999999	0.294	0.112000003	3	71.55950294	96.77777778	211.6000061
900	201904_086.7_070.0_95	ND0900	201904	NA	49	086.7 070.0	Prodo	FALSE		4/13/2019	15:49:32	4/13/2019 15:49	32.66817	-121.04332	13	12	94	95	-1		TRUE	TRUE	2	4			916	NA			NA	NA	-150.9340057	14.18700027	33.47019958	24.97254944	5.840000153	0.300000012	2.210000038	0.75	0.170000002	0.386000007	0.209000006	3	71.55950294	96.77777778	211.6000061
901	201904_083.3_070.0_10	ND0901	201904	NA	54	083.3 070.0	Prodo	FALSE		4/14/2019	19:20:34	4/14/2019 19:20	33.23898	-121.4385	23	22	10	10	0		TRUE	TRUE	2	4			1253	1310			NA	NA	-123.0019989	14.37100029	33.39400101	24.86989021	5.931000233	0.25999999	1.840000033	0.090000004	0.090000004	0.38499999	0.127000004	3	24.52538954	55.63636371	288.7999878
902	201904_083.3_070.0_77	ND0902	201904	NA	54	083.3 070.0	Prodo	FALSE		4/14/2019	19:20:34	4/14/2019 19:20	33.23898	-121.4385	15	14	77	77	0		TRUE	TRUE	2	4			1253	1310			NA	NA	-123.0019989	13.61200047	33.49670029	25.11042976	6.106999874	0.310000002	1.389999986	1.389999986	0.330000013	2.496999979	0.632000029	3	24.52538954	55.63636371	288.7999878
903	201904_080.0_055.0_10	ND0903	201904	NA	57	080.0 055.0	Ross	TRUE	10m surf and chla max	4/15/2019	10:53:29	4/15/2019 10:53	34.32667	-120.79317	22		10	10	0		TRUE	TRUE	2	4			502	516			NA	NA	-17.8579998	13.76299953	33.50460052	25.08181	6.111999989	0.300000012	1.169999957	1.019999981	0.189999998	2.302999973	0.481000006	3	20.75730887	2	NA
904	201904_080.0_060.0_13	ND0904	201904	NA	58	080.0 060.0	Prodo	FALSE		4/15/2019	16:04:56	4/15/2019 16:04	34.14882	-121.15433	22	21	13	13	0		TRUE	TRUE	2	4			1031	NA			NA	NA	-38.70899963	13.50199986	33.44929886	25.09247017	5.886000156	0.400000006	3.569999933	2.329999924	0.25999999	0.699000001	0.268999994	3	15.51340795	2	504.1000061
905	201904_080.0_060.0_44	ND0905	201904	NA	58	080.0 060.0	Prodo	FALSE		4/15/2019	16:04:56	4/15/2019 16:04	34.14882	-121.15433	17	44	44	44	0	saya 44 for assoc. bottle bun don�t think it is. Looks like depth	TRUE	TRUE	2	4			1031	NA			NA	NA	-38.70899963	12.52299976	33.49259949	25.32143974	5.660999775	0.709999979	6.949999809	6.639999866	0.189999998	1.424000025	0.55400002	3	15.51340795	2	504.1000061
906	201904_080.0_070.0_10	ND0906	201904	NA	59	080.0 070.0	Ross	TRUE		4/15/2019	21:04:33	4/15/2019 21:04	33.81382	-121.84582	21	20	10	10	0		TRUE	TRUE	2	4			1427	1445			NA	NA	-78.5510025	14.81299973	33.31259918	24.71302986	5.909999847	0.239999995	1.620000005	0	0.050000001	0.179000005	0.059999999	3	17.05162071	78.3235294	NA
907	201904_080.0_070.0_75	ND0907	201904	NA	59	080.0 070.0	Ross	TRUE		4/15/2019	21:04:33	4/15/2019 21:04	33.81382	-121.84582	15	14	74	75	-1		TRUE	TRUE	2	4			1427	1443			NA	NA	-78.5510025	13.8210001	33.34799957	24.95272064	5.837999821	0.289999992	1.970000029	0.209999993	0.07	0.439999998	0.284999996	3	17.05162071	78.3235294	NA
908	201904_080.0_080.0_10	ND0908	201904	NA	60	080.0 080.0	Ross	TRUE		4/16/2019	2:49:16	4/16/2019 2:49	33.48667	-122.54217	21	20	10	10	0		TRUE	TRUE	2	4			2015	2039			NA	NA	-118.4769974	15.40299988	33.2901001	24.56734085	5.826000214	0.25	1.820000052	0	0.150000006	0.096000001	0.027000001	3	26.5268199	75.7034068	NA
909	201904_080.0_080.0_62	ND0909	201904	NA	60	080.0 080.0	Ross	TRUE		4/16/2019	2:49:16	4/16/2019 2:49	33.48667	-122.54217	16	15	62	62	0		TRUE	TRUE	2	4			2015	2039			NA	NA	-118.4769974	14.3739996	33.35309982	24.84090042	NA	0.25999999	1.960000038	0.050000001	0.159999996	NA	NA	6	26.5268199	75.7034068	NA
910	201904_076.7_080.0_10	ND0910	201904	NA	62	076.7 080.0	Ross	TRUE		4/16/2019	17:02:58	4/16/2019 17:02	34.0485	-122.96417	23	22	10	10	0		TRUE	TRUE	2	4			1037	1055			NA	NA	-131.8419952	14.81099987	33.20840073	24.63312912	5.90500021	0.280000001	1.809999943	0	0.180000007	0.108000003	0.046999998	3	54.53750611	100.5063291	163.1999969
911	201904_076.7_080.0_88	ND0911	201904	NA	62	076.7 080.0	Ross	TRUE		4/16/2019	17:02:58	4/16/2019 17:02	34.0485	-122.96417	14	13	88	88	0		TRUE	TRUE	2	4			1037	1055			NA	NA	-131.8419952	14.04500008	33.36920166	24.92361069	5.903999805	0.300000012	2.109999895	0	0.25	0.416999996	0.316000015	3	54.53750611	100.5063291	163.1999969
912	201904_080.0_051.0_9	ND0912	201904	NA	68	080.0 051.0	Prodo	FALSE		4/17/2019	18:53:06	4/17/2019 18:53	34.45332	-120.52917	10	9	8	9	-1		TRUE	TRUE	2	4			1134	1155			NA	NA	-2.76699996	11.31499958	33.77730179	25.76749039	4.373000145	1.549999952	20.98999977	18.45999908	0.07	1.697000027	0.280999988	3	17.43369711	3	1382.599976
913	201904_080.0_051.0_30	ND0913	201904	NA	68	080.0 051.0	Prodo	FALSE		4/17/2019	18:53:06	4/17/2019 18:53	34.45332	-120.52917	6	5	29	30	-1		TRUE	TRUE	2	4			1134	1155			NA	NA	-2.76699996	11.11900043	33.7765007	25.8032608	4.247000217	1.580000043	21.04999924	18.75	0.119999997	2.210999966	0.409999996	3	17.43369711	3	1382.599976
914	201907_093.3_026.7_9	ND0914	201907	NA	1	093.3 026.7	Prodo	FALSE		7/11/2019	20:17:59	7/11/2019 20:17	32.9546	-117.29982	7		9	9	0		TRUE	TRUE	2	4			1415	1445			NA	NA	-2.012000084	18.36400032	33.71500015	24.2003994	6.177999973	0.129999995	1.809999943	0.090000004	0.129999995	1.254999995	0.263000011	3	10.15660468	18.56977971	965
915	201907_093.3_026.7_17	ND0915	201907	NA	1	093.3 026.7	Prodo	FALSE		7/11/2019	20:17:59	7/11/2019 20:17	32.9546	-117.29982	5		17	17	0		TRUE	TRUE	2	2		Filters got clogged, only 2 L got through in 30 min	1415	1445	Filters got clogged, only 2 L got through in 30 min		NA	NA	-2.012000084	13.5909996	33.63999939	25.22208023	5.795000076	0.379999995	3.910000086	0.119999997	0.769999981	3.505000114	0.880999982	3	10.15660468	18.56977971	965
916	201907_093.3_045.0_10	ND0916	201907	NA	8	093.3 045.0	Prodo	FALSE		7/12/2019	19:31:43	7/12/2019 19:31	32.35088	-118.54753	23	20	9	10	-1		TRUE	TRUE	2	4			1400	1415			NA	NA	-74.6230011	16.48800087	33.67179871	24.61618042	5.835999966	0.170000002	0.600000024	0	0.079999998	0.663999975	0.108000003	3	13.00844671	25.29357791	434.2000122
917	201907_093.3_045.0_32	ND0917	201907	NA	8	093.3 045.0	Prodo	FALSE		7/12/2019	19:31:43	7/12/2019 19:31	32.35088	-118.54753	18	17	31	32	-1		TRUE	TRUE	2	4			1400	1413			NA	NA	-74.6230011	12.88700008	33.49840164	25.25440025	5.159999847	0.620000005	4.599999905	4.360000134	0.629999995	0.808000028	0.232999995	3	13.00844671	25.29357791	434.2000122
918	201907_093.3_060.0_12	ND0918	201907	NA	11	093.3 060.0	Prodo	FALSE		7/13/2019	18:04:19	7/13/2019 18:04	31.84382	-119.56768	22	21	13	12	1		TRUE	TRUE	2	4			1225	1240			NA	NA	-134.7449951	16.68099976	33.63339996	24.54198074	5.699999809	0.230000004	2.069999933	0	0	0.358999997	0.151999995	3	23.54451235	33.37956203	359.6000061
919	201907_093.3_060.0_41	ND0919	201907	NA	11	093.3 060.0	Prodo	FALSE		7/13/2019	18:04:19	7/13/2019 18:04	31.84382	-119.56768	17		41	41	0		TRUE	TRUE	2	4			1225	1243			NA	NA	-134.7449951	13.85000038	33.55709839	25.10630035	5.524000168	0.50999999	4.119999886	2.74000001	0.209999993	0.546999991	0.354000002	3	23.54451235	33.37956203	359.6000061
920	201907_093.3_100.0_10	ND0920	201907	NA	15	093.3 100.0	Prodo	FALSE		7/14/2019	18:36:14	7/14/2019 18:36	30.5091	-122.26028	23	22	11	10	1		TRUE	TRUE	2	4			1258	1312			NA	NA	-294.506012	18.5510006	33.57690048	24.0483799	5.462999821	0.219999999	1.75999999	0	0	0.068000004	0.027000001	3	28.47243884	107.3307087	154.1999969
921	201907_093.3_100.0_114	ND0921	201907	NA	15	093.3 100.0	Prodo	FALSE		7/14/2019	18:36:14	7/14/2019 18:36	30.5091	-122.26028	12		114	114	0		TRUE	TRUE	2	4			1258	1314			NA	NA	-294.506012	13.67500019	33.645401	25.2147007	5.364999771	0.439999998	3.410000086	2.539999962	0	0.310000002	0.282000005	3	28.47243884	107.3307087	154.1999969
922	201907_090.0_120.0_10	ND0922	201907	NA	17	090.0 120.0	Ross	TRUE		7/15/2019	8:10:26	7/15/2019 8:10	30.4148	-124.00167	21		10	10	0		TRUE	TRUE	2	4			230	246			NA	NA	-368.303009	18.4470005	33.60599899	24.09655952	5.508999825	0.209999993	1.429999948	0	0	0.079000004	0.012	3	14.94363556	126.7350427	NA
923	201907_090.0_120.0_112	ND0923	201907	NA	17	090.0 120.0	Ross	TRUE		7/15/2019	8:10:26	7/15/2019 8:10	30.4148	-124.00167	12		112	112	0		TRUE	TRUE	2	4			230	246			NA	NA	-368.303009	15.98600006	34.01729965	25.00379944	5.505000114	0.200000003	1.730000019	0	0	0.223000005	0.152999997	3	14.94363556	126.7350427	NA
924	201907_090.0_110.0_14	ND0924	201907	NA	18	090.0 110.0	Prodo	FALSE		7/15/2019	15:57:07	7/15/2019 15:57	30.75832	-123.32823	23		14	14	0		TRUE	TRUE	2	4			1030	1043			NA	NA	-327.8460083	17.50200081	33.26800156	24.06838036	5.668000221	0.239999995	1.399999976	0	0	0.074000001	0.018999999	3	13.00186368	108.6986298	347.2999878
925	201907_090.0_110.0_115	ND0925	201907	NA	18	090.0 110.0	Prodo	FALSE		7/15/2019	15:57:07	7/15/2019 15:57	30.75832	-123.32823	14		115	115	0		TRUE	TRUE	2	4			1030	1045			NA	NA	-327.8460083	14.06700039	33.78960037	25.24539948	5.400000095	0.360000014	2.940000057	1.460000038	0.180000007	0.238999993	0.231999993	3	13.00186368	108.6986298	347.2999878
926	201907_090.0_090.0_10	ND0926	201907	NA	20	090.0 090.0	Ross	TRUE		7/16/2019	3:47:06	7/16/2019 3:47	31.42158	-121.99113	21	20	11	10	1		TRUE	TRUE	2	4			2155	2207			NA	NA	-248.427002	18.69400024	33.62630081	24.05046082	5.482999802	0.219999999	1.539999962	0	0	0.064999998	0.012	3	26.52097693	96.74380131	NA
927	201907_090.0_090.0_100	ND0927	201907	NA	20	090.0 090.0	Ross	TRUE		7/16/2019	3:47:06	7/16/2019 3:47	31.42158	-121.99113	13	12	101	100	1		TRUE	TRUE	2	4			2155	2209			NA	NA	-248.427002	13.43999958	33.4620018	25.1196804	5.610000134	0.409999996	3.039999962	1.210000038	0.059999999	0.564999998	0.310000002	3	26.52097693	96.74380131	NA
928	201907_090.0_070.0_10	ND0928	201907	NA	21	090.0 070.0	Prodo	TRUE		7/16/2019	18:15:58	7/16/2019 18:15	32.0795	-120.63468	22	21	11	10	1		TRUE	TRUE	2	4			1233	1303			NA	NA	-168.7550049	15.80500031	33.31639862	24.49821091	5.916999817	0.219999999	0.99000001	0	0	0.38499999	0.120999999	3	34.54140323	79.09090922	363.2000122
929	201907_090.0_070.0_34	ND0929	201907	NA	21	090.0 070.0	Prodo	TRUE		7/16/2019	18:15:58	7/16/2019 18:15	32.0795	-120.63468	18	17	35	34	1		TRUE	TRUE	2	4			1233	1243			NA	NA	-168.7550049	15.72000027	33.31280136	24.51609993	5.902999878	0.230000004	0.860000014	0	0	0.421999991	0.151999995	3	34.54140323	79.09090922	363.2000122
930	201907_090.0_053.0_10	ND0930	201907	NA	23	090.0 053.0	Ross	TRUE		7/17/2019	9:22:23	7/17/2019 9:22	32.64812	-119.48392	21		10	10	0		TRUE	TRUE	2	4			506	NA			NA	NA	-101.1829987	16.75300026	33.68489838	24.5646801	5.747000217	0.200000003	0.699999988	0.280000001	0.100000001	1.80400002	0.351000011	3	10.70106506	12.92682925	NA
931	201907_090.0_053.0_20	ND0931	201907	NA	23	090.0 053.0	Ross	TRUE		7/17/2019	9:22:23	7/17/2019 9:22	32.64812	-119.48392	19		20	20	0		TRUE	TRUE	2	4			506	NA			NA	NA	-101.1829987	15.56299973	33.70240021	24.84996033	5.458000183	0.370000005	2.839999914	2.74000001	0.079999998	2.269000053	0.616999984	3	10.70106506	12.92682925	NA
932	201907_090.0_045.0_10	ND0932	201907	NA	24	090.0 045.0	Prodo	FALSE		7/17/2019	16:41:03	7/17/2019 16:41	32.92243	-118.93358	22		10	10	0		TRUE	TRUE	2	4			1100	1130			NA	NA	-68.90799713	17.26399994	33.67710114	24.43836021	5.879000187	0.150000006	0.25999999	0	0	0.521000028	0.182999998	3	10.24887655	12.74914081	704.5
933	201907_090.0_045.0_18	ND0933	201907	NA	24	090.0 045.0	Prodo	FALSE		7/17/2019	16:41:03	7/17/2019 16:41	32.92243	-118.93358	20		18	18	0		TRUE	TRUE	2	4			1100	1120			NA	NA	-68.90799713	14.17599964	33.61410141	25.08124924	5.518000126	0.460000008	3.539999962	2.910000086	0	3.117000103	1.049000025	3	10.24887655	12.74914081	704.5
934	201907_090.0_037.0_10	ND0934	201907	NA	25	090.0 037.0	Ross	TRUE		7/17/2019	20:56:34	7/17/2019 20:56	33.18787	-118.38723	20		10	10	0		TRUE	TRUE	2	4			1510	1525			NA	NA	-37.15000153	19.63800049	33.69260025	23.86109924	5.802000046	0.140000001	1.330000043	0.079999998	2.309999943	0.409000009	0.122000001	3	10.22136848	21.7761989	NA
935	201907_090.0_037.0_30	ND0935	201907	NA	25	090.0 037.0	Ross	TRUE		7/17/2019	20:56:34	7/17/2019 20:56	33.18787	-118.38723	17		30	30	0		TRUE	TRUE	2	4			1510	1525			NA	NA	-37.15000153	12.70499992	33.61029816	25.37661934	4.785999775	0.75	6.730000019	5.630000114	0.150000006	1.422999978	0.648000002	3	10.22136848	21.7761989	NA
936	201907_086.7_035.0_10	ND0936	201907	NA	33	086.7 035.0	Prodo	FALSE		7/18/2019	17:49:29	7/18/2019 17:49	33.82423	-118.62597	23		10	10	0		TRUE	TRUE	2	4			1200	1215			NA	NA	-11.20199966	19.84300041	33.71780014	23.82715988	5.748000145	0.079999998	1.799999952	0.050000001	0.090000004	0.549000025	0.141000003	3	10.60142013	25.03030307	695.2999878
937	201907_086.7_035.0_23	ND0937	201907	NA	33	086.7 035.0	Prodo	FALSE		7/18/2019	17:49:29	7/18/2019 17:49	33.82423	-118.62597	19	18	24	23	1		TRUE	TRUE	2	4			1200	1215			NA	NA	-11.20199966	16.23399925	33.62170029	24.6368103	6.045000076	0.219999999	3.109999895	0	0.079999998	1.281000018	0.398999989	3	10.60142013	25.03030307	695.2999878
938	201907_086.7_060.0_8	ND0938	201907	NA	38	086.7 060.0	Prodo	FALSE		7/19/2019	17:04:32	7/19/2019 17:04	32.98242	-120.36013	23		8	8	0		TRUE	TRUE	2	4			1120	1130	GLYTE not added		NA	NA	-111.6819992	16.39800072	33.29380035	24.34634972	5.755000114	0.209999993	1.639999986	0	0	0.187999994	0.057	3	10.93066122	58.81032949	708.9000244
939	201907_086.7_060.0_50	ND0939	201907	NA	38	086.7 060.0	Prodo	FALSE		7/19/2019	17:04:32	7/19/2019 17:04	32.98242	-120.36013	16	15	49	50	-1		TRUE	TRUE	2	4			1120	1130	GLYTE not added		NA	NA	-111.6819992	14.79300022	33.44290161	24.8203907	6.078999996	0.219999999	0.439999998	0	0.07	2.339999914	0.915000021	3	10.93066122	58.81032949	708.9000244
940	201907_086.7_100.0_12	ND0940	201907	NA	42	086.7 100.0	Prodo	FALSE		7/20/2019	16:12:57	7/20/2019 16:12	31.65427	-123.06627	23	22	11	12	-1		TRUE	TRUE	2	4			1035	1050			NA	NA	-270.3760071	18.82999992	33.63980103	24.0270195	5.445000172	0.25999999	1.5	0	0	0.109999999	0.017999999	3	17.12025521	69.795389	224.1000061
941	201907_086.7_100.0_82	ND0941	201907	NA	42	086.7 100.0	Prodo	FALSE		7/20/2019	16:12:57	7/20/2019 16:12	31.65427	-123.06627	15		82	82	0		TRUE	TRUE	2	4			1035	1050			NA	NA	-270.3760071	12.63399982	33.5625	25.35610008	4.987999916	0.730000019	6.809999943	7.050000191	0	0.66900003	0.351000011	3	17.12025521	69.795389	224.1000061
942	201907_083.3_080.0_10	ND0942	201907	NA	46	083.3 080.0	Prodo	FALSE		7/21/2019	19:11:07	7/21/2019 19:11	32.91142	-122.12398	23		10	10	0		TRUE	TRUE	2	4			1330	1348			NA	NA	-162.6730042	16.18499947	33.31150055	24.40873909	6	0.189999998	0.550000012	0	0	0.463999987	0.108999997	3	12.24626514	40.03571397	430.2999878
943	201907_083.3_080.0_32	ND0943	201907	NA	46	083.3 080.0	Prodo	FALSE		7/21/2019	19:11:07	7/21/2019 19:11	32.91142	-122.12398	18		32	32	0		TRUE	TRUE	2	4			1330	1346			NA	NA	-162.6730042	14.81200027	33.49610138	24.85610962	5.947000027	0.280000001	1.100000024	0.25	0.879999995	0.917999983	0.248999998	3	12.24626514	40.03571397	430.2999878
944	201907_083.3_051.0_9	ND0944	201907	NA	50	083.3 051.0	Prodo	FALSE		7/22/2019	16:16:26	7/22/2019 16:16	33.87683	-120.13683	15		9	9	0		TRUE	TRUE	2	4			1000	1020			NA	NA	-47.4980011	13.38199997	33.65779877	25.27780914	5.025000095	0.769999981	5.880000114	6.690000057	0.230000004	3.346999884	0.869000018	3	10.65128944	2	941.5
945	201907_080.0_055.0_10	ND0945	201907	NA	51	080.0 055.0	Ross	TRUE		7/22/2019	21:10:32	7/22/2019 21:10	34.31788	-120.80123	23		10	10	0		TRUE	TRUE	2	4			1533	1608			NA	NA	-18.47699928	15.10700035	33.72829819	24.96973038	6.732999802	0.200000003	0.660000026	0	0.200000003	7.467000008	2.752000093	3	13.61602869	21.32996632	NA
946	201907_080.0_055.0_20	ND0946	201907	NA	51	080.0 055.0	Ross	TRUE		7/22/2019	21:10:32	7/22/2019 21:10	34.31788	-120.80123	20		20	20	0		TRUE	TRUE	2	4			1533	1608			NA	NA	-18.47699928	14.84200001	33.72460175	25.02503967	6.419000149	0.310000002	0.939999998	0.209999993	0.439999998	8.498000145	2.812000036	3	13.61602869	21.32996632	NA
947	201907_080.0_070.0_10	ND0947	201907	NA	53	080.0 070.0	Ross	TRUE		7/23/2019	7:29:47	7/23/2019 7:29	33.81228	-121.84448	22		10	10	0		TRUE	TRUE	2	4			136	206			NA	NA	-78.54199982	15.18700027	33.58580017	24.84246063	6.617000103	0.170000002	1.450000048	0.119999997	0.100000001	2.742000103	0.425000012	3	11.6907971	17.33333301	NA
948	201907_080.0_070.0_20	ND0948	201907	NA	53	080.0 070.0	Ross	TRUE		7/23/2019	7:29:47	7/23/2019 7:29	33.81228	-121.84448	20	18	21	20	1		TRUE	TRUE	2	4			136	206			NA	NA	-78.54199982	14.59799957	33.55810165	24.9489193	6.236999989	0.49000001	2.390000105	1.200000048	0.5	3.178999901	0.495999992	3	11.6907971	17.33333301	NA
949	201907_080.0_080.0_10	ND0949	201907	NA	54	080.0 080.0	Ross	TRUE		7/23/2019	13:48:59	7/23/2019 13:48	33.4759	-122.53003	20		10	10	0		TRUE	TRUE	2	4			820	830			NA	NA	-118.2900009	17.16500092	33.17959976	24.08039093	5.600999832	0.230000004	1.320000052	0	0	0.109999999	0.029999999	3	26.67148663	69.83132546	NA
950	201907_080.0_080.0_75	ND0950	201907	NA	54	080.0 080.0	Ross	TRUE		7/23/2019	13:48:59	7/23/2019 13:48	33.4759	-122.53003	14		75	75	0		TRUE	TRUE	2	4			820	830			NA	NA	-118.2900009	12.44799995	33.19210052	25.10444069	5.782999992	0.449999988	2.930000067	1.659999967	0.07	0.449000001	0.180000007	3	26.67148663	69.83132546	NA
951	201907_080.0_090.0_11	ND0951	201907	NA	55	080.0 090.0	Prodo	FALSE		7/23/2019	20:21:18	7/23/2019 20:21	33.14367	-123.22022	21		11	11	0		TRUE	TRUE	2	4			1445	1455			NA	NA	-158.2230072	17.9829998	33.42229843	24.07016945	5.505000114	0.280000001	1.320000052	0	0	0.079000004	0.041999999	3	27.02334836	83.04201656	135.6999969
952	201907_080.0_090.0_78	ND0952	201907	NA	55	080.0 090.0	Prodo	FALSE		7/23/2019	20:21:18	7/23/2019 20:21	33.14367	-123.22022	14		78	78	0		TRUE	TRUE	2	4			1445	1455			NA	NA	-158.2230072	14.06099987	33.38499832	24.93190002	5.860000134	0.379999995	1.600000024	0	0.090000004	0.240999997	0.143999994	3	27.02334836	83.04201656	135.6999969
953	201907_080.0_100.0_10	ND0953	201907	NA	56	080.0 100.0	Ross	TRUE		7/24/2019	2:38:56	7/24/2019 2:38	32.81748	-123.8999	21		10	10	0		TRUE	TRUE	2	4			2045	2055			NA	NA	-197.6309967	18.3560009	33.61539841	24.12627983	5.518000126	0.239999995	1.419999957	0	0.059999999	0.072999999	0.023	3	28.3214509	104.5643152	NA
954	201907_080.0_100.0_100	ND0954	201907	NA	56	080.0 100.0	Ross	TRUE		7/24/2019	2:38:56	7/24/2019 2:38	32.81748	-123.8999	13		100	100	0		TRUE	TRUE	2	4			2045	2055			NA	NA	-197.6309967	13.94099998	33.49720001	25.0447197	5.78000021	0.270000011	1.879999995	0	0.059999999	0.398999989	0.275999993	3	28.3214509	104.5643152	NA
955	201907_076.7_080.0_8	ND0955	201907	NA	58	076.7 080.0	Prodo	FALSE		7/24/2019	17:47:36	7/24/2019 17:47	34.04958	-122.94128	23		8	8	0		TRUE	TRUE	2	3		1 L spilled	1207	1217			NA	NA	-130.8300018	16.75499916	33.16460037	24.16474915	5.751999855	0.300000012	1.210000038	0	0.639999986	0.225999996	0.044	3	14.46088357	76.3548393	426
956	201907_076.7_080.0_43	ND0956	201907	NA	58	076.7 080.0	Prodo	FALSE		7/24/2019	17:47:36	7/24/2019 17:47	34.04958	-122.94128	17		43	43	0		TRUE	TRUE	2	4			1207	1217			NA	NA	-130.8300018	15.06099987	33.14369965	24.53149033	5.980999947	0.270000011	1.25	0	0.189999998	0.430000007	0.143000007	3	14.46088357	76.3548393	426
957	201907_076.7_049.0_10	ND0957	201907	NA	63	076.7 049.0	Prodo	FALSE		7/25/2019	16:32:26	7/25/2019 16:32	35.0892	-120.77232	9		10	10	0		TRUE	TRUE	1.5	1.5		Filters clogged, 1.5 L filtered of each in 30 min	1007	1030			NA	NA	-6.836999893	13.24499989	33.75329971	25.3793602	6.006999969	0.660000026	13.88000011	5.949999809	0.289999992	12.34200001	1.08099997	3	19.61073493	2	1861.099976
958	201907_081.8_046.9_10	ND0958	201907	NA	66	081.8 046.9	Ross	TRUE		7/26/2019	2:04:15	7/26/2019 2:04	34.27657	-120.02402	23		10	10	0		TRUE	TRUE	2	4			2013	2030			NA	NA	-14.38099957	15.86900043	33.75699997	24.82276917	7.013000011	0.200000003	0.280000001	0.059999999	0.25999999	4.764999866	1.082999945	3	10.41406903	11.46417445	NA
959	201907_081.8_046.9_20	ND0959	201907	NA	66	081.8 046.9	Ross	TRUE		7/26/2019	2:04:15	7/26/2019 2:04	34.27657	-120.02402	22		20	20	0		TRUE	TRUE	2	4			2013	2030			NA	NA	-14.38099957	13.46700001	33.7154007	25.30578041	5.105999947	0.720000029	5.559999943	6.480000019	0.569999993	7.073999882	2.128999949	3	10.41406903	11.46417445	NA
960	201911_093.3_045.0_10	ND0960	201911	NA	8	093.3 045.0	Prodo	FALSE	glyTE sample stored in N2	11/5/2019	18:35:06	11/5/2019 18:35	32.34787	-118.55243	23		10	10	0		TRUE	TRUE	2	4	150 rpm		1215	1245			TRUE	NA	-74.92900085	18.61599922	33.71120071	24.13493919	5.447000027	0.129999995	0.460000008	0	0	0.231000006	0.074000001	3	18.27840893	26.21917787	331.8999939
961	201911_093.3_045.0_30	ND0961	201911	NA	8	093.3 045.0	Prodo	FALSE	glyTE sample stored in N2	11/5/2019	18:35:06	11/5/2019 18:35	32.34787	-118.55243	18		30	30	0		TRUE	TRUE	2	4	150 rpm		1215	1249			TRUE	NA	-74.92900085	14.16699982	33.52099991	25.01195908	5.604000092	0.409999996	3.049999952	1.460000038	0	0.736000001	0.393999994	3	18.27840893	26.21917787	331.8999939
962	201911_093.3_080.0_10	ND0962	201911	NA	13	093.3 080.0	Prodo	FALSE		11/6/2019	17:57:45	11/6/2019 17:57	31.18013	-120.91923	23		10	10	0		TRUE	TRUE	2	4	150 rpm		1133	1156			TRUE	NA	-214.529007	18.03700066	33.32989883	23.98620987	5.531000137	0.230000004	1.340000033	0	0	0.187000006	0.015	3	20.25198453	78.9829062	277.7000122
963	201911_093.3_080.0_50	ND0963	201911	NA	13	093.3 080.0	Prodo	FALSE		11/6/2019	17:57:45	11/6/2019 17:57	31.18013	-120.91923	17		50	50	0		TRUE	TRUE	2	4	150 rpm		1133	1154			TRUE	NA	-214.529007	16.03899956	33.30899811	24.44277	5.806000233	0.239999995	1.129999995	0	0	0.402999997	0.200000003	3	20.25198453	78.9829062	277.7000122
964	201911_093.3_120.0_17	ND0964	201911	NA	17	093.3 120.0	Prodo	FALSE		11/7/2019	16:35:28	11/7/2019 16:35	29.8462	-123.58647	21	20	18	17	1		TRUE	TRUE	2	4	150 rpm		951	1011			TRUE	NA	-373.9890137	20.0340004	33.73059845	23.78764915	5.282999992	0.200000003	1.610000014	0	0	0.103	0.026000001	3	21.7669753	119.1875001	145.1999969
965	201911_093.3_120.0_113	ND0965	201911	NA	17	093.3 120.0	Prodo	FALSE		11/7/2019	16:35:28	11/7/2019 16:35	29.8462	-123.58647	13		113	113	0		TRUE	TRUE	2	4	150 rpm		951	1010			TRUE	NA	-373.9890137	14.79500008	33.70560074	25.0265007	5.568999767	0.270000011	2.210000038	0.100000001	0.050000001	0.200000003	0.135000005	3	21.7669753	119.1875001	145.1999969
966	201911_090.0_120.0_10	ND0966	201911	NA	18	090.0 120.0	Ross	TRUE		11/7/2019	21:17:41	11/7/2019 21:17	30.41782	-123.998	21		10	10	0		TRUE	TRUE	2	4	150 rpm		1430	1452			TRUE	NA	-368.04599	19.95400047	33.67179871	23.76316071	5.291999817	0.200000003	1.320000052	0	0	0.101999998	0.028000001	3	40.24852786	114.0275229	NA
967	201911_090.0_120.0_112	ND0967	201911	NA	18	090.0 120.0	Ross	TRUE		11/7/2019	21:17:41	11/7/2019 21:17	30.41782	-123.998	12		112	112	0		TRUE	TRUE	2	4	150 rpm		1430	1448			TRUE	NA	-368.04599	15.09300041	33.88949966	25.10374069	5.414000034	0.25999999	2.289999962	0.49000001	0	0.201000005	0.172000006	3	40.24852786	114.0275229	NA
968	201911_090.0_090.0_10	ND0968	201911	NA	21	090.0 090.0	Ross	TRUE		11/8/2019	14:07:11	11/8/2019 14:07	31.41792	-121.9901	21		10	10	0		TRUE	TRUE	2	4	150 rpm		725	747			TRUE	NA	-248.4960022	17.95499992	33.30500031	23.98712921	5.534999847	0.230000004	0.899999976	0	0	0.134000003	0.046999998	3	11.61584549	64.81081082	NA
969	201911_090.0_090.0_50	ND0969	201911	NA	21	090.0 090.0	Ross	TRUE		11/8/2019	14:07:11	11/8/2019 14:07	31.41792	-121.9901	17		50	50	0		TRUE	TRUE	2	4	150 rpm		725	747			TRUE	NA	-248.4960022	13.95300007	33.03680038	24.68362045	6.081999779	0.319999993	1.350000024	0	0	0.545000017	0.259000003	3	11.61584549	64.81081082	NA
970	201911_090.0_080.0_11	ND0970	201911	NA	22	090.0 080.0	Prodo	FALSE		11/8/2019	19:54:02	11/8/2019 19:54	31.75118	-121.31418	22		11	11	0		TRUE	TRUE	2	4	150 rpm		1312	1343			TRUE	NA	-208.572998	15.79800034	33.33380127	24.51329994	5.988999844	0.239999995	1.830000043	0	0	0.800999999	0.217999995	3	20.98544013	51.88170358	204.3000031
971	201911_090.0_080.0_27	ND0971	201911	NA	22	090.0 080.0	Prodo	FALSE		11/8/2019	19:54:02	11/8/2019 19:54	31.75118	-121.31418	19		27	27	0		TRUE	TRUE	2	4	150 rpm		1312	1338			TRUE	NA	-208.572998	15.84700012	33.38660049	24.54404068	5.840000153	0.25	1.600000024	0	0	1.518000007	0.551999986	3	20.98544013	51.88170358	204.3000031
972	201911_090.0_070.0_10	ND0972	201911	NA	23	090.0 070.0	Ross	TRUE		11/9/2019	1:24:33	11/9/2019 1:24	32.08477	-120.63742	21		10	10	0		TRUE	TRUE	2	4	150 rpm		1846	1912			TRUE	NA	-168.7109985	16.9829998	33.39559937	24.28886986	5.646999836	0.219999999	0.889999986	0	0	0.314999998	0.103	3	10.48540241	26.73758847	NA
973	201911_090.0_070.0_20	ND0973	201911	NA	23	090.0 070.0	Ross	TRUE		11/9/2019	1:24:33	11/9/2019 1:24	32.08477	-120.63742	19		20	20	0		TRUE	TRUE	2	4	150 rpm		1846	1910			TRUE	NA	-168.7109985	15.60000038	33.51940155	24.70089912	5.835000038	0.25	1.320000052	0.050000001	0	1.202999949	0.550000012	3	10.48540241	26.73758847	NA
974	201911_090.0_053.0_10	ND0974	201911	NA	25	090.0 053.0	Ross	TRUE		11/9/2019	12:36:46	11/9/2019 12:36	32.65153	-119.48148	21		10	10	0		TRUE	TRUE	2	4	150 rpm		550	614			TRUE	NA	-100.9720001	17.96999931	33.68099976	24.27128983	5.558000088	0.200000003	1.25	0.07	0	0.203999996	0.052999999	3	20.48748503	25.10204072	NA
975	201911_090.0_053.0_30	ND0975	201911	NA	25	090.0 053.0	Ross	TRUE		11/9/2019	12:36:46	11/9/2019 12:36	32.65153	-119.48148	18		30	30	0		TRUE	TRUE	2	4	150 rpm		550	610			TRUE	NA	-100.9720001	15.52900028	33.56409836	24.75175095	5.532999992	0.379999995	3.339999914	1.960000038	0.090000004	0.474999994	0.160999998	3	20.48748503	25.10204072	NA
976	201911_090.0_045.0_10	ND0976	201911	NA	26	090.0 045.0	Prodo	FALSE		11/9/2019	17:55:16	11/9/2019 17:55	32.91868	-118.93473	22		10	10	0		TRUE	TRUE	2	4	150 rpm		1109	1129			TRUE	NA	-69.0719986	18.55800056	33.64929962	24.10207939	5.445000172	0.180000007	1.159999967	0	0	0.180000007	0.039999999	3	11.07074874	31.79898214	294.6000061
977	201911_090.0_045.0_40	ND0977	201911	NA	26	090.0 045.0	Prodo	FALSE		11/9/2019	17:55:16	11/9/2019 17:55	32.91868	-118.93473	17		40	40	0		TRUE	TRUE	2	4	150 rpm		1109	1133			TRUE	NA	-69.0719986	13.50599957	33.51229858	25.14191055	5.374000072	0.569999993	4.699999809	3.930000067	0	0.616999984	0.416000009	3	11.07074874	31.79898214	294.6000061
978	201911_090.0_037.0_10	ND0978	201911	NA	27	090.0 037.0	Ross	TRUE		11/9/2019	22:54:53	11/9/2019 22:54	33.18503	-118.3863	21		10	10	0		TRUE	TRUE	2	4	150 rpm		1607	1631			TRUE	NA	-37.19599915	18.45499992	33.64590073	24.12508011	5.59800005	0.230000004	1.289999962	0.050000001	0.150000006	0.294	0.057999998	3	15.38642831	39.04761884	NA
979	201911_090.0_037.0_40	ND0979	201911	NA	27	090.0 037.0	Ross	TRUE		11/9/2019	22:54:53	11/9/2019 22:54	33.18503	-118.3863	17		40	40	0		TRUE	TRUE	2	4	150 rpm		1607	1629			TRUE	NA	-37.19599915	13.9090004	33.44929886	25.0107708	5.756999969	0.389999986	3.109999895	1.100000024	0	0.79400003	0.404000014	3	15.38642831	39.04761884	NA
980	201911_086.7_035.0_10	ND0980	201911	NA	35	086.7 035.0	Prodo	FALSE		11/10/2019	19:09:49	11/10/2019 19:09	33.82372	-118.6285	23		10	10	0		TRUE	TRUE	2	4	150 rpm		1232	1258			TRUE	NA	-11.32600021	NA	33.66870117	24.09670067	5.625	0.07	1.429999948	0	0	0.569999993	0.133000001	3	10.62312867	40.99815154	469.5
981	201911_086.7_035.0_40	ND0981	201911	NA	35	086.7 035.0	Prodo	FALSE		11/10/2019	19:09:49	11/10/2019 19:09	33.82372	-118.6285	17		40	40	0		TRUE	TRUE	2	4	150 rpm		1232	1254			TRUE	NA	-11.32600021	NA	33.50389862	25.09181976	NA	0.439999998	4.360000134	0.550000012	0	0.941999972	0.398000002	3	10.62312867	40.99815154	469.5
982	201911_086.7_060.0_8	ND0982	201911	NA	41	086.7 060.0	Prodo	FALSE		11/11/2019	17:58:59	11/11/2019 17:58	32.9901	-120.35018	23		8	8	0		TRUE	TRUE	2	4	150 rpm		1114	1138			TRUE	NA	-111.0159988	16.89699936	33.5970993	24.46348	5.598999977	0.219999999	1.480000019	0	0	0.414999992	0.127000004	3	36.04966008	42.86219743	192.8999939
983	201911_086.7_060.0_41	ND0983	201911	NA	41	086.7 060.0	Prodo	FALSE		11/11/2019	17:58:59	11/11/2019 17:58	32.9901	-120.35018	17		41	41	0		TRUE	TRUE	2	4	150 rpm		1114	1135			TRUE	NA	-111.0159988	16.72599983	33.5870018	24.49815941	5.546999931	0.219999999	1.460000038	0	0	0.463999987	0.141000003	3	36.04966008	42.86219743	192.8999939
984	201911_086.7_100.0_14	ND0984	201911	NA	45	086.7 100.0	Prodo	FALSE		11/12/2019	15:51:29	11/12/2019 15:51	31.65623	-123.06952	23		14	14	0		TRUE	TRUE	2	4	150 rpm		902	925			TRUE	NA	-270.4570007	18.93499947	33.51440048	23.90486908	5.392000198	0.209999993	1.210000038	0	0	0.125	0.028000001	3	22.45721041	101.8592058	159.1999969
985	201911_086.7_100.0_95	ND0985	201911	NA	45	086.7 100.0	Prodo	FALSE		11/12/2019	15:51:29	11/12/2019 15:51	31.65623	-123.06952	14		95	95	0		TRUE	TRUE	2	4	150 rpm		902	922			TRUE	NA	-270.4570007	14.14299965	33.36920166	24.90366936	5.850999832	0.25	1.370000005	0	0	0.244000003	0.193000004	3	22.45721041	101.8592058	159.1999969
986	201911_083.3_090.0_9	ND0986	201911	NA	49	083.3 090.0	Prodo	FALSE		11/13/2019	17:25:23	11/13/2019 17:25	32.57708	-122.81288	23		9	9	0		TRUE	TRUE	1.5	3.5	150 rpm	short on surface sample	1038	1054			TRUE	NA	-202.8139954	16.45599937	33.12189865	24.2010994	5.737999916	0.270000011	1.429999948	0	0	0.307999998	0.063000001	3	12.99336569	65.54491012	329.7999878
987	201911_083.3_090.0_37	ND0987	201911	NA	49	083.3 090.0	Prodo	FALSE		11/13/2019	17:25:23	11/13/2019 17:25	32.57708	-122.81288	18	17	38	37	1		TRUE	TRUE	2	4	150 rpm		1038	1058			TRUE	NA	-202.8139954	16.38100052	33.29629898	24.3542099	5.690999985	0.25	1.289999962	0	0	0.698000014	0.215000004	3	12.99336569	65.54491012	329.7999878
988	201911_083.3_051.0_10	ND0988	201911	NA	54	083.3 051.0	Prodo	FALSE	shallow cast < 100m ChlA max ~ 10m	11/14/2019	16:02:04	11/14/2019 16:02	33.87523	-120.142	13		10	10	0		TRUE	TRUE	2	4	150 rpm		841	900			TRUE	NA	-47.76800156	16.72999954	33.6269989	24.5255909	5.606999874	0.200000003	2.269999981	0.5	0	1.113999963	0.282000005	3	14.71193161	25.09677412	522.5999756
989	201911_081.8_046.9_10	ND0989	201911	NA	59	081.8 046.9	Ross	TRUE		11/15/2019	5:27:13	11/15/2019 5:27	34.2752	-120.02522	23		10	10	0		TRUE	TRUE	1	2	150 rpm	not enough water at surface	2312	2330			TRUE	NA	-14.47700024	16.90999985	33.64889908	24.50032997	5.862999916	0.159999996	2.420000076	0	0	1.815000057	0.476000011	3	11.06923359	21.84501842	NA
990	201911_081.8_046.9_20	ND0990	201911	NA	59	081.8 046.9	Ross	TRUE		11/15/2019	5:27:13	11/15/2019 5:27	34.2752	-120.02522	22		20	20	0		TRUE	TRUE	2	3.7	150 rpm	300 ml left fo RNA (4-.3)	2312	2345			TRUE	NA	-14.47700024	16.0529995	33.63410187	24.68737984	5.931000233	0.239999995	3.299999952	0	0	3.812000036	0.824999988	3	11.06923359	21.84501842	NA
991	201911_080.0_055.0_10	ND0991	201911	NA	62	080.0 055.0	Ross	TRUE	ChlA max around 10m	11/15/2019	13:20:01	11/15/2019 13:20	34.3163	-120.80227	21		10	10	0		TRUE	TRUE	2	3.7	150 rpm	300 ml left fo RNA (4-.3)	628	705			TRUE	NA	-18.57099915	15.84599972	33.61539841	24.71903992	5.796999931	0.200000003	2.799999952	0.090000004	0	2.374000072	0.490999997	3	11.19172915	13.42677821	NA
992	201911_080.0_060.0_13	ND0992	201911	NA	63	080.0 060.0	Prodo	FALSE		11/15/2019	18:37:57	11/15/2019 18:37	34.15023	-121.15517	23		13	13	0		TRUE	TRUE	2	4	150 rpm		1157	1222			TRUE	NA	-38.70100021	16.71699905	33.60240173	24.50996017	5.678999901	0.200000003	0.920000017	0	0	0.583000004	0.157000005	3	17.15029642	35.50000036	351.2000122
993	201911_080.0_060.0_28	ND0993	201911	NA	63	080.0 060.0	Prodo	FALSE		11/15/2019	18:37:57	11/15/2019 18:37	34.15023	-121.15517	19		28	28	0		TRUE	TRUE	2	4	150 rpm		1157	1223			TRUE	NA	-38.70100021	15.87199974	33.58240128	24.68907928	5.676000118	0.25	1.230000019	0.100000001	0	0.98299998	0.324000001	3	17.15029642	35.50000036	351.2000122
994	201911_080.0_070.0_10	ND0994	201911	NA	64	080.0 070.0	Ross	TRUE		11/15/2019	23:19:06	11/15/2019 23:19	33.81343	-121.84803	21	20	11	10	1		TRUE	TRUE	2	4	150 rpm		1637	1704			TRUE	NA	-78.65699768	14.85700035	33.17869949	24.60029984	6.032999992	0.25	1.75999999	0	0	0.966000021	0.291000009	3	20.85300661	32.95366793	NA
995	201911_080.0_070.0_20	ND0995	201911	NA	64	080.0 070.0	Ross	TRUE		11/15/2019	23:19:06	11/15/2019 23:19	33.81343	-121.84803	19		20	20	0		TRUE	TRUE	2	4	150 rpm		1637	1704			TRUE	NA	-78.65699768	14.85200024	33.1833992	24.60569	6.025000095	0.25	1.730000019	0	0	0.957000017	0.289000005	3	20.85300661	32.95366793	NA
996	201911_080.0_080.0_10	ND0996	201911	NA	65	080.0 080.0	Ross	TRUE	ChlA max around 10m	11/16/2019	4:43:15	11/16/2019 4:43	33.48262	-122.53257	20		10	10	0		TRUE	TRUE	2	4	150 rpm		2209	2240			TRUE	NA	-118.1900024	15.13199997	33.61199951	24.87467003	6.010000229	0.25999999	2.349999905	0	0	1.121000051	0.312000006	3	13.94394253	23.62765961	NA
997	201911_080.0_100.0_12	ND0997	201911	NA	67	080.0 100.0	Prodo	TRUE		11/16/2019	16:28:11	11/16/2019 16:28	32.8276	-123.90898	22		12	12	0		TRUE	TRUE	2	4	150 rpm		946	1006			TRUE	NA	-197.7079926	18.97900009	33.44139862	23.83782959	5.395999908	0.200000003	1.200000048	0	0	0.152999997	0.041000001	3	50.33109516	99.51943462	141.1000061
998	201911_080.0_100.0_96	ND0998	201911	NA	67	080.0 100.0	Prodo	TRUE		11/16/2019	16:28:11	11/16/2019 16:28	32.8276	-123.90898	14		96	96	0		TRUE	TRUE	2	4	150 rpm		946	1004			TRUE	NA	-197.7079926	14.06200027	33.5304985	25.04515076	5.662000179	0.270000011	2.069999933	0.170000002	0	0.228	0.157000005	3	50.33109516	99.51943462	141.1000061
999	201911_076.7_070.0_10	ND0999	201911	NA	71	076.7 070.0	Prodo	FALSE		11/17/2019	16:14:29	11/17/2019 16:14	34.38823	-122.24792	23		10	10	0		TRUE	TRUE	2	4	150 rpm		950	1012			TRUE	NA	-90.87400055	17.13599968	33.17290115	24.08209038	5.631000042	0.270000011	1.409999967	0	0	0.229000002	0.056000002	3	25.36476479	70.31707323	171.8000031
1000	201911_076.7_070.0_63	ND1000	201911	NA	71	076.7 070.0	Prodo	FALSE		11/17/2019	16:14:29	11/17/2019 16:14	34.38823	-122.24792	17		63	63	0		TRUE	TRUE	2	4	150 rpm		950	1010			TRUE	NA	-90.87400055	13.59899998	32.9151001	24.66259956	6.046999931	0.360000014	1.549999952	0	0.129999995	0.375	0.216000006	3	25.36476479	70.31707323	171.8000031
1001	202001_093.3_030.0_10	ND1001	202001	NA	5	093.3 030.0	Prodo	FALSE		1/5/2020	18:30:49	1/5/2020 18:30	32.84302	-117.5342	22	21	11	10	1		TRUE	TRUE	2	4	NA	NA	1230	1250	NA		TRUE	NA	-15.50699997	16.14599991	33.51520157	24.57407951	5.68200016	0.189999998	1.809999943	0	0	0.351000011	0.072999999	NA	33.05896981	48.29411773	361.3999939
1002	202001_093.3_030.0_46	ND1002	202001	NA	5	093.3 030.0	Prodo	FALSE		1/5/2020	18:30:49	1/5/2020 18:30	32.84302	-117.5342	17	16	46	46	0		TRUE	TRUE	2	4	NA	NA	1230	1250	NA		TRUE	NA	-15.50699997	15.33100033	33.52809906	24.76884079	5.497000217	0.280000001	2.589999914	0.100000001	0	1.105000019	0.409999996	NA	33.05896981	48.29411773	361.3999939
1003	202001_093.3_060.0_12	ND1003	202001	NA	11	093.3 060.0	Prodo	FALSE		1/6/2020	17:30:42	1/6/2020 17:30	31.85113	-119.57558	22	21,23	12	12	0		TRUE	TRUE	2	4	NA	NA	1116	1133	NA		TRUE	NA	-134.8659973	15.76500034	33.48860168	24.63982964	5.677999973	0.219999999	1.340000033	0	0	0.324000001	0.093000002	NA	34.76556455	44.10880837	282.2999878
1004	202001_093.3_060.0_67	ND1004	202001	NA	11	093.3 060.0	Prodo	FALSE		1/6/2020	17:30:42	1/6/2020 17:30	31.85113	-119.57558	16	15	68	67	1		TRUE	TRUE	2	4	NA	NA	1116	1131	NA		TRUE	NA	-134.8659973	12.32699966	33.56090164	25.41320038	4.5	0.870000005	8.06000042	8.920000076	0	0.284999996	0.240999997	NA	34.76556455	44.10880837	282.2999878
1005	202001_093.3_100.0_12	ND1005	202001	NA	15	093.3 100.0	Prodo	FALSE		1/7/2020	17:12:54	1/7/2020 17:12	30.51368	-122.25563	21	NA	12	12	0	bottle 22 did not fire	TRUE	TRUE	1	1.7	NA	NA	1048	1055	NA		TRUE	NA	-294.1570129	16.57900047	33.44400024	24.42029953	5.619999886	0.219999999	1.179999948	0	0	0.128999993	0.041000001	NA	59.08813238	123.1509442	91.69999695
1006	202001_093.3_100.0_100	ND1006	202001	NA	15	093.3 100.0	Prodo	FALSE		1/7/2020	17:12:54	1/7/2020 17:12	30.51368	-122.25563	13	12	100	100	0		TRUE	TRUE	2	4	NA	NA	1048	1105	NA		TRUE	NA	-294.1570129	16.25399971	33.69029999	24.69062996	5.622000217	0.180000007	1.090000033	0	0	0.210999995	0.109999999	NA	59.08813238	123.1509442	91.69999695
1007	202001_090.0_120.0_10	ND1007	202001	NA	18	090.0 120.0	Ross	TRUE	vials and sterivex labeled as 93.120 should be 90.120 look at cast #	1/8/2020	10:34:36	1/8/2020 10:34	30.41607	-123.9999	21	20	10	10	0		TRUE	TRUE	2	4	NA	NA	429	443	NA		TRUE	NA	-368.1849976	16.04199982	33.2580986	24.40012932	5.664000034	0.25999999	1.029999971	0	0	0.057	0.144999996	NA	75.03050245	105.5299537	NA
1008	202001_090.0_120.0_87	ND1008	202001	NA	18	090.0 120.0	Ross	TRUE	vials and sterivex labeled as 93.120 should be 90.120 look at cast #	1/8/2020	10:34:36	1/8/2020 10:34	30.41607	-123.9999	14	13	87	87	0		TRUE	TRUE	2	4	NA	NA	429	443	NA		TRUE	NA	-368.1849976	14.97099972	33.41289902	24.76124954	5.793000221	0.25	1.25	0	0	0.092	0.356000006	NA	75.03050245	105.5299537	NA
1009	202001_090.0_110.0_10	ND1009	202001	NA	19	090.0 110.0	Prodo	NA	ditracted while priming lines, scavanged what I could from asscoiated bottles	1/8/2020	17:58:19	1/8/2020 17:58	30.76087	-123.31983	23	22	10	10	0		TRUE	TRUE	2	4	NA	NA	1150	1208	NA		TRUE	NA	-327.3959961	15.49699974	33.08929825	24.39207077	5.757999897	0.340000004	1.25	0.349999994	0.620000005	0.037999999	0.194000006	NA	53.74521026	104.0753768	89.09999847
1010	202001_090.0_110.0_84	ND1010	202001	NA	19	090.0 110.0	Prodo	NA	ditracted while priming lines, scavanged what I could from asscoiated bottles	1/8/2020	17:58:19	1/8/2020 17:58	30.76087	-123.31983	15	14	84	84	0		TRUE	TRUE	0.5	4	NA	NA	1150	1203	NA		TRUE	NA	-327.3959961	13.8380003	33.2859993	24.90177917	5.757999897	0.319999993	1.789999962	0.100000001	0	0.035999998	0.39199999	NA	53.74521026	104.0753768	89.09999847
1011	202001_090.0_090.0_10	ND1011	202001	NA	21	090.0 090.0	Ross	TRUE		1/9/2020	04:43:59	1/9/2020 4:43	31.41682	-121.99328	21	20	10	10	0		TRUE	TRUE	1.5	4	NA	NA	2213	2229	NA		TRUE	NA	-248.6690063	15.00699997	33.25149918	24.62409973	5.827000141	0.289999992	1.620000005	0	0	0.082999997	0.312999994	NA	17.2584079	54.81566821	NA
1012	202001_090.0_090.0_30	ND1012	202001	NA	21	090.0 090.0	Ross	TRUE		1/9/2020	04:43:59	1/9/2020 4:43	31.41682	-121.99328	18	17	30	30	0		TRUE	TRUE	2	4	NA	NA	2213	2229	NA		TRUE	NA	-248.6690063	14.80599976	33.30070114	24.70663071	5.797999859	0.310000002	1.809999943	0.07	0.090000004	0.148000002	0.65200001	NA	17.2584079	54.81566821	NA
1013	202001_090.0_070.0_8	ND1013	202001	NA	23	090.0 070.0	Prodo	NA		1/9/2020	18:13:02	1/9/2020 18:13	32.08177	-120.65957	23	22	8	8	0		TRUE	TRUE	1.5	4	NA	NA	1128	1143	NA		FALSE	NA	-169.7700043	15.0539999	33.34600067	24.68659019	5.756999969	0.270000011	1.50999999	0	0	0.075999998	0.432000011	NA	60.01923202	73.18032775	165.6999969
1014	202001_090.0_070.0_41	ND1014	202001	NA	23	090.0 070.0	Prodo	NA	no clear chl-max	1/9/2020	18:13:02	1/9/2020 18:13	32.08177	-120.65957	17	16	41	41	0		TRUE	TRUE	2	4	NA	NA	1128	1145	NA		FALSE	NA	-169.7700043	15.04800034	33.34400177	24.68849945	5.739999771	0.289999992	1.49000001	0	0	0.100000001	0.437000006	NA	60.01923202	73.18032775	165.6999969
1015	202001_090.0_053.0_10	ND1015	202001	NA	25	090.0 053.0	Ross	TRUE	chl-max @ 10m. Only 1 shallow sample	1/10/2020	05:18:21	1/10/2020 5:18	32.64878	-119.48307	20	19	9	10	-1		TRUE	TRUE	2	4	NA	NA	2231	2250	NA		TRUE	NA	-101.1259995	14.45699978	33.35739899	24.82353973	5.827000141	0.310000002	1.919999957	0.239999995	0	0.108999997	0.785000026	NA	50.26382541	53.99528318	NA
1016	202001_090.0_037.0_10	ND1016	202001	NA	27	090.0 037.0	Ross	TRUE		1/10/2020	15:23:00	1/10/2020 15:23	33.1855	-118.39158	21	20	10	10	0		TRUE	TRUE	2	4	NA	NA	836	853	NA		TRUE	NA	-37.4109993	15.50599957	33.54240036	24.73879051	5.71999979	0.219999999	1.629999995	0	0	0.075999998	0.532000005	NA	18.36118332	32.17494093	NA
1017	202001_090.0_037.0_40	ND1017	202001	NA	27	090.0 037.0	Ross	TRUE		1/10/2020	15:23:00	1/10/2020 15:23	33.1855	-118.39158	17	16	40	40	0		TRUE	TRUE	2	4	NA	NA	836	902	NA		TRUE	NA	-37.4109993	13.53600025	33.49039841	25.11889076	5.028999805	0.600000024	4.829999924	4.309999943	0	0.158999994	0.916000009	NA	18.36118332	32.17494093	NA
1018	202001_090.0_035.0_10	ND1018	202001	NA	28	090.0 035.0	Prodo	FALSE	found bottle of glyTE - resuming duplicates	1/10/2020	18:37:13	1/10/2020 18:37	33.24993	-118.25068	21	19	10	10	0		TRUE	TRUE	2	4	NA	NA	1158	1217	NA		TRUE	NA	-29.35400009	15.80700016	33.52410126	24.65757942	5.723999977	0.209999993	1.610000014	0	0.100000001	0.101999998	0.541999996	NA	23.18318554	35.82352958	230.6999969
1019	202001_090.0_035.0_36	ND1019	202001	NA	28	090.0 035.0	Prodo	FALSE		1/10/2020	18:37:13	1/10/2020 18:37	33.24993	-118.25068	16	15	36	36	0		TRUE	TRUE	2	4	NA	NA	1158	1219	NA		TRUE	NA	-29.35400009	14.49499989	33.52310181	24.94488907	5.144000053	0.479999989	3.559999943	1.019999981	0	0.25	1.680999994	NA	23.18318554	35.82352958	230.6999969
1020	202001_086.7_035.0_12	ND1020	202001	NA	36	086.7 035.0	Prodo	FALSE		1/11/2020	18:59:04	1/11/2020 18:59	33.82188	-118.6336	22	20,21	12	12	0		TRUE	TRUE	2	4	NA	NA	1217	1233	NA		TRUE	NA	-11.60099983	15.61100006	33.50510025	24.68689919	5.677999973	0.219999999	1.75	0	0	0.137999997	0.651000023	NA	37.01106901	51.64414415	243.1000061
1021	202001_086.7_035.0_51	ND1021	202001	NA	36	086.7 035.0	Prodo	FALSE		1/11/2020	18:59:04	1/11/2020 18:59	33.82188	-118.6336	16	15	51	51	0		TRUE	TRUE	2	4	NA	NA	1217	1233	NA		TRUE	NA	-11.60099983	15.01399994	33.49499893	24.81287956	5.322000027	0.349999994	2.930000067	0.74000001	0.50999999	0.207000002	1.353999972	NA	37.01106901	51.64414415	243.1000061
1022	202001_086.7_060.0_9	ND1022	202001	NA	41	086.7 060.0	Prodo	FALSE		1/12/2020	18:16:33	1/12/2020 18:16	32.98312	-120.35433	23	22	9	9	0		TRUE	TRUE	2	4	NA	NA	1150	1212	NA		TRUE	NA	-111.4100037	13.79100037	33.39049911	24.98781967	5.923999786	0.340000004	1.74000001	0.349999994	0.209999993	1.207000017	0.349000007	NA	56.38825503	61.30434783	359.5
1023	202001_086.7_060.0_43	ND1023	202001	NA	41	086.7 060.0	Prodo	FALSE		1/12/2020	18:16:33	1/12/2020 18:16	32.98312	-120.35433	17	16	42	43	-1		TRUE	TRUE	2	4	NA	NA	1150	1209	NA		TRUE	NA	-111.4100037	13.75599957	33.38869858	24.9956398	5.888999939	0.330000013	1.590000033	0.280000001	0	1.217000008	0.326999992	NA	56.38825503	61.30434783	359.5
1024	202001_086.7_100.0_13	ND1024	202001	NA	45	086.7 100.0	Prodo	FALSE		1/13/2020	19:33:24	1/13/2020 19:33	31.65298	-123.07233	23	21,22	13	13	0		TRUE	TRUE	2	4	NA	NA	1245	1301	NA		TRUE	NA	-270.6809998	14.62699986	33.2655983	24.71676064	5.822000027	0.280000001	1.279999971	0	0	0.500999987	0.140000001	NA	56.38834246	59.94265238	221.3000031
1025	202001_086.7_100.0_46	ND1025	202001	NA	45	086.7 100.0	Prodo	FALSE		1/13/2020	19:33:24	1/13/2020 19:33	31.65298	-123.07233	17	16	46	46	0		TRUE	TRUE	2	4	NA	NA	1245	1300	NA		TRUE	NA	-270.6809998	14.61699963	33.26789856	24.72273064	5.835000038	0.289999992	1.210000038	0	0	0.497999996	0.157000005	NA	56.38834246	59.94265238	221.3000031
1026	202001_083.3_090.0_13	ND1026	202001	NA	49	083.3 090.0	Prodo	FALSE	22 did not trip, no water left in 23 for ncog, took the neasest depth	1/14/2020	18:51:55	1/14/2020 18:51	32.57958	-122.81682	21	NA	12	13	-1		TRUE	TRUE	2	4	NA	NA	1207	1221	NA		TRUE	NA	-202.9080048	14.09599972	33.11130142	24.70944977	5.895999908	0.319999993	1.340000033	0	0	0.400000006	0.100000001	NA	43.99852898	61.11111115	172.3999939
1027	202001_083.3_090.0_41	ND1027	202001	NA	49	083.3 090.0	Prodo	FALSE		1/14/2020	18:51:55	1/14/2020 18:51	32.57958	-122.81682	17	16	41	41	0		TRUE	TRUE	2	4	NA	NA	1207	1223	NA		TRUE	NA	-202.9080048	14.08199978	33.12139893	24.7217598	5.881999969	0.310000002	1.320000052	0	0	0.391000003	0.123000003	NA	43.99852898	61.11111115	172.3999939
1028	202001_083.3_055.0_10	ND1028	202001	NA	53	083.3 055.0	Prodo	FALSE		1/15/2020	18:27:14	1/15/2020 18:27	33.7513	-120.43882	23	21,22	10	10	0		TRUE	TRUE	2	4	NA	NA	1144	1158	NA		TRUE	NA	-64.30400085	13.4829998	33.59389877	25.20799065	5.540999889	0.540000021	5.170000076	3.910000086	0	1.789000034	0.439999998	NA	32.66726013	2	595.4000244
1029	202001_083.3_055.0_23	ND1029	202001	NA	53	083.3 055.0	Prodo	FALSE		1/15/2020	18:27:14	1/15/2020 18:27	33.7513	-120.43882	19	18	23	23	0		TRUE	TRUE	2	4	NA	NA	1144	1200	NA		TRUE	NA	-64.30400085	13.47599983	33.5951004	25.21108055	5.525000095	0.550000012	5.210000038	4.039999962	0	1.851999998	0.428000003	NA	32.66726013	2	595.4000244
1030	202001_081.8_046.9_0	ND1030	202001	NA	58	081.8 046.9	Ross	TRUE		1/16/2020	10:25:44	1/16/2020 10:25	34.27612	-120.02387	24	NA	-1	0	-1		TRUE	TRUE	2	4	NA	NA	432	504	NA		TRUE	NA	-14.39099979	14.50300026	33.53350067	24.94903946	5.618999958	0.340000004	3.349999905	1.50999999	0	1.417000055	0.312999994	NA	11.73582307	1	NA
1031	202001_081.8_046.9_10	ND1031	202001	NA	58	081.8 046.9	Ross	TRUE		1/16/2020	10:25:44	1/16/2020 10:25	34.27612	-120.02387	23	NA	10	10	0		TRUE	TRUE	1	4	NA	NA	432	457	NA		TRUE	NA	-14.39099979	14.27900028	33.54909897	25.00897026	5.504000187	0.439999998	4.25	2.599999905	0.140000001	1.340999961	0.377999991	NA	11.73582307	1	NA
1032	202001_080.0_051.0_9	ND1032	202001	NA	60	080.0 051.0	Prodo	FALSE		1/16/2020	20:28:23	1/16/2020 20:28	34.45072	-120.5277	12	10,11	9	9	0		TRUE	TRUE	2	4	NA	NA	1311	1339	NA		TRUE	NA	-2.812999964	14.71399975	33.51440048	24.88978958	5.65500021	0.289999992	2.930000067	0.720000029	0.050000001	1.853999972	0.388000011	NA	42.28880227	38.39393861	213.6999969
1033	202001_080.0_051.0_28	ND1033	202001	NA	60	080.0 051.0	Prodo	FALSE		1/16/2020	20:28:23	1/16/2020 20:28	34.45072	-120.5277	7	NA	27	28	-1		TRUE	TRUE	1	4	NA	NA	1311	1333	NA		TRUE	NA	-2.812999964	14.71100044	33.51490021	24.89208984	5.657999992	0.289999992	3	0.74000001	0	1.779999971	0.412999988	NA	42.28880227	38.39393861	213.6999969
1034	202001_080.0_055.0_10	ND1034	202001	NA	62	080.0 055.0	Ross	TRUE		1/17/2020	00:29:53	1/17/2020 0:29	34.32683	-120.7983	21	19,20	10	10	0		TRUE	TRUE	2	4	NA	NA	1727	1804	NA		TRUE	NA	-18.07099915	14.09200001	33.55099869	25.04958916	5.81799984	0.360000014	3.25	1.090000033	0	2.70600009	0.683000028	NA	15.28463428	3	NA
1035	202001_080.0_070.0_10	ND1035	202001	NA	64	080.0 070.0	Ross	TRUE		1/17/2020	10:09:58	1/17/2020 10:09	33.8135	-121.84657	21	20	10	10	0		TRUE	TRUE	2	4	NA	NA	336	402	NA		TRUE	NA	-78.59300232	13.27099991	33.47729874	25.16053963	5.872000217	0.419999987	2.599999905	2.059999943	0.200000003	1.182999969	0.305000007	NA	20.23727345	10	NA
1036	202001_080.0_070.0_20	ND1036	202001	NA	64	080.0 070.0	Ross	TRUE		1/17/2020	10:09:58	1/17/2020 10:09	33.8135	-121.84657	19	18	19	20	-1		TRUE	TRUE	2	4	NA	NA	336	355	NA		TRUE	NA	-78.59300232	13.2510004	33.49909973	25.18202972	5.860000134	0.430000007	2.769999981	2.269999981	0.25999999	1.322999954	0.372000009	NA	20.23727345	10	NA
1037	202001_080.0_080.0_8	ND1037	202001	NA	65	080.0 080.0	Prodo	TRUE		1/17/2020	17:30:59	1/17/2020 17:30	33.48562	-122.54443	23	NA	8	8	0		TRUE	TRUE	1.6	4	NA	NA	1051	1109	NA		TRUE	NA	-118.6060028	13.44900036	33.40599823	25.0694294	5.934999943	NA	NA	NA	NA	1.039000034	0.286000013	NA	35.04587345	29.52941183	511.7999878
1038	202001_080.0_080.0_32	ND1038	202001	NA	65	080.0 080.0	Prodo	TRUE		1/17/2020	17:30:59	1/17/2020 17:30	33.48562	-122.54443	18	17	32	32	0		TRUE	TRUE	2	4	NA	NA	1051	1109	NA		TRUE	NA	-118.6060028	13.43700027	33.40919876	25.07567024	5.912000179	0.409999996	2.829999924	1.279999971	0.07	1.019000053	0.314999998	NA	35.04587345	29.52941183	511.7999878
1039	202001_080.0_100.0_10	ND1039	202001	NA	67	080.0 100.0	Ross	TRUE		1/18/2020	03:50:34	1/18/2020 3:50	32.8147	-123.90598	21	20	10	10	0		TRUE	TRUE	2	4	NA	NA	2102	2118	NA		TRUE	NA	-197.9790039	14.58300018	32.99269867	24.5154705	5.881999969	0.319999993	1.149999976	0	0	0.202999994	0.068000004	NA	48.08469676	92.01337791	NA
1040	202001_080.0_100.0_87	ND1040	202001	NA	67	080.0 100.0	Ross	TRUE		1/18/2020	03:50:34	1/18/2020 3:50	32.8147	-123.90598	14	13	86	87	-1		TRUE	TRUE	2	4	NA	NA	2102	2117	NA		TRUE	NA	-197.9790039	13.7670002	33.18170166	24.83593941	5.960000038	0.310000002	1.580000043	0	0.059999999	0.442999989	0.188999996	NA	48.08469676	92.01337791	NA
1041	202001_076.7_090.0_9	ND1041	202001	NA	69	076.7 090.0	Prodo	FALSE		1/18/2020	16:26:36	1/18/2020 16:26	33.7209	-123.64553	21	20	9	9	0		TRUE	TRUE	2	4	NA	NA	928	945	NA		TRUE	NA	-171.0659943	13.90100002	33.03469849	24.69030952	5.910999775	0.319999993	1.600000024	0	0	0.372999996	0.131999999	NA	56.85024741	63.12182729	193.8000031
1042	202001_076.7_090.0_39	ND1042	202001	NA	69	076.7 090.0	Prodo	FALSE		1/18/2020	16:26:36	1/18/2020 16:26	33.7209	-123.64553	16	15	39	39	0		TRUE	TRUE	2	4	NA	NA	928	945	NA		TRUE	NA	-171.0659943	13.90200043	33.03379822	24.69115067	5.902999878	0.310000002	1.519999981	0	0	0.398999989	0.114	NA	56.85024741	63.12182729	193.8000031
1043	202001_076.7_049.0_9	ND1043	202001	NA	75	076.7 049.0	Prodo	FALSE		1/19/2020	17:37:41	1/19/2020 17:37	35.09088	-120.77668	10	8,9	9	9	0		TRUE	TRUE	2	4	NA	NA	1016	1051	NA		TRUE	NA	-6.977000237	12.68700027	33.60810089	25.37733078	5.471000195	0.709999979	8.100000381	6.090000153	0.090000004	2.345000029	0.578999996	NA	34.28293231	1	432.5
1044	202001_076.7_049.0_28	ND1044	202001	NA	75	076.7 049.0	Prodo	FALSE		1/19/2020	17:37:41	1/19/2020 17:37	35.09088	-120.77668	5	4	28	28	0		TRUE	TRUE	2	4	NA	NA	1016	1051	NA		TRUE	NA	-6.977000237	12.65699959	33.61000061	25.38563919	5.387000084	0.730000019	8.270000458	6.349999905	0.100000001	1.927000046	0.550000012	NA	34.28293231	1	432.5
1045	202001_073.3_055.0_10	ND1045	202001	NA	77	073.3 055.0	Ross	FALSE	chl-max at 10m	1/20/2020	01:56:02	1/20/2020 1:56	35.48032	-121.62193	11	11	10	10	0		TRUE	FALSE	2	NA	NA	NA	NA	NA	NA		TRUE	NA	-22.12199974	12.95100021	33.24240112	25.04231071	6.081999779	0.379999995	3.019999981	1.220000029	0	1.60800004	0.472000003	NA	14.2418123	3	NA
1046	202001_073.3_070.0_10	ND1046	202001	NA	79	073.3 070.0	Ross	FALSE	chl-max @ 32 (water mixed btw 0 & 30) no 30m bottle	1/20/2020	10:43:47	1/20/2020 10:43	34.97942	-122.65947	11	NA	10	10	0		TRUE	FALSE	2	NA	NA	NA	NA	NA	NA		TRUE	NA	-81.17900085	12.99100018	32.97100067	24.82428932	6.028999805	0.349999994	2.059999943	0.400000006	0.100000001	0.395000011	0.128999993	NA	22.04456605	23.25044413	NA
1047	202001_073.3_080.0_10	ND1047	202001	NA	80	073.3 080.0	Ross	FALSE	chl-max at ~45, 50 is below fluor, but 0-20 pretty uniform	1/20/2020	16:24:00	1/20/2020 16:24	34.64067	-123.35943	11	NA	10	10	0		TRUE	TRUE	2	4	NA	NA	926	942	NA		TRUE	NA	-121.2089996	12.91399956	32.87829971	24.76762962	6.080999851	0.300000012	1.279999971	0	0	0.547999978	0.116999999	NA	27.29337042	65.69072122	NA
1048	202001_073.3_080.0_50	ND1048	202001	NA	80	073.3 080.0	Ross	FALSE	chl-max at ~45, 50 is below fluor, but 0-20 pretty uniform	1/20/2020	16:24:00	1/20/2020 16:24	34.64067	-123.35943	9	NA	49	50	-1		TRUE	TRUE	2	4	NA	NA	926	942	NA		TRUE	NA	-121.2089996	12.78800011	32.92509842	24.83062935	6.072999954	0.370000005	1.519999981	0.25	0.059999999	0.632000029	0.174999997	NA	27.29337042	65.69072122	NA
1049	202001_073.3_090.0_10	ND1049	202001	NA	81	073.3 090.0	Ross	FALSE	chl-max missed at 40m, 50 is just below	1/20/2020	21:59:48	1/20/2020 21:59	34.31028	-124.05777	11	NA	9	10	-1		TRUE	FALSE	2	NA	NA	NA	NA	NA	NA		TRUE	NA	-161.0359955	14.0539999	32.9754982	24.61313057	5.964000225	0.370000005	1.940000057	0.409999996	0	0.356999993	0.118000001	NA	19.57556088	53.54237314	NA
1050	202001_073.3_090.0_50	ND1050	202001	NA	81	073.3 090.0	Ross	FALSE	chl-max missed at 40m, 50 is just below	1/20/2020	21:59:48	1/20/2020 21:59	34.31028	-124.05777	9	NA	50	50	0		TRUE	FALSE	2	NA	NA	NA	NA	NA	NA		TRUE	NA	-161.0359955	13.09799957	32.82939911	24.69572067	6.013000011	0.400000006	2.150000095	0.889999986	0	0.34799999	0.159999996	NA	19.57556088	53.54237314	NA
1051	202001_070.0_090.0_10	ND1051	202001	NA	82	070.0 090.0	Ross	FALSE		1/21/2020	03:46:13	1/21/2020 3:46	34.87718	-124.4812	11	NA	10	10	0		TRUE	FALSE	2	NA	NA	NA	NA	NA	NA		TRUE	NA	-156.201004	13.26099968	32.84830093	24.67585945	6.045000076	0.340000004	1.720000029	0.150000006	0	0.400000006	0.138999999	NA	22.1980119	51.2352939	NA
1052	202001_070.0_090.0_50	ND1052	202001	NA	82	070.0 090.0	Ross	FALSE		1/21/2020	03:46:13	1/21/2020 3:46	34.87718	-124.4812	9	NA	49	50	-1		TRUE	FALSE	2	NA	NA	NA	NA	NA	NA		TRUE	NA	-156.201004	12.99800014	32.89139938	24.76346016	5.960000038	0.400000006	2.24000001	0.970000029	0	0.437000006	0.202000007	NA	22.1980119	51.2352939	NA
1053	202001_070.0_080.0_10	ND1053	202001	NA	83	070.0 080.0	Ross	FALSE	chl-max 0-35m, mixed	1/21/2020	09:34:34	1/21/2020 9:34	35.21423	-123.77503	11	NA	10	10	0		TRUE	FALSE	2	NA	NA	NA	NA	NA	NA		TRUE	NA	-116.0479965	13.18500042	33.04899979	24.84627914	6.072000027	0.330000013	2.279999971	0.370000005	0	0.934000015	0.194000006	NA	30.26049293	57.09876564	NA
1054	202001_070.0_070.0_10	ND1054	202001	NA	84	070.0 070.0	Ross	FALSE	chl-max 0-35m, mixed	1/21/2020	15:46:23	1/21/2020 15:46	35.55123	-123.07708	11	NA	10	10	0		TRUE	TRUE	1.8	4	NA	NA	836	851	NA		TRUE	NA	-76.36499786	13.06000042	33.04040146	24.86440086	6.02699995	0.349999994	2.410000086	0.769999981	0	0.723999977	0.082000002	NA	22.3050223	20.5624995	NA
1055	202001_070.0_055.0_10	ND1055	202001	NA	86	070.0 055.0	Ross	FALSE	chl-max mixed 0-22 mixed	1/22/2020	01:52:25	1/22/2020 1:52	36.05002	-122.00878	11	NA	10	10	0		TRUE	FALSE	2	NA	NA	NA	NA	NA	NA		TRUE	NA	-16.39500046	13.11200047	33.30789948	25.06117058	6.126999855	NA	NA	NA	NA	1.309999943	0.280999988	NA	17.08210185	NA	NA
1056	202001_066.7_055.0_10	ND1056	202001	NA	89	066.7 055.0	Ross	FALSE		1/22/2020	19:58:48	1/22/2020 19:58	36.62073	-122.41637	11	NA	10	10	0		TRUE	TRUE	2	4	NA	NA	1248	1309	NA		TRUE	NA	-32.27700043	12.72599983	33.35850143	25.17634964	6.059999943	NA	NA	NA	NA	1.496000051	0.319000006	NA	17.59387451	NA	NA
1057	202001_066.7_070.0_10	ND1057	202001	NA	91	066.7 070.0	Ross	FALSE	chl-max at 10m	1/23/2020	05:35:00	1/23/2020 5:35	36.11783	-123.48843	11	NA	10	10	0		TRUE	FALSE	2	NA	NA	NA	NA	NA	NA		TRUE	NA	-92.20899963	12.68299961	33.39049911	25.20952034	6.107999802	NA	NA	NA	NA	1.215000033	0.300000012	NA	13.67985962	NA	NA
1058	202001_066.7_080.0_10	ND1058	202001	NA	92	066.7 080.0	Ross	FALSE		1/23/2020	10:38:02	1/23/2020 10:38	35.78542	-124.1941	11	NA	10	10	0		TRUE	FALSE	2	NA	NA	NA	NA	NA	NA		TRUE	NA	-131.8619995	13.94099998	32.84540176	24.53591919	5.955999851	NA	NA	NA	NA	0.280999988	0.083999999	NA	50.46368909	NA	NA
1059	202001_066.7_080.0_50	ND1059	202001	NA	92	066.7 080.0	Ross	FALSE	chl-max @ 45, no duplicate glyte	1/23/2020	10:38:02	1/23/2020 10:38	35.78542	-124.1941	9	NA	50	50	0		TRUE	FALSE	2	NA	NA	NA	NA	NA	NA		TRUE	NA	-131.8619995	13.85999966	32.84579849	24.5551796	5.923999786	NA	NA	NA	NA	0.407999992	0.150000006	NA	50.46368909	NA	NA
1060	202001_066.7_090.0_10	ND1060	202001	NA	93	066.7 090.0	Ross	FALSE		1/23/2020	16:11:12	1/23/2020 16:11	35.45368	-124.90163	11	NA	10	10	0		TRUE	TRUE	2	4	NA	NA	915	930	NA		TRUE	NA	-171.6970062	14.23999977	33.00699997	24.59869957	5.895999908	NA	NA	NA	NA	0.238000005	0.07	NA	48.9046177	NA	NA
1061	202001_066.7_090.0_50	ND1061	202001	NA	93	066.7 090.0	Ross	FALSE	chl-max @ 65m - resumed duplicate glyte samples	1/23/2020	16:11:12	1/23/2020 16:11	35.45368	-124.90163	9	NA	50	50	0		TRUE	TRUE	2	4	NA	NA	915	943	NA		TRUE	NA	-171.6970062	14.10400009	32.99409866	24.61944008	5.863999844	NA	NA	NA	NA	0.347000003	0.136000007	NA	48.9046177	NA	NA
1062	202001_063.3_090.0_10	ND1062	202001	NA	94	063.3 090.0	Ross	FALSE		1/24/2020	01:55:58	1/24/2020 1:55	36.04488	-125.33708	11	NA	10	10	0		TRUE	FALSE	2	NA	NA	NA	NA	NA	NA		TRUE	NA	-161.8910065	14.30500031	32.87549973	24.48362923	5.90899992	NA	NA	NA	NA	0.202000007	0.064999998	NA	20.92261697	NA	NA
1063	202001_063.3_090.0_50	ND1063	202001	NA	94	063.3 090.0	Ross	FALSE		1/24/2020	01:55:58	1/24/2020 1:55	36.04488	-125.33708	9	NA	50	50	0		TRUE	FALSE	2	NA	NA	NA	NA	NA	NA		TRUE	NA	-161.8910065	13.64700031	32.82279968	24.5807991	5.927000046	NA	NA	NA	NA	0.374000013	0.143000007	NA	20.92261697	NA	NA
1064	202001_063.3_080.0_10	ND1064	202001	NA	95	063.3 080.0	Ross	FALSE	chl-max @ 40m - missed it	1/24/2020	06:55:18	1/24/2020 6:55	36.37498	-124.62468	11	NA	10	10	0		TRUE	FALSE	2	NA	NA	NA	NA	NA	NA		TRUE	NA	-122.1200027	13.7130003	32.77560043	24.52865028	6.019999981	NA	NA	NA	NA	0.287999988	0.059999999	NA	18.90056871	NA	NA
1065	202001_063.3_080.0_50	ND1065	202001	NA	95	063.3 080.0	Ross	FALSE	chl-max @ 40m - missed it	1/24/2020	06:55:18	1/24/2020 6:55	36.37498	-124.62468	9	NA	50	50	0		TRUE	FALSE	2	NA	NA	NA	NA	NA	NA		TRUE	NA	-122.1200027	12.40600014	32.79529953	24.80353928	6.066999912	NA	NA	NA	NA	0.402999997	0.200000003	NA	18.90056871	NA	NA
1066	202001_063.3_070.0_10	ND1066	202001	NA	96	063.3 070.0	Ross	FALSE		1/24/2020	12:16:30	1/24/2020 12:16	36.71238	-123.90793	11	NA	10	10	0		TRUE	FALSE	2	NA	NA	NA	NA	NA	NA		TRUE	NA	-82.07299805	12.83199978	33.28359985	25.09760094	6.156000137	NA	NA	NA	NA	0.949999988	0.215000004	NA	12.75788643	NA	NA
1067	202001_063.3_070.0_20	ND1067	202001	NA	96	063.3 070.0	Ross	FALSE		1/24/2020	12:16:30	1/24/2020 12:16	36.71238	-123.90793	10	NA	20	20	0		TRUE	FALSE	2	NA	NA	NA	NA	NA	NA		TRUE	NA	-82.07299805	12.69499969	33.34199905	25.17012024	6.025000095	NA	NA	NA	NA	0.981999993	0.308999985	NA	12.75788643	NA	NA
1068	202001_063.3_060.0_10	ND1068	202001	NA	97	063.3 060.0	Ross	FALSE		1/24/2020	17:51:25	1/24/2020 17:51	37.04173	-123.1966	11	NA	10	10	0		TRUE	TRUE	2	4	NA	NA	1054	1112	NA		TRUE	NA	-42.625	12.81000042	33.34830093	25.15203094	6.054999828	NA	NA	NA	NA	1.258999944	0.261999995	NA	25.27973247	NA	NA
1069	202001_063.3_060.0_20	ND1069	202001	NA	97	063.3 060.0	Ross	FALSE	chl-max 20-25m	1/24/2020	17:51:25	1/24/2020 17:51	37.04173	-123.1966	10	NA	20	20	0		TRUE	TRUE	2	4	NA	NA	1054	1112	NA		TRUE	NA	-42.625	12.7670002	33.3451004	25.15847969	6.034999847	NA	NA	NA	NA	1.264000058	0.319999993	NA	25.27973247	NA	NA
1070	202001_063.3_055.0_10	ND1070	202001	NA	98	063.3 055.0	Ross	FALSE		1/24/2020	21:26:57	1/24/2020 21:26	37.20998	-122.83407	11	NA	10	10	0		TRUE	FALSE	2	NA	NA	NA	NA	NA	NA		TRUE	NA	-22.55800056	12.61299992	33.4455986	25.26582909	6.052999973	NA	NA	NA	NA	1.368999958	0.293000013	NA	20.91661296	NA	NA
1071	202001_063.3_055.0_30	ND1071	202001	NA	98	063.3 055.0	Ross	FALSE	spare bottle askef ro at chl-max	1/24/2020	21:26:57	1/24/2020 21:26	37.20998	-122.83407	9	NA	29	30	-1		TRUE	FALSE	2	NA	NA	NA	NA	NA	NA		TRUE	NA	-22.55800056	12.23999977	33.44990158	25.34193039	5.833000183	NA	NA	NA	NA	1.741999984	0.569000006	NA	20.91661296	NA	NA
1072	202001_060.0_070.0_10	ND1072	202001	NA	102	060.0 070.0	Ross	FALSE		1/25/2020	14:28:20	1/25/2020 14:28	37.27973	-124.3289	11	NA	10	10	0		TRUE	FALSE	2	NA	NA	NA	NA	NA	NA		TRUE	NA	-83.55899811	13.10000038	32.81869888	24.68490028	6.123000145	NA	NA	NA	NA	0.317999989	0.202999994	NA	14.85317042	NA	NA
1073	202001_060.0_070.0_20	ND1073	202001	NA	102	060.0 070.0	Ross	FALSE	chl-max @ 20m	1/25/2020	14:28:20	1/25/2020 14:28	37.27973	-124.3289	10	NA	20	20	0		TRUE	FALSE	2	NA	NA	NA	NA	NA	NA		TRUE	NA	-83.55899811	12.91600037	32.82450104	24.72611046	6.113999844	NA	NA	NA	NA	0.497000009	0.156000003	NA	14.85317042	NA	NA
1074	202001_060.0_080.0_10	ND1074	202001	NA	103	060.0 080.0	Ross	FALSE		1/25/2020	20:19:24	1/25/2020 20:19	36.94568	-125.05362	11	NA	10	10	0		TRUE	TRUE	2	4	NA	NA	1325	1350	NA		TRUE	NA	-123.6080017	12.6079998	32.85240173	24.80706024	6.327000141	NA	NA	NA	NA	1.001999974	0.163000003	NA	14.96164494	NA	NA
1075	202001_060.0_090.0_10	ND1075	202001	NA	104	060.0 090.0	Ross	FALSE	chl-max 0-35m, mixed	1/26/2020	01:51:16	1/26/2020 1:51	36.61158	-125.76917	11	NA	10	10	0		TRUE	FALSE	2	NA	NA	NA	NA	NA	NA		TRUE	NA	-163.4140015	12.82999992	32.81650162	24.7361908	6.394000053	NA	NA	NA	NA	0.823000014	0.174999997	NA	12.33375202	NA	NA
1076	202007_093.4_026.4_10	ND1076	202007	NA	1	093.4 026.4	NA	FALSE	Only filtered 1.5L for R because it did the clogging thing	7/13/2020	18:22:06	7/13/2020 18:22	32.94483	-117.27777	2	1	8	10	-2	NA	TRUE	TRUE	2	1.5	NA	NA	1155	1230	NA	NA	TRUE	NA	-2.066999912	13.99600029	33.65660095	25.15126038	4.427999973	0.479999989	9.899999619	0.090000004	0.239999995	2.575000048	0.261000007	NA	10.10935881	NA	NA
1077	202007_093.3_050.0_10	ND1077	202007	NA	9	093.3 050.0	NA	FALSE	lines clogged flitered listed amount	7/14/2020	18:30:50	7/14/2020 18:30	32.18027	-118.88912	21	20	9	10	-1	NA	TRUE	TRUE	2	3	NA	NA	1245	1315	NA	NA	TRUE	NA	-94.7519989	18.97599983	33.6731987	24.01556015	5.84800005	0.059999999	0.319999993	0	0.090000004	1.83099997	0.432999998	NA	10.72577533	27.94444417	NA
1078	202007_093.3_050.0_30	ND1078	202007	NA	9	093.3 050.0	NA	FALSE	lines clogged flitered listed amount	7/14/2020	18:30:50	7/14/2020 18:30	32.18027	-118.88912	18	17	29	30	-1	NA	TRUE	TRUE	2	2	NA	NA	1245	1315	NA	NA	TRUE	NA	-94.7519989	13.10499954	33.55619812	25.25592041	5.118999958	0.540000021	4.849999905	1.440000057	0.090000004	2.861000061	0.754000008	NA	10.72577533	27.94444417	NA
1079	202007_093.3_090.0_10	ND1079	202007	NA	14	093.3 090.0	NA	FALSE		7/15/2020	19:01:07	7/15/2020 19:01	30.84653	-121.58972	21	20	10	10	0	NA	TRUE	TRUE	2	4	NA	NA	1310	1320	NA	NA	TRUE	NA	-254.4029999	19.36899948	33.45690155	23.75041008	5.383999825	0.25999999	1.409999967	0.07	0.129999995	0.098999999	0.022	NA	13.79600787	76.94964042	NA
1080	202007_093.3_090.0_30	ND1080	202007	NA	14	093.3 090.0	NA	FALSE		7/15/2020	19:01:07	7/15/2020 19:01	30.84653	-121.58972	15	14	-22	30	-52	NA	TRUE	TRUE	2	4	NA	NA	1310	1223	NA	NA	TRUE	NA	-254.4029999	13.1960001	33.40790176	25.12578011	5.492000103	0.439999998	3.599999905	1.389999986	0.059999999	0.40200001	0.266000003	NA	13.79600787	76.94964042	NA
1081	202007_090.0_120.0_10	ND1081	202007	NA	18	090.0 120.0	NA	TRUE		7/16/2020	17:49:53	7/16/2020 17:49	30.41752	-123.99732	21	20	9	10	-1	NA	TRUE	TRUE	2	4	NA	NA	1200	1215	NA	NA	TRUE	NA	-373.9679871	18.91500092	33.40629959	23.8270607	5.55700016	0.270000011	1.210000038	0.140000001	0.680000007	0.092	0.014	NA	18.20007667	74.53846196	NA
1082	202007_090.0_120.0_75	ND1082	202007	NA	18	090.0 120.0	NA	TRUE		7/16/2020	17:49:53	7/16/2020 17:49	30.41752	-123.99732	15	14	75	75	0	NA	TRUE	TRUE	2	4	NA	NA	1200	1217	NA	NA	TRUE	NA	-373.9679871	13.32699966	33.31949997	25.03079987	5.993999958	0.400000006	2.920000076	1.039999962	0.109999999	0.273000002	0.078000002	NA	18.20007667	74.53846196	NA
1083	202007_090.0_090.0_10	ND1083	202007	NA	21	090.0 090.0	Ross	TRUE					NA	NA	21	20	NA	10	NA	NA	TRUE	TRUE	2	4	NA	NA	645	655	NA	NA	TRUE	NA	NA	NA	NA	NA	NA	NA	NA	NA	NA	NA	NA	NA	NA	NA	NA
1084	202007_090.0_090.0_75	ND1084	202007	NA	21	090.0 090.0	Ross	TRUE					NA	NA	15	14	NA	75	NA	NA	TRUE	TRUE	2	4	NA	NA	645	657	NA	NA	TRUE	NA	NA	NA	NA	NA	NA	NA	NA	NA	NA	NA	NA	NA	NA	NA	NA
1085	202007_090.0_080.0_10	ND1085	202007	NA	22	090.0 080.0	NA	FALSE		7/17/2020	17:56:33	7/17/2020 17:56	31.75202	-121.31467	21	20	9	10	-1	NA	TRUE	TRUE	2	4	NA	NA	1157	1213	NA	NA	TRUE	NA	-208.5679932	17.57900047	33.33169937	24.09848976	5.625999928	0.25999999	1.159999967	0	0	0.138999999	0.028999999	NA	13.17503339	71.02469133	NA
1086	202007_090.0_080.0_75	ND1086	202007	NA	22	090.0 080.0	NA	FALSE		7/17/2020	17:56:33	7/17/2020 17:56	31.75202	-121.31467	15	14	74	75	-1	NA	TRUE	TRUE	2	4	NA	NA	1157	1212	NA	NA	TRUE	NA	-208.5679932	13.39400005	33.38159943	25.06545067	5.610000134	0.430000007	3.160000086	1.620000005	0	0.633000016	0.314999998	NA	13.17503339	71.02469133	NA
1087	202007_090.0_070.0_10	ND1087	202007	NA	23	090.0 070.0	Ross	TRUE		7/17/2020	23:40:18	7/17/2020 23:40	32.08548	-120.63818	22	21	8	10	-2	NA	TRUE	TRUE	2	4	NA	NA	1805	1823	NA	NA	TRUE	NA	-168.7230072	17.02599907	33.62329865	24.45358086	5.770999908	0.230000004	0.800000012	0	0.170000002	0.658999979	0.092	NA	11.48114415	37	NA
1088	202007_090.0_070.0_35	ND1088	202007	NA	23	090.0 070.0	Ross	TRUE		7/17/2020	23:40:18	7/17/2020 23:40	32.08548	-120.63818	18	17	33	35	-2	NA	TRUE	TRUE	2	4	NA	NA	1805	1820	NA	NA	TRUE	NA	-168.7230072	13.6960001	33.17250061	24.84038925	6.106999874	0.430000007	1.679999948	1	1.539999962	0.707000017	0.104000002	NA	11.48114415	37	NA
1089	202007_090.0_053.0_10	ND1089	202007	NA	25	090.0 053.0	Ross	TRUE	R lines clogged flitered listed amount	7/18/2020	10:27:02	7/18/2020 10:27	32.65182	-119.48167	21	20	9	10	-1	NA	TRUE	TRUE	2	3	NA	NA	440	510	NA	NA	TRUE	NA	-100.9710007	17.76199913	33.73180008	24.36083031	6.006999969	0.079999998	0.5	0	0	1.488999963	0.041000001	NA	11.27982617	21.95948826	NA
1090	202007_090.0_053.0_20	ND1090	202007	NA	25	090.0 053.0	Ross	TRUE	R lines clogged flitered listed amount	7/18/2020	10:27:02	7/18/2020 10:27	32.65182	-119.48167	19	18	19	20	-1	NA	TRUE	TRUE	2	2	NA	NA	440	510	NA	NA	TRUE	NA	-100.9710007	16.03700066	33.70190048	24.74320984	5.940999985	0.109999999	0.790000021	0	0	3.948999882	0.649999976	NA	11.27982617	21.95948826	NA
1091	202007_090.0_037.0_10	ND1091	202007	NA	27	090.0 037.0	NA	TRUE		7/18/2020	20:25:11	7/18/2020 20:25	33.18567	-118.3862	21	20	10	10	0	NA	TRUE	TRUE	2	4	NA	NA	1437	1502	NA	NA	TRUE	NA	-37.17200089	19.73800087	33.68249893	23.82751083	5.804999828	0.059999999	0.310000002	0	0	1.065000057	-0.011	NA	10.29751057	39.25925889	NA
1092	202007_090.0_037.0_40	ND1092	202007	NA	27	090.0 037.0	NA	TRUE		7/18/2020	20:25:11	7/18/2020 20:25	33.18567	-118.3862	17	16	40	40	0	NA	TRUE	TRUE	2	4	NA	NA	1437	1505	NA	NA	TRUE	NA	-37.17200089	13.41899967	33.47790146	25.13290024	5.632999897	0.469999999	2.109999895	1.080000043	0.189999998	2.088000059	0.693000019	NA	10.29751057	39.25925889	NA
1093	202007_086.7_035.0_10	ND1093	202007	NA	35	086.7 035.0	NA	FALSE	10M R clogged, 2L filtered	7/19/2020	16:32:13	7/19/2020 16:32	33.82317	-118.62728	20	22	10	10	0	NA	TRUE	TRUE	2	2	NA	NA	1030	1100	NA	NA	TRUE	NA	-11.28999996	15.63000011	33.5746994	24.73608971	5.96600008	0.239999995	3.410000086	0	0.050000001	2.191999912	0.469000012	NA	10.35898212	11.56249998	NA
1094	202007_086.7_035.0_20	ND1094	202007	NA	35	086.7 035.0	NA	FALSE		7/19/2020	16:32:13	7/19/2020 16:32	33.82317	-118.62728	19	18	20	20	0	NA	TRUE	TRUE	2	4	NA	NA	1030	1045	NA	NA	TRUE	NA	-11.28999996	12.83300018	33.53570175	25.29322052	4.864999771	0.75	5.75	6.400000095	0.319999993	0.584999979	0.368999988	NA	10.35898212	11.56249998	NA
1095	202007_086.7_100.0_10	ND1095	202007	NA	45	086.7 100.0	NA	FALSE		7/21/2020	15:15:36	7/21/2020 15:15	31.65603	-123.06933	22	20	9	10	-1	NA	TRUE	TRUE	2	4	NA	NA	918	1033	NA	NA	TRUE	NA	-270.45401	17.8560009	33.22050095	23.94655991	5.579999924	0.280000001	0.889999986	0	0	0.147	-0.011	NA	27.43703567	73.90909091	NA
1096	202007_086.7_100.0_70	ND1096	202007	NA	45	086.7 100.0	NA	FALSE		7/21/2020	15:15:36	7/21/2020 15:15	31.65603	-123.06933	15	14	69	70	-1	NA	TRUE	TRUE	2	4	NA	NA	918	1033	NA	NA	TRUE	NA	-270.45401	14.56999969	33.29850006	24.75787926	6.035999775	0.289999992	1.370000005	0	0	0.34799999	0.180000007	NA	27.43703567	73.90909091	NA
1097	202007_083.3_080.0_10	ND1097	202007	NA	50	083.3 080.0	NA	FALSE		7/22/2020	20:08:22	7/22/2020 20:08	32.91208	-122.12822	21	20	9	10	-1	NA	TRUE	TRUE	2	4	NA	NA	1409	1421	NA	NA	TRUE	NA	-162.8359985	16.72299957	33.05250168	24.08638	5.803999901	0.319999993	1.120000005	0.079999998	0.059999999	0.35800001	0.015	NA	11.26821262	33.0000003	NA
1098	202007_083.3_080.0_40	ND1098	202007	NA	50	083.3 080.0	NA	FALSE		7/22/2020	20:08:22	7/22/2020 20:08	32.91208	-122.12822	17	16	40	40	0	NA	TRUE	TRUE	2	4	NA	NA	1409	1424	NA	NA	TRUE	NA	-162.8359985	13.95199966	33.05590057	24.69799042	6.110000134	0.419999987	1.610000014	1.279999971	0.239999995	0.391000003	0.149000004	NA	11.26821262	33.0000003	NA
1099	202007_080.0_055.0_10	ND1099	202007	NA	55	080.0 055.0	NA	TRUE	chl-max at 10m. R clogged after 2L	7/23/2020	20:13:44	7/23/2020 20:13	34.31702	-120.80202	22	20	9	10	-1	NA	TRUE	TRUE	2	2	NA	NA	1420	1450	NA	NA	TRUE	NA	-18.53700066	14.86800003	33.67779922	24.98277092	5.855000019	0.409999996	4.489999771	1.120000005	0	8.204000473	0.414000005	NA	10.71209627	9.799999961	NA
1100	202007_080.0_070.0_10	ND1100	202007	NA	57	080.0 070.0	Ross	TRUE		7/24/2020	05:46:50	7/24/2020 5:46	33.81483	-121.84342	21	20	9	10	-1	NA	TRUE	TRUE	2	4	NA	NA	7	16	NA	NA	TRUE	NA	-78.41699982	16.10899925	33.28160095	24.40308952	5.920000076	0.360000014	1.159999967	1.200000048	0.180000007	0.363000005	0.092	NA	12.5414624	3	NA
1101	202007_080.0_070.0_50	ND1101	202007	NA	57	080.0 070.0	Ross	TRUE		7/24/2020	05:46:50	7/24/2020 5:46	33.81483	-121.84342	17	16	50	50	0	NA	TRUE	TRUE	2	4	NA	NA	7	20	NA	NA	TRUE	NA	-78.41699982	13.46199989	33.30759811	24.99304962	5.997000217	0.589999974	1.74000001	4.420000076	0.74000001	0.787	0.356999993	NA	12.5414624	3	NA
1102	202007_080.0_080.0_10	ND1102	202007	NA	58	080.0 080.0	Ross	TRUE		7/24/2020	11:34:26	7/24/2020 11:34	33.48227	-122.5328	21	20	10	10	0	NA	TRUE	TRUE	2	4	NA	NA	604	615	NA	NA	TRUE	NA	-118.2099991	15.28999996	33.17950058	24.50700951	6.054999828	0.370000005	1.960000038	0.99000001	0.200000003	0.432999998	0.130999997	NA	10.97238028	10.08064508	NA
1103	202007_080.0_080.0_30	ND1103	202007	NA	58	080.0 080.0	Ross	TRUE		7/24/2020	11:34:26	7/24/2020 11:34	33.48227	-122.5328	18	17	30	30	0	NA	TRUE	TRUE	2	4	NA	NA	604	617	NA	NA	TRUE	NA	-118.2099991	13.3380003	33.07870102	24.83980942	6.252999783	0.469999999	2.390000105	1.980000019	0.360000014	0.582000017	0.247999996	NA	10.97238028	10.08064508	NA
1104	202007_080.0_090.0_10	ND1104	202007	NA	59	080.0 090.0	NA	FALSE		7/24/2020	17:34:55	7/24/2020 17:34	33.14902	-123.22107	21	20	10	10	0	NA	TRUE	TRUE	2	4	NA	NA	1148	1202	NA	NA	TRUE	NA	-158.0930023	17.81900024	32.95999908	23.75601006	5.552000046	0.319999993	1.100000024	0	0	0.085000001	0.022	NA	15.29762209	157.7514787	NA
1105	202007_080.0_090.0_90	ND1105	202007	NA	59	080.0 090.0	NA	FALSE		7/24/2020	17:34:55	7/24/2020 17:34	33.14902	-123.22107	14	13	92	90	2	NA	TRUE	TRUE	2	4	NA	NA	1148	1202	NA	NA	TRUE	NA	-158.0930023	12.66499996	33.14229965	25.02470016	5.769000053	0.319999993	1.00999999	0	0	0.112999998	0.032000002	NA	15.29762209	157.7514787	NA
1106	202007_080.0_100.0_10	ND1106	202007	NA	60	080.0 100.0	Ross	TRUE		7/24/2020	23:28:44	7/24/2020 23:28	32.81713	-123.90772	21	20	9	10	-1	NA	TRUE	TRUE	2	4	NA	NA	1753	601	NA	NA	TRUE	NA	-197.9790039	18.10099983	33.14089966	23.8260498	5.534999847	0.300000012	1.200000048	0	0	NA	NA	NA	12.48010567	85.6	NA
1107	202007_080.0_100.0_87	ND1107	202007	NA	60	080.0 100.0	Ross	TRUE		7/24/2020	23:28:44	7/24/2020 23:28	32.81713	-123.90772	14	13	86	87	-1	NA	TRUE	TRUE	2	4	NA	NA	1753	603	NA	NA	TRUE	NA	-197.9790039	14.05799961	33.38380051	24.9321804	5.830999851	0.419999987	2.369999886	1.25	0.370000005	NA	NA	NA	12.48010567	85.6	NA
1108	202007_076.7_080.0_10	ND1108	202007	NA	63	076.7 080.0	NA	FALSE		7/25/2020	17:32:03	7/25/2020 17:32	34.05442	-122.94183	21	20	9	10	-1	NA	TRUE	TRUE	2	4	NA	NA	1126	1145	NA	NA	TRUE	NA	-130.7059937	16.37100029	33.58089828	24.57328987	5.854000092	0.370000005	1.710000038	2.329999924	0.25999999	0.428000003	0.108999997	NA	12.81596166	2	NA
1109	202007_076.7_080.0_30	ND1109	202007	NA	63	076.7 080.0	NA	FALSE		7/25/2020	17:32:03	7/25/2020 17:32	34.05442	-122.94183	18	17	29	30	-1	NA	TRUE	TRUE	2	4	NA	NA	1126	1145	NA	NA	TRUE	NA	-130.7059937	14.14799976	33.6487999	25.11469078	5.795000076	0.689999998	3.640000105	6.619999886	1.139999986	0.818000019	0.555000007	NA	12.81596166	2	NA
1110	202007_080.0_051.0_10	ND1110	202007	NA	69	080.0 051.0	NA	FALSE		7/26/2020	18:35:36	7/26/2020 18:35	34.45032	-120.52883	8	6	10	10	0	NA	TRUE	TRUE	2	4	NA	NA	1209	1239	NA	NA	TRUE	NA	-2.871000051	11.62199974	33.7118988	25.66032982	3.796000004	1.269999981	15.75	14.75	0.140000001	1.993000031	0.323000014	NA	12.52140332	1	NA
1111	202007_081.8_046.9_10	ND1111	202007	NA	71	081.8 046.9	Ross	TRUE	water shortage @ chlmax @10m	7/26/2020	23:11:19	7/26/2020 23:11	34.27543	-120.02523	23	NA	10	10	0	NA	TRUE	TRUE	0.75	2	NA	NA	1751	1821	NA	NA	TRUE	NA	-14.47000027	14.76599979	33.72230148	25.03903008	6.907000065	0.180000007	5.519999981	0	0	9.329000473	-0.055	NA	10.41891764	10.96432016	NA
1112	202010_093.4_026.4_10	ND1112	202010	NA	1	093.4 026.4	Ross	FALSE	shallow sccoos station surface only	10/11/2020	18:20:07	10/11/2020 18:20	32.94422	-117.27828	2	1	10	10	0	NA	TRUE	TRUE	2	3.75	NA	NA	1138	1208	NA	NA	TRUE	NA	-2.107000113	18.33099937	33.51330185	24.05435944	6.258999825	NA	NA	NA	NA	NA	NA	NA	10.11287269	4.448275961	NA
1113	202010_093.3_050.0_10	ND1113	202010	NA	9	093.3 050.0	NA	FALSE		10/12/2020	18:22:58	10/12/2020 18:22	32.17972	-118.89242	13	12	10	10	0	NA	TRUE	TRUE	2	5.8	NA	NA	1214	1244	NA	NA	TRUE	NA	-94.91300201	20.42900085	33.68659973	23.64948082	5.349999905	0.140000001	1.049999952	0.180000007	NA	0.263000011	0.103	NA	10.42925921	2	NA
1114	202010_093.3_050.0_30	ND1114	202010	NA	9	093.3 050.0	NA	FALSE		10/12/2020	18:22:58	10/12/2020 18:22	32.17972	-118.89242	11	10	29	30	-1	NA	TRUE	TRUE	1.7	3.25	NA	NA	1214	1244	NA	NA	TRUE	NA	-94.91300201	15.71100044	33.45569992	24.62791061	5.593999863	0.360000014	2.670000076	0.930000007	NA	1.019000053	0.541999996	NA	10.42925921	2	NA
1115	202010_093.3_090.0_10	ND1115	202010	NA	14	093.3 090.0	Ross	FALSE		10/13/2020	19:23:26	10/13/2020 19:23	30.84673	-121.59022	15	13	10	10	0	NA	TRUE	TRUE	1.7	4	NA	NA	1336	1350	NA	NA	TRUE	NA	-254.4190063	19.94300079	33.25139999	23.44556046	5.388000011	NA	NA	NA	NA	NA	NA	NA	14.17378184	87.07014382	NA
1116	202010_093.3_090.0_75	ND1116	202010	NA	14	093.3 090.0	Ross	FALSE		10/13/2020	19:23:26	10/13/2020 19:23	30.84673	-121.59022	10	9	75	75	0	NA	TRUE	TRUE	1.7	4.08	NA	NA	1336	1350	NA	NA	TRUE	NA	-254.4190063	13.07299995	32.90859985	24.76329041	6.18599987	NA	NA	NA	NA	NA	NA	NA	14.17378184	87.07014382	NA
1117	202010_090.0_120.0_10	ND1117	202010	NA	18	090.0 120.0	NA	TRUE		10/14/2020	17:38:47	10/14/2020 17:38	30.41667	-123.997	13	12	9	10	-1	NA	TRUE	TRUE	1.9	4	NA	NA	1135	1155	NA	NA	TRUE	NA	-368.0390015	20.95100021	33.31790161	23.22956085	5.202000141	0.300000012	1.230000019	0.079999998	NA	0.119999997	-0.004	NA	25.50538925	104.1741473	NA
1118	202010_090.0_120.0_87	ND1118	202010	NA	18	090.0 120.0	NA	TRUE		10/14/2020	17:38:47	10/14/2020 17:38	30.41667	-123.997	9	8	87	87	0	NA	TRUE	TRUE	2	4	NA	NA	1135	1154	NA	NA	TRUE	NA	-368.0390015	13.73999977	32.9516983	24.66363907	6.105999947	0.389999986	1.460000038	0.189999998	NA	0.263999999	0.088	NA	25.50538925	104.1741473	NA
1119	202010_090.0_090.0_10	ND1119	202010	NA	21	090.0 090.0	NA	TRUE		10/15/2020	12:21:01	10/15/2020 12:21	31.41848	-121.9906	13	12	10	10	0	NA	TRUE	TRUE	2	4	NA	NA	619	634	NA	NA	TRUE	NA	-248.5010071	20.01000023	33.24200058	23.4209404	5.296000004	0.280000001	1.070000052	0	NA	0.101000004	0.027000001	NA	20.20743721	63.82594945	NA
1120	202010_090.0_090.0_60	ND1120	202010	NA	21	090.0 090.0	NA	TRUE		10/15/2020	12:21:01	10/15/2020 12:21	31.41848	-121.9906	10	9	60	60	0	NA	TRUE	TRUE	2	4	NA	NA	621	640	NA	NA	TRUE	NA	-248.5010071	14.28800011	33.06940079	24.63983917	6.024000168	0.360000014	1.399999976	0.07	NA	0.495000005	0.321999997	NA	20.20743721	63.82594945	NA
1121	202010_090.0_080.0_10	ND1121	202010	NA	22	090.0 080.0	NA	FALSE		10/15/2020	18:08:53	10/15/2020 18:08	31.75118	-121.31577	13	12	10	10	0	NA	TRUE	TRUE	2	4	NA	NA	1203	1219	NA	NA	TRUE	NA	-208.6419983	19.84199905	33.11819839	23.37026024	5.31799984	0.289999992	1.059999943	0.100000001	NA	0.145999998	0.001	NA	24.46284681	81.78581974	NA
1122	202010_090.0_080.0_80	ND1122	202010	NA	22	090.0 080.0	NA	FALSE		10/15/2020	18:08:53	10/15/2020 18:08	31.75118	-121.31577	9	8	79	80	-1	NA	TRUE	TRUE	2	4	NA	NA	1205	1219	NA	NA	TRUE	NA	-208.6419983	12.96500015	33.09980011	24.93291092	5.90899992	0.430000007	2.430000067	0.720000029	NA	0.587000012	0.144999996	NA	24.46284681	81.78581974	NA
1123	202010_090.0_070.0_10	ND1123	202010	NA	23	090.0 070.0	NA	TRUE	11 and 14 did close, took from 13 + 10, labels say 11 and 14	10/15/2020	23:52:52	10/15/2020 23:52	32.0844	-120.63908	13	13	10	10	0	NA	TRUE	TRUE	1	3.75	NA	NA	558	618	NA	NA	TRUE	NA	-168.7949982	17.37299919	33.33459854	24.14987946	5.866000175	0.230000004	1.360000014	0.189999998	NA	0.707000017	0.039999999	NA	10.34004268	16.09022566	NA
1124	202010_090.0_070.0_30	ND1124	202010	NA	23	090.0 070.0	NA	TRUE	11 and 14 did close, took from 13 + 10, labels say 11 and 14	10/15/2020	23:52:52	10/15/2020 23:52	32.0844	-120.63908	10	10	29	30	-1	NA	TRUE	TRUE	1.4	4	NA	NA	558	618	NA	NA	TRUE	NA	-168.7949982	13.71899986	33.3307991	24.95770073	5.151000023	0.730000019	5.46999979	6.449999809	NA	0.583999991	0.104999997	NA	10.34004268	16.09022566	NA
1125	202010_090.0_053.0_10	ND1125	202010	NA	25	090.0 053.0	NA	TRUE		10/16/2020	10:33:18	10/16/2020 10:33	32.65157	-119.48247	13	12	10	10	0	NA	TRUE	TRUE	2	4	NA	NA	430	450	NA	NA	TRUE	NA	-101.0139999	19.32600021	33.58269882	23.85741997	5.477000237	0.140000001	1.330000043	0	NA	0.317000002	0.108999997	NA	10.60628463	28.82931944	NA
1126	202010_090.0_053.0_28	ND1126	202010	NA	25	090.0 053.0	NA	TRUE		10/16/2020	10:33:18	10/16/2020 10:33	32.65157	-119.48247	11	10	28	28	0	NA	TRUE	TRUE	2	4	NA	NA	430	450	NA	NA	TRUE	NA	-101.0139999	15.45699978	33.15309906	24.45120049	5.859000206	0.389999986	2.069999933	0.639999986	NA	0.652999997	0.280999988	NA	10.60628463	28.82931944	NA
1127	202010_090.0_037.0_10	ND1127	202010	NA	27	090.0 037.0	NA	TRUE		10/16/2020	20:00:01	10/16/2020 20:00	33.18522	-118.38637	15	13	10	10	0	NA	TRUE	TRUE	2	4	NA	NA	1404	1426	NA	NA	TRUE	NA	-37.19300079	21.79100037	33.69469833	23.28684998	5.401000023	0.079999998	0.939999998	0.079999998	NA	0.467999995	-0.029999999	NA	10.22664416	41.61073831	NA
1128	202010_090.0_037.0_40	ND1128	202010	NA	27	090.0 037.0	NA	TRUE		10/16/2020	20:00:01	10/16/2020 20:00	33.18522	-118.38637	11	10	40	40	0	NA	TRUE	TRUE	2	4	NA	NA	1404	1422	NA	NA	TRUE	NA	-37.19300079	14.56299973	33.4408989	24.86727905	5.546000004	0.400000006	3	0.519999981	NA	1.450999975	0.503000021	NA	10.22664416	41.61073831	NA
1129	202010_086.7_040.0_0	ND1129	202010	NA	36	086.7 040.0	NA	FALSE	SM Basin 24 is 0m NO R surface sample	10/17/2020	18:45:03	10/17/2020 18:45	33.6576	-118.97513	24	NA	-2	0	-2	NA	TRUE	FALSE	2	NA	NA	NA	NA	NA	NA	NA	FALSE	NA	-31.28700066	21.55400085	33.69820023	23.35392952	5.316999912	0.109999999	0.930000007	0	NA	0.312000006	0.057999998	NA	10.25900038	24.96000004	NA
1130	202010_086.7_040.0_30	ND1130	202010	NA	36	086.7 040.0	NA	FALSE		10/17/2020	18:45:03	10/17/2020 18:45	33.6576	-118.97513	21	NA	30	30	0	NA	TRUE	TRUE	1	4	NA	NA	1325	1340	NA	NA	TRUE	NA	-31.28700066	14.5369997	33.4333992	24.86639023	5.458000183	0.469999999	3.549999952	1.629999995	NA	0.783999979	0.662	NA	10.25900038	24.96000004	NA
1131	202010_086.7_080.0_10	ND1131	202010	NA	42	086.7 080.0	NA	FALSE		10/18/2020	21:22:58	10/18/2020 21:22	32.32302	-121.71562	15	14,13	10	10	0	NA	TRUE	TRUE	2	4	NA	NA	1525	1540	NA	NA	TRUE	NA	-190.7700043	20.14500046	33.29309845	23.42457962	5.327000141	0.270000011	1	0.129999995	NA	0.094999999	0.025	NA	14.46557265	76.14473715	NA
1132	202010_086.7_080.0_87	ND1132	202010	NA	42	086.7 080.0	NA	FALSE		10/18/2020	21:22:58	10/18/2020 21:22	32.32302	-121.71562	9	8	87	87	0	NA	TRUE	TRUE	2	4	NA	NA	1525	1544	NA	NA	TRUE	NA	-190.7700043	12.73600006	33.10820007	24.98446083	5.809000015	0.49000001	2.779999971	1.659999967	NA	0.316000015	0.245000005	NA	14.46557265	76.14473715	NA
1133	202010_083.3_110.0_10	ND1133	202010	NA	46	083.3 110.0	NA	FALSE		10/19/2020	18:51:37	10/19/2020 18:51	31.9109	-124.16943	14	12,13	10	10	0	NA	TRUE	TRUE	2	4	NA	NA	1250	1310	NA	NA	TRUE	NA	-282.4349976	20.08399963	33.02909851	23.23938942	5.31799984	0.310000002	1.080000043	0	NA	0.162	-0.007	NA	13.60831383	90.35917323	NA
1134	202010_083.3_110.0_87	ND1134	202010	NA	46	083.3 110.0	NA	FALSE		10/19/2020	18:51:37	10/19/2020 18:51	31.9109	-124.16943	9	8	87	87	0	NA	TRUE	TRUE	2	4	NA	NA	1248	1310	NA	NA	TRUE	NA	-282.4349976	13.57499981	33.16880035	24.86495972	5.952000141	0.360000014	1.870000005	0	NA	0.365999997	0.107000001	NA	13.60831383	90.35917323	NA
1135	202010_080.0_100.0_10	ND1135	202010	NA	47	080.0 100.0	NA	TRUE		10/20/2020	02:24:15	10/20/2020 2:24	32.81727	-123.90567	13	12	10	10	0	NA	TRUE	TRUE	2	4	NA	NA	2015	<25 min	NA	NA	TRUE	NA	-197.8860016	19.68499947	32.73180008	23.11623955	5.361000061	0.330000013	1.220000029	0	NA	0.215000004	-0.02	NA	25.4865848	100.6170886	NA
1136	202010_080.0_100.0_87	ND1136	202010	NA	47	080.0 100.0	NA	TRUE		10/20/2020	02:24:15	10/20/2020 2:24	32.81727	-123.90567	9	8	86	87	-1	NA	TRUE	TRUE	2	4	NA	NA	2015	<25 min	NA	NA	TRUE	NA	-197.8860016	14.22399998	33.22499847	24.7750206	6.022999763	0.319999993	1.870000005	0	NA	0.402999997	0.115999997	NA	25.4865848	100.6170886	NA
1137	202010_080.0_080.0_10	ND1137	202010	NA	49	080.0 080.0	NA	TRUE		10/20/2020	22:15:51	10/20/2020 22:15	33.48323	-122.53193	13	12	10	10	0	NA	TRUE	TRUE	2	4	NA	NA	2005	2023	NA	NA	TRUE	NA	-118.1429977	17.99099922	32.99779892	23.74327087	5.610000134	0.289999992	1.190000057	0	NA	0.178000003	0.068000004	NA	10.72419471	37.05000002	NA
1138	202010_080.0_080.0_50	ND1138	202010	NA	49	080.0 080.0	NA	TRUE		10/20/2020	22:15:51	10/20/2020 22:15	33.48323	-122.53193	10	9	49	50	-1	NA	TRUE	TRUE	2	4	NA	NA	2005	2026	NA	NA	TRUE	NA	-118.1429977	11.97799969	32.6996994	24.81003952	6.146999836	0.540000021	2.339999914	1.629999995	NA	0.404000014	0.287	NA	10.72419471	37.05000002	NA
1139	202010_080.0_070.0_10	ND1139	202010	NA	50	080.0 070.0	NA	TRUE		10/21/2020	04:02:52	10/21/2020 4:02	33.81682	-121.84343	14	13	10	10	0	NA	TRUE	TRUE	2	4	NA	NA	1406	1426	NA	NA	TRUE	NA	-78.35600281	19.12199974	33.42309952	23.78750038	5.410999775	0.25	1.00999999	0	NA	0.243000001	0.064999998	NA	16.35346583	25.42005412	NA
1140	202010_080.0_070.0_40	ND1140	202010	NA	50	080.0 070.0	NA	TRUE		10/21/2020	04:02:52	10/21/2020 4:02	33.81682	-121.84343	11	10	40	40	0	NA	TRUE	TRUE	2	4	NA	NA	1410	1426	NA	NA	TRUE	NA	-78.35600281	13.42700005	33.1908989	24.90928078	5.475999832	0.610000014	3.910000086	3.690000057	NA	0.726000011	0.345999986	NA	16.35346583	25.42005412	NA
1141	202010_080.0_055.0_10	ND1141	202010	NA	52	080.0 055.0	NA	TRUE	shared btl 15 w/ lter, 10m D frm btl 14	10/21/2020	05:51:17	10/21/2020 5:51	34.31567	-120.80193	15	14	10	10	0	NA	TRUE	TRUE	2	3.9	NA	NA	2357	< 30 min	NA	NA	TRUE	NA	-18.57699966	17.49500084	33.39649963	24.16819	5.717999935	0.209999993	1.690000057	0	NA	0.76700002	0.243000001	NA	17.09910615	35.38226284	NA
1142	202010_080.0_055.0_30	ND1142	202010	NA	52	080.0 055.0	NA	TRUE		10/21/2020	05:51:17	10/21/2020 5:51	34.31567	-120.80193	11	10	30	30	0	NA	TRUE	TRUE	1.7	3.9	NA	NA	2357	< 30 min	NA	NA	TRUE	NA	-18.57699966	16.73500061	33.5019989	24.42999077	5.584000111	0.300000012	3.190000057	0.119999997	NA	2.118999958	0.699999988	NA	17.09910615	35.38226284	NA
1143	202010_076.7_051.0_10	ND1143	202010	NA	56	076.7 051.0	NA	FALSE		10/21/2020	17:18:12	10/21/2020 17:18	35.02223	-120.91707	11	9,10	10	10	0	NA	TRUE	TRUE	2	4	NA	NA	1055	1114	NA	NA	TRUE	NA	-15.00300026	17.09900093	33.32049942	24.20399094	5.815999985	0.219999999	1.519999981	0.209999993	NA	1.667999983	0.32100001	NA	10.69818027	22.77591962	NA
1144	202010_076.7_051.0_20	ND1144	202010	NA	56	076.7 051.0	NA	FALSE		10/21/2020	17:18:12	10/21/2020 17:18	35.02223	-120.91707	8	7	20	20	0	NA	TRUE	TRUE	2	2.6	NA	NA	1055	1120	NA	NA	TRUE	NA	-15.00300026	15.86699963	33.32339859	24.49044991	6.072000027	0.230000004	2.549999952	0.170000002	NA	2.592999935	0.629000008	NA	10.69818027	22.77591962	NA
1145	202010_076.7_055.0_10	ND1145	202010	NA	57	076.7 055.0	NA	FALSE		10/21/2020	20:06:22	10/21/2020 20:06	34.88847	-121.19897	14	12,13	10	10	0	NA	TRUE	TRUE	2	4	NA	NA	1410	NA	NA	NA	TRUE	NA	-31.02099991	16.75200081	33.27909851	24.25345993	5.627999783	0.270000011	1.450000048	0.200000003	NA	0.620000005	0.226999998	NA	10.46633016	20.62686557	NA
1146	202010_076.7_055.0_20	ND1146	202010	NA	57	076.7 055.0	NA	FALSE	10 did not fire, shared 11	10/21/2020	20:06:22	10/21/2020 20:06	34.88847	-121.19897	11	NA	20	20	0	NA	TRUE	TRUE	1.6	4	NA	NA	1410	1427	NA	NA	TRUE	NA	-31.02099991	14.26000023	33.11999893	24.68234062	5.879000187	0.409999996	2.460000038	0.930000007	NA	0.846000016	0.492000014	NA	10.46633016	20.62686557	NA
1147	202010_083.3_080.0_10	ND1147	202010	NA	61	083.3 080.0	NA	FALSE	btl13 = LTER	10/22/2020	20:28:26	10/22/2020 20:28	32.91243	-122.1286	14	12,13	10	10	0	NA	TRUE	TRUE	2	4	NA	NA	NA	NA	NA	NA	TRUE	NA	-162.8419952	18.81500053	33.35419846	23.81229973	5.423999786	0.239999995	1.929999948	0.079999998	NA	0.252999991	0.085000001	NA	25.45385606	45.95180688	NA
1148	202010_083.3_080.0_62	ND1148	202010	NA	61	083.3 080.0	NA	FALSE	D 62m filter leaks around leur. Probably lost some vol, did not record time	10/22/2020	20:28:26	10/22/2020 20:28	32.91243	-122.1286	10	9	62	62	0	NA	TRUE	TRUE	1.8	4	NA	NA	NA	1448	NA	NA	TRUE	NA	-162.8419952	11.07800007	32.55189896	24.85898972	6.236999989	0.589999974	3.660000086	1.720000029	NA	0.419	0.266000003	NA	25.45385606	45.95180688	NA
1149	202010_081.8_046.9_10	ND1149	202010	NA	66	081.8 046.9	NA	TRUE		10/23/2020	19:12:34	10/23/2020 19:12	34.27498	-120.02573	23	NA	10	10	0	NA	TRUE	TRUE	0.9	2	NA	NA	1347	1355	NA	NA	TRUE	NA	-14.50500011	16.31500053	33.52280045	24.54141998	5.580999851	0.219999999	3.089999914	0.159999996	NA	2.068000078	0.504999995	NA	10.69930242	20.3950104	NA
1150	202010_081.8_046.9_20	ND1150	202010	NA	66	081.8 046.9	NA	TRUE		10/23/2020	19:12:34	10/23/2020 19:12	34.27498	-120.02573	22	NA	20	20	0	NA	TRUE	TRUE	0.8	4	NA	NA	1347	1414	NA	NA	TRUE	NA	-14.50500011	14.94499969	33.49710083	24.82741928	4.921999931	0.49000001	4.559999943	0.810000002	NA	1.302000046	0.286000013	NA	10.69930242	20.3950104	NA
1151	201402_093.3_030.0_39_S	ND1151	201402	50	5	093.3 030.0	Prodo	FALSE		1/29/2014	18:30	1/29/2014 18:30	32.84617	-117.533	16	16	40	39	-1		TRUE	TRUE	1.04	1.356	330	not enough water but filter has some color	1311	1317			NA		-15.35599995	14.90600014	33.49100113	24.83243942	5.84100008	0.379999995	2.99000001	0	0.180000007	0.637000024	0.215000004	3	14.92586538	44.34782618	383.6000061
1152	201402_093.3_030.0_10_S	ND1152	201402	50	5	093.3 030.0	Prodo	FALSE		1/29/2014	18:30	1/29/2014 18:30	32.84617	-117.533	21	20	10	10	0		TRUE	TRUE	1.04	2.14	330		1311	1321			NA		-15.35599995	16.11100006	33.58269882	24.63398933	5.811999798	0.340000004	2.089999914	0.200000003	NA	0.286000013	0.059	3	14.92586538	44.34782618	383.6000061
1153	201402_093.3_060.0_36_S	ND1153	201402	125	11	093.3 060.0	Prodo	FALSE		1/30/2014	18:39	1/30/2014 18:39	31.8445	-119.58017	18	17	36	36	0		TRUE	TRUE	1.04	6.35	330		1237	1306			NA		-135.2709961	14.67099953	33.31079865	24.74369049	5.777999878	0.360000014	2.529999971	0.200000003	0.090000004	0.634000003	0.35800001	3	26.13158017	48.63636377	120.6999969
1154	201402_093.3_060.0_11_S	ND1154	201402	125	11	093.3 060.0	Prodo	FALSE		1/30/2014	18:39	1/30/2014 18:39	31.8445	-119.58017	23	22	11	11	0		TRUE	TRUE	1.04	6.194	330		1237	1302			NA		-135.2709961	14.96500015	33.24649811	24.62940025	5.828000069	0.340000004	2.569999933	0	0.170000002	0.252000004	0.075000003	3	26.13158017	48.63636377	120.6999969
1155	201402_093.3_100.0_63_S	ND1155	201402	173	15	093.3 100.0	Prodo	FALSE		1/31/2014	18:51	1/31/2014 18:51	30.51267	-122.26117	17	16	63	63	0		TRUE	TRUE	1.04	5.832	330		1258	1323			NA		-294.4330139	14.98600006	33.26520157	24.64262962	5.710000038	0.300000012	2.609999895	0	0.059999999	0.298999995	0.149000004	3	41.58335487	93.99999911	145.8999939
1156	201402_093.3_100.0_10_S	ND1156	201402	173	15	093.3 100.0	Prodo	FALSE		1/31/2014	18:51	1/31/2014 18:51	30.51267	-122.26117	23	23	10	10	0		TRUE	TRUE	1.04	6.245	330	Not enough water so sampled from Bot 24 0m and Bot 23 10m; mixlayer	1258	1325			NA		-294.4330139	15.46899986	33.28160095	24.54623985	5.732999802	0.319999993	2.420000076	0.100000001	0.200000003	0.196999997	0.059999999	3	41.58335487	93.99999911	145.8999939
1157	201402_090.0_120.0_75_S	ND1157	201402	205	18	090.0 120.0	Ros	TRUE		2/1/2014	13:16	2/1/2014 13:16	30.4175	-124.00067	15	14	75	75	0		TRUE	TRUE	2.2	6.41	330		631	0655			NA		-368.1740112	15.54300022	33.3266983	24.56900024	5.678999901	0.289999992	2.019999981	0	0.039999999	0.277999997	0.141000003	3	57.24922262	92.47368447	NA
1158	201402_090.0_120.0_10_S	ND1158	201402	205	18	090.0 120.0	Ros	TRUE		2/1/2014	13:16	2/1/2014 13:16	30.4175	-124.00067	21	20	11	10	-1		TRUE	TRUE	2.2	5.38	330		631	0651			NA	LOST - LEAK	-368.1740112	16.21199989	33.41049957	24.47874069	5.617000103	0.289999992	1.850000024	0	0.119999997	0.157000005	0.050000001	3	57.24922262	92.47368447	NA
1159	201402_090.0_090.0_40_S	ND1159	201402	242	21	090.0 090.0	Ros	TRUE		2/2/2014	8:57	2/2/2014 8:57	31.4145	-121.99232	17	16	40	40	0		TRUE	TRUE	1.04	5.201	330		203	0227			NA		-248.6999969	13.48600006	33.05360031	24.79121017	6.040999889	0.379999995	3.059999943	0.200000003	0.059999999	0.778999984	0.319000006	3	31.36429702	46.15384615	NA
1160	201402_090.0_090.0_10_S	ND1160	201402	242	21	090.0 090.0	Ros	TRUE		2/2/2014	8:57	2/2/2014 8:57	31.4145	-121.99232	21	20	10	10	0		TRUE	TRUE	1.04	4.927	330		203	0227			NA		-248.6999969	14.30700016	33.12870026	24.67860031	5.989999771	0.349999994	2.74000001	0	0.029999999	0.479000002	0.101999998	3	31.36429702	46.15384615	NA
1161	201402_090.0_070.0_70_S	ND1161	201402	268	23	090.0 070.0	Ros	TRUE		2/2/2014	22:02	2/2/2014 22:02	32.08282	-120.63658	14	13	70	70	0		TRUE	TRUE	1.04	6.1	330		1618	1643			NA		-168.7350006	14.26200008	33.26160049	24.79425049	5.729000092	0.400000006	2.859999895	0.75999999	0.059999999	0.326999992	0.175999999	3	49.7215082	71.50000005	NA
1162	201402_090.0_070.0_10_S	ND1162	201402	268	23	090.0 070.0	Ros	TRUE		2/2/2014	22:02	2/2/2014 22:02	32.08282	-120.63658	21	20	10	10	0		TRUE	TRUE	1.04	6	330		1618	1646			NA		-168.7350006	15.15499973	33.37860107	24.68984985	5.78399992	0.360000014	2.329999924	0	0.02	0.347000003	0.112000003	3	49.7215082	71.50000005	NA
1163	201402_090.0_053.0_30_S	ND1163	201402	298	25	090.0 053.0	Ros	TRUE		2/3/2014	10:00	2/3/2014 10:00	32.65117	-119.48417	18	17	30	30	0		TRUE	TRUE	1.04	4.298	330		326	0344			NA		-101.0999985	14.2159996	33.35480118	24.87339973	5.81400013	0.430000007	2.779999971	0.899999976	0.109999999	0.620999992	0.185000002	3	21.75534032	31.25000019	NA
1164	201402_090.0_053.0_10_S	ND1164	201402	298	25	090.0 053.0	Ros	TRUE		2/3/2014	10:00	2/3/2014 10:00	32.65117	-119.48417	21	20	10	10	0		TRUE	TRUE	1.04	4.125	330		326	0344			NA		-101.0999985	14.46000004	33.2901001	24.7709198	5.896999836	0.370000005	2.369999886	0.100000001	0.050000001	0.465999991	0.122000001	3	21.75534032	31.25000019	NA
1165	201402_090.0_037.0_30_S	ND1165	201402	315	26	090.0 037.0	Ros	TRUE		2/4/2014	2:02	2/4/2014 2:02	33.18017	-118.39332	18	17	30	30	0		TRUE	TRUE	1.04	4.19	330		2004	2021			NA		-37.64799881	14.02000046	33.44309998	24.98241997	5.748000145	0.479999989	3.309999943	1.399999976	0.02	1.488999963	0.425999999	3	13.23998202	27.42857154	NA
1166	201402_090.0_037.0_10_S	ND1166	201402	315	26	090.0 037.0	Ros	TRUE		2/4/2014	2:02	2/4/2014 2:02	33.18017	-118.39332	21	20	10	10	0		TRUE	TRUE	1.04	4.194	330		2004	2023			NA		-37.64799881	15.54399967	33.53070068	24.72135925	5.822000027	0.340000004	2.539999962	0	0.01	0.361999989	0.097000003	3	13.23998202	27.42857154	NA
1167	201402_086.7_033.0_22_S	ND1167	201402	375	31	086.7 033.0	Prodo	FALSE		2/4/2014	19:21	2/4/2014 19:21	33.8895	-118.4925	5	4	22	22	0		TRUE	TRUE	1.04	3.964	330		1250	1300	estimated	estimated	NA		-3.483999968	14.61900043	33.49489975	24.89588928	5.624000072	0.5	4.590000153	1.799999952	0.620000005	1.332999945	0.416999996	3	24.15273869	2	757
1168	201402_086.7_033.0_10_S	ND1168	201402	375	31	086.7 033.0	Prodo	FALSE		2/4/2014	19:21	2/4/2014 19:21	33.8895	-118.4925	8	7	10	10	0		TRUE	TRUE	1.04	3.278	330		1250	1300	estimated	estimated	NA		-3.483999968	14.65200043	33.49570084	24.88870049	5.660999775	0.479999989	4.460000038	1.799999952	0.50999999	1.460999966	0.426999986	3	24.15273869	2	757
1169	201404_093.3_045.0_12_S	ND1169	201404	78	8	093.3 045.0	Prodo	FALSE		4/2/2014	17:47	4/2/2014 17:47	32.3463	-118.55002	23	21	12	12	0		TRUE	TRUE	1.04	6.38	330		1209	1230			NA		-74.87200165	15.8920002	33.55070114	24.65906906	5.734000206	0.330000013	2.730000019	0.100000001	0.25	0.360000014	0.054000001	3	21.21070951	39.14473688	359.6000061
1170	201404_093.3_045.0_27_S	ND1170	201404	78	8	093.3 045.0	Prodo	FALSE		4/2/2014	17:47	4/2/2014 17:47	32.3463	-118.55002	19	18	28	27	-1		TRUE	TRUE	1.04	6.39	330		1209	1231			NA		-74.87200165	15.71000004	33.55049896	24.70085907	5.747000217	0.330000013	2.829999924	0	0.340000004	0.449000001	0.079999998	3	21.21070951	39.14473688	359.6000061
1171	201404_093.3_080.0_10_S	ND1171	201404	142	13	093.3 080.0	Prodo	FALSE		4/3/2014	20:52	4/3/2014 20:52	31.18483	-120.9177	23	23	10	10	0		TRUE	TRUE	2.2	6.38	330	Not enough water so sampled from Bot 24 0m and Bot 23 10m; mixlayer	1404	1428			NA		-214.3159943	15.55700016	33.10219955	24.3887291	5.835999966	0.340000004	2.869999886	0	0.150000006	0.119999997	0.02	3	25.21781751	74.86363633	69.09999847
1172	201404_093.3_080.0_63_S	ND1172	201404	142	13	093.3 080.0	Prodo	FALSE		4/3/2014	20:52	4/3/2014 20:52	31.18483	-120.9177	17	16	64	63	-1		TRUE	TRUE	1.04	6.35	330		1404	1429			NA		-214.3159943	14.86800003	33.28150177	24.68069077	5.742000103	0.340000004	2.660000086	0	0.079999998	0.587000012	0.275000006	3	25.21781751	74.86363633	69.09999847
1173	201404_093.3_110.0_16_S	ND1173	201404	181	16	093.3 110.0	Prodo	FALSE		4/4/2014	16:36	4/4/2014 16:36	30.17322	-122.91903	22	21	16	16	0		TRUE	TRUE	2.2	6.24	330		1009	1034			NA		-334.1440125	16.60400009	33.36909866	24.35730934	5.640999794	0.310000002	2.480000019	0	0.409999996	0.079999998	0.013	3	40.1458725	96.26086974	195.6999969
1174	201404_093.3_110.0_107_S	ND1174	201404	181	16	093.3 110.0	Prodo	FALSE		4/4/2014	16:36	4/4/2014 16:36	30.17322	-122.91903	14	13	107	107	0		TRUE	TRUE	2.2	6.41	330		1009	1034			NA		-334.1440125	13.05500031	33.2458992	25.02969933	5.671000004	0.50999999	3.779999971	2.299999952	0.039999999	0.279000014	0.201000005	3	40.1458725	96.26086974	195.6999969
1175	201404_090.0_120.0_10_S	ND1175	201404	201	18	090.0 120.0	Ros	TRUE		4/5/2014	3:55	4/5/2014 3:55	30.42303	-123.99558	22	21	10	10	0		TRUE	TRUE	2.2	6.41	330		2124	2148			NA		-367.7749939	17.00499916	33.52330017	24.38166046	5.586999893	0.289999992	2.309999943	0.100000001	0.07	0.075000003	0.005	3	41.3409297	113.0769233	NA
1176	201404_090.0_120.0_112_S	ND1176	201404	201	18	090.0 120.0	Ros	TRUE	Bottle top ajar	4/5/2014	3:55	4/5/2014 3:55	30.42303	-123.99558	13	12	112	112	0	Bottle top ajar; not full; possibly tripped at surface	TRUE	TRUE	1.04	6.37	330	Bottle 13 ran out of water; collected rest from Bottle 12; need to look at CalCOFI data to see if salts values are OK	2124	2144			NA		-367.7749939	14.05099964	33.5367012	25.05318069	5.561999798	0.379999995	3.410000086	0.899999976	0.119999997	0.270000011	0.101000004	3	41.3409297	113.0769233	NA
1177	201404_090.0_090.0_10_S	ND1177	201404	239	21	090.0 090.0	Ros	TRUE		4/6/2014	0:06	4/6/2014 0:06	31.42703	-121.97902	21	20	10	10	0		TRUE	TRUE	2.2	6.01	330		1732	1600			NA		-247.727005	15.50500011	33.13600159	24.42624092	5.856999874	0.349999994	2.99000001	0.100000001	0.029999999	0.136999995	0.017999999	3	27.20720663	58.85714299	NA
1178	201404_090.0_090.0_62_S	ND1178	201404	239	21	090.0 090.0	Ros	TRUE		4/6/2014	0:06	4/6/2014 0:06	31.42703	-121.97902	16	15	62	62	0		TRUE	TRUE	1.04	6.3	330		1732	1756			NA		-247.727005	13.40999985	33.0632019	24.81514931	5.793000221	0.479999989	3.519999981	1.399999976	0.090000004	0.72299999	0.402999997	3	27.20720663	58.85714299	NA
1179	201404_090.0_070.0_10_S	ND1179	201404	250	22	090.0 070.0	Ros	TRUE		4/6/2014	12:16	4/6/2014 12:16	32.08833	-120.63653	21	20	10	10	0		TRUE	TRUE	2.2	6.38	330		626	0651			NA		-168.5630035	15.02900028	33.23300171	24.60507965	5.876999855	0.349999994	2.940000057	0.100000001	0.07	0.216000006	0.052999999	3	40.33855313	56.46153829	NA
1180	201404_090.0_070.0_75_S	ND1180	201404	250	22	090.0 070.0	Ros	TRUE		4/6/2014	12:16	4/6/2014 12:16	32.08833	-120.63653	15	14	75	75	0		TRUE	TRUE	1.04	6.41	330		626	0651			NA		-168.5630035	12.0170002	33.10559845	25.11898041	5.644000053	0.689999998	5.010000229	5	0.050000001	0.479999989	0.294999987	3	40.33855313	56.46153829	NA
1181	201404_090.0_053.0_10_S	ND1181	201404	273	24	090.0 053.0	Ros	TRUE		4/7/2014	1:00	4/7/2014 1:00	32.65458	-119.48298	21	20	10	10	0		TRUE	TRUE	1.04	6.13	330		1823	1851			NA		-100.9440002	14.77099991	33.39099884	24.78248978	5.921999931	0.400000006	2.900000095	0.5	0.029999999	0.409000009	0.088	3	36.61734104	45.5555557	NA
1182	201404_090.0_053.0_30_S	ND1182	201404	273	24	090.0 053.0	Ros	TRUE		4/7/2014	1:00	4/7/2014 1:00	32.65458	-119.48298	18	17	30	30	0		TRUE	TRUE	1.04	6.24	330		1823	1847			NA		-100.9440002	14.71700001	33.39690018	24.79986954	5.876999855	0.409999996	2.75	0.400000006	0.07	0.56400001	0.061000001	3	36.61734104	45.5555557	NA
1183	201404_090.0_037.0_10_S	ND1183	201404	286	25	090.0 037.0	Ros	TRUE		4/7/2014	10:33	4/7/2014 10:33	33.1871	-118.38833	21	20	10	10	0		TRUE	TRUE	1.04	5.61	330		434	0500			NA		-37.22100067	16.81200027	33.55049896	24.44775963	5.696000099	0.289999992	2.359999895	0	0	0.224000007	0.046999998	3	12.87604158	31.85185182	NA
1184	201404_090.0_037.0_40_S	ND1184	201404	286	25	090.0 037.0	Ros	TRUE	Bottle 17 mistrip	4/7/2014	10:33	4/7/2014 10:33	33.1871	-118.38833	16	16	40	40	0		TRUE	TRUE	1.04	3.87	330		434	0450			NA		-37.22100067	12.86499977	33.42490005	25.20215988	5.097000122	0.779999971	5.900000095	5.400000095	0.119999997	2.607000113	1.121999979	3	12.87604158	31.85185182	NA
1185	201404_086.7_070.0_12_S	ND1185	201404	448	38	086.7 070.0	Prodo	FALSE		4/9/2014	17:29	4/9/2014 17:29	32.65683	-121.04127	23	22	12	12	0		TRUE	TRUE	1.04	6.12	330		1134	1201			NA		-151.1920013	14.88799953	33.26139832	24.65756035	5.922999859	0.349999994	3.190000057	0	0.109999999	0.231999993	0.068999998	3	18.4899281	55.59999971	312
1186	201404_086.7_070.0_58_S	ND1186	201404	448	38	086.7 070.0	Prodo	FALSE		4/9/2014	17:29	4/9/2014 17:29	32.65683	-121.04127	16	15	58	58	0	two Chla peaks, sampled from deepest one	TRUE	TRUE	1.04	6.29	330		1134	1200			NA		-151.1920013	13.46500015	33.18669891	24.89938927	5.860000134	0.479999989	3.74000001	1.200000048	0.140000001	0.788999975	0.493999988	3	18.4899281	55.59999971	312
1187	201404_086.7_110.0_13_S	ND1187	201404	497	42	086.7 110.0	Prodo	FALSE		4/10/2014	17:57	4/10/2014 17:57	31.32252	-123.74353	23	21	13	13	0		TRUE	TRUE	2.2	6.2	330		1150	1215			NA		-310.3450012	16.72299957	33.4673996	24.40494919	5.625	0.310000002	2.359999895	0.100000001	0.07	0.068000004	0.008	3	15.97924606	105.3333336	145.8999939
[truncated: 304 more rows]
